# Supplementary material for: Expression profiling of cerebrospinal fluid identifies dysregulated antiviral mechanisms in multiple sclerosis
Source: Brain. 2023 Dec 1;147(2):554–65. doi: 10.1093/brain/awad404 (PMC10834244; doi:10.1093/brain/awad404)
Supplement: awad404_Supplementary_Data [file awad404_supplementary_data.zip]

Archive with 2 entries (2 files):
- brain-2023-01551-File006.pdf
- brain-2023-01551-File007.xlsx
