# Supplementary material for: Expression profiling of cerebrospinal fluid identifies dysregulated antiviral mechanisms in multiple sclerosis
Source: Brain. 2023 Dec 1;147(2):554–65. doi: 10.1093/brain/awad404 (PMC10834244; doi:10.1093/brain/awad404)
Supplement: awad404_Supplementary_Data [file awad404_supplementary_data.zip › brain-2023-01551-File007.xlsx]

## Sheet: Supp_Table1
Supplementary Table 1. Sample demographics
	MS	OIND	NIND	IIH
N	33	7	33	8
Age (yr)	41 (16-73)	58 (44-74)	54 (26-77)	36 (24-63)
Female:Male	16:17:00	1:6	16:17:00	7:1
WCC (mm3)	4.1 (0-44)	20.3 (0-108)	0.6 (0-4)	1.0 (0-4)
Glu (mmolL-1)	3.8 (2.9-12.8)	3.2 (0.8-4.7)	3.7 (2.8-12.5)	3.5 (3.3-3.9)
Protein (gL-1)	0.39 (0.20-0.76)	1.05 (0.31-2.46)	0.51 (0.20-2.19)	0.22 (0.15-0.28)
OCB (%)	69	43	0	0
Press (cm H2O)	17.6 (12-26)	15.9 (10.5-20)	14.6 (8-19)	31.6 (26-37)
CIS:PP:RR	07:06:20	-	-	-
EDSS	1.9 (0.0-6.5)	-	-	-
Last Relapse (months)	12 (1-108)	-	-	-
MS=Multiple Sclerosis, OIND=Other Inflammatory Neurological Disease, NIND=Non-Inflammatory Neurological Disease, IIH=Ideopathic Intracranial Hypertension,
N=Number of subjects, Age=Average age at sample collection, WCC=Average Cerebrospinal fluid white cell count, Glu= Average Cerebrospinal fluid Glucose,
OCB=Oligoclonal bands, Press=Average Pressure, CIS=Clinically Isolated Syndrome, PP=Primary Progressive MS, RR=Relapse Remitting MS, EDSS=Average Extended Disability Status Score.

## Sheet: Supp_Table2
Supplementary Table 2. Cell numbers per sample
				B cells Freq (%)		Plasma cell Freq (%)		CD4+ T cell Freq (%)		CD8+ T cell Freq (%)			NK cell Freq (%)		cDC1 Freq (%)	cDC2 Freq (%)				Monocyte Freq (%)	Macrophage Freq (%)		MALAT1low Freq (%)	pDC Freq (%)
Patient_ID	SequencingFileName	Post_QC_cellnumber	SampleFrozen	B activated cell	B cell	B plasma cell	B plasmablast	CD4+ T cell	CD4+ Treg cell	CD8+ gd T cell	CD8+ T cell	T_HAVCR2	NK cell	ILC	cDC1	cDC2	cDC2_AXL	cDC2 migratory	cDC2_ACY3	Monocyte	Macrophage	Macrophage_SPP1	MALAT1low myeloid cell	pDC
Sample1	S12765-B2	375	No	0	0	0.266667	0	22.6667	0.533333	0.533333	6.4	0.266667	4	0.533333	0	2.13333	0.266667	0	0	4	2.93333	0	54.9333	0.533333
Sample2	S14091-G2	159	No	0	0	0	0	25.1572	1.88679	1.25786	16.3522	0	1.25786	0.628931	0	9.43396	0	0	0	1.25786	6.91824	0.628931	33.9623	1.25786
Sample3	S14076-H7	413	No	0	0.242131	0	0	38.4988	1.45278	0.242131	12.3487	0.242131	1.45278	0.484262	0	13.0751	0	0	0.726392	5.08475	14.77	0	7.26392	4.11622
Sample4	S14092-H2	4042	No	0.0742207	0.148441	0	0	52.1277	1.38545	4.7996	26.7194	0.173182	3.71103	0.272143	0.247402	1.58337	0.197922	0.0247402	0.0247402	0.940129	1.55863	0.717467	4.77486	0.519545
Sample5	S14097-A9	404	No	0	0	0	0	58.9109	2.22772	0.49505	16.5842	0	0.742574	0	0	1.23762	0	0	0	2.72277	2.22772	0.49505	14.3564	0
Sample6	S14618-G1	127	No	0	0	0	0	24.4094	0.787402	1.5748	40.9449	0	2.3622	0	0	8.66142	0.787402	0	0.787402	1.5748	5.51181	1.5748	11.0236	0
Sample7	S14616-E1	313	No	0	0.958466	0	0	59.1054	1.59744	0.319489	31.3099	0.319489	0.638978	0	0	2.8754	0	0	0	0.319489	0.638978	0	0.958466	0.958466
Sample8	S14618-D1	208	No	0	0	0	0	63.9423	2.40385	0.961538	19.2308	0	2.88462	0	0.480769	5.76923	0.480769	0.480769	0	0.480769	0	0.480769	0.961538	1.44231
Sample9	S14618-B1	130	No	0	0	0	0	36.1538	0.769231	0	15.3846	0	0	0	0	6.15385	0	0	0	0	1.53846	0	40	0
Sample10	S14618-C1	463	No	0.215983	0.431965	0	0	72.1382	4.31965	0.431965	20.0864	0.215983	0.431965	0.215983	0	0	0.431965	0	0	0.215983	0.215983	0	0	0.647948
Sample11	S14619-F1	2249	No	0.222321	0.622499	0.222321	0.0889284	63.2726	2.80124	1.77857	23.0769	0.177857	2.17875	0.53357	0.0444642	3.11249	0.222321	0.0444642	0	0.311249	0.444642	0.0889284	0.400178	0.355714
Sample12	S14102-E10	662	No	0	0	0	0	58.9124	3.02115	1.51057	16.4653	0.453172	3.02115	0.453172	0.302115	6.64653	0.151057	0	0	1.81269	3.02115	1.20846	2.56798	0.453172
Sample13	S14100-C10	233	No	0	0	0	0	76.3948	2.57511	0.429185	10.3004	1.28755	1.28755	0	0	2.14592	0.429185	0	0	2.14592	2.57511	0	0	0.429185
Sample14	S14618-H1	1487	No	0.0672495	0.403497	0.0672495	0	49.2939	3.90047	1.21049	28.581	0.0672495	0.874243	0.0672495	0.0672495	2.21923	0.403497	0.0672495	0.0672495	3.09348	4.84196	1.47949	0.672495	2.55548
Sample15	S14619-A3	2344	No	0.341297	0.341297	2.30375	0.511945	70.6485	3.41297	0.725256	16.0836	0.639932	2.30375	0.0853242	0.0853242	0.682594	0.170648	0.0426621	0	0.127986	0	0	0.725256	0.767918
Sample16	S14764-C3	654	No	0	0	0	0	46.9419	4.28135	2.14067	25.2294	0	2.29358	0	0	8.40979	0.152905	0.152905	0	2.75229	6.42202	0.152905	1.07034	0
Sample17	S14619-H3	1972	No	0	0.456389	0.0507099	0	36.9168	9.98986	0.20284	27.3834	0.912779	2.58621	0.15213	0.912779	8.26572	0.456389	0.10142	0.0507099	2.0284	4.20892	0.40568	3.90467	1.0142
Sample18	S14617-B3	753	No	0	0.265604	0	0	65.6042	4.91368	0.664011	19.9203	0.398406	3.32005	0	0	0.796813	0	0	0	2.25764	0.796813	0	0.796813	0.265604
Sample19	S14619-G3	760	No	0.131579	2.10526	0.263158	0	68.2895	2.10526	0.657895	11.8421	0.526316	2.63158	0.263158	0.263158	3.55263	0.263158	0	0.131579	1.97368	3.15789	0	1.84211	0
Sample20	S14615-A1	3950	No	0	0.101266	0	0	67.2658	2.25316	0.43038	21.038	0.202532	1.92405	0.151899	0.126582	1.49367	0.0506329	0	0.0253165	1.49367	2.35443	0.227848	0.734177	0.126582
Sample21	S14962-B4	880	No	0.340909	1.70455	1.70455	0.227273	46.1364	3.40909	1.25	33.4091	0.340909	1.13636	0.113636	0	0.909091	0	0	0	0	0.340909	0	8.86364	0.113636
Sample22	S14962-A4	504	No	0	0	0	0	41.2698	0.595238	0.595238	18.0556	0.198413	0.793651	0	0.198413	3.37302	0	0	0	4.16667	5.35714	0.198413	23.8095	1.38889
Sample23	S15203-E6	959	No	0	0.104275	0.625652	0.104275	70.6986	1.56413	1.56413	18.2482	0.312826	1.6684	0	0	1.87696	0.104275	0	0	1.14703	0.417101	0.104275	1.04275	0.417101
Sample24	S15203-H8	441	No	0	0	0	0	59.8639	0.226757	2.72109	20.8617	0.226757	1.5873	0.226757	0	3.1746	0.226757	0	0	2.94785	2.72109	0.453515	2.49433	2.26757
Sample25	S15204-H10	259	No	0	0	0	0	52.1236	3.0888	0.3861	20.4633	0	5.79151	0.3861	0	0.3861	0	0	0.3861	3.4749	9.26641	0	4.2471	0
Sample26	S14962-E4	645	No	0	0	0	0	70.5426	0.775194	1.24031	17.8295	0.620155	1.55039	0	0	1.70543	0	0	0	0.465116	1.55039	0	3.10078	0.620155
Sample27	S14962-F4	135	No	0.740741	0.740741	0	0	41.4815	0.740741	2.96296	29.6296	0	0.740741	0	0	8.14815	0	0	0	2.22222	0	0.740741	10.3704	1.48148
Sample28	S15297-F9	4328	No	0.138632	1.36322	0.485213	0.0462107	67.4214	3.37338	0.369686	17.3521	0.138632	3.41959	0.0693161	0.207948	1.34011	0.138632	0	0.115527	0.231054	1.43253	0.0231054	2.19501	0.138632
Sample29	S15299-D10	1437	No	0.417537	0.835073	2.01809	0.835073	74.6695	2.08768	0.695894	10.0905	0.278358	2.92276	0	0.0695894	2.22686	0.208768	0.0695894	0.0695894	1.3222	0.278358	0	0.208768	0.695894
Sample30	S15204-E11	1132	No	0.0883392	0.795053	0.0883392	0	62.8092	3.88693	0.706714	20.8481	0.265018	2.82686	0	0.0883392	1.06007	0	0.176678	0.0883392	0.971731	2.73852	0.265018	2.12014	0.176678
Sample31	S15297-G9	2211	No	0.0452284	0.361827	0	0	33.3333	0.678426	0.407056	9.85979	0.135685	1.22117	0.0904568	0.180914	6.28675	0.180914	0	0	3.12076	15.9204	3.61827	24.2424	0.316599
Sample32	S15204-F11	1125	No	0.355556	0.444444	1.6	0.0888889	62.5778	3.55556	0.711111	22.4889	0.355556	4.88889	0	0.177778	0.8	0.0888889	0.0888889	0.0888889	0.177778	0.266667	0.0888889	0.888889	0.266667
Sample33	S15291-G10	410	No	0	0.487805	0.243902	0	36.5854	0	0.487805	9.7561	0.243902	1.46341	0.243902	0	0.97561	0	0	0	0.731707	1.21951	0.243902	47.3171	0
Sample34	S15208-F9	3043	No	0.492935	1.90601	0.295761	0.295761	77.4893	2.39895	0.131449	13.0463	0.0328623	1.54453	0.131449	0.131449	0.722971	0.0657246	0	0	0.0985869	0.492935	0	0.328623	0.394348
Sample35	S15291-F7	338	No	0.887574	7.10059	0.591716	0.295858	70.1183	0.295858	0	4.73373	0	1.18343	0	0	3.5503	0	0	0	0.591716	2.36686	0	8.28402	0
Sample36	S15406-B3	483	No	0	1.0352	0	0	62.7329	2.89855	0.621118	22.9814	0	3.51967	0	0.207039	1.44928	0	0	0	1.44928	2.27743	0.414079	0.207039	0.207039
Sample37	S15291-H9	1020	No	0	0.294118	0	0	51.7647	1.76471	0.294118	27.3529	0.0980392	0.686275	0.0980392	0.0980392	0.686275	0.0980392	0	0.196078	0.882353	1.96078	0	13.5294	0.196078
Sample38	S15406-D3	1809	No	0.0552792	0.165837	0	0	64.0133	2.54284	1.54782	15.1465	0.331675	1.93477	0.165837	0.165837	4.14594	0.442233	0	0.110558	1.21614	4.75401	0.331675	1.3267	1.6031
Sample39	S15406-C3	2360	No	0.635593	0.677966	1.77966	0.381356	58.9831	5.50847	3.22034	21.3983	0.762712	2.24576	0.29661	0.169492	2.33051	0.127119	0	0	0.169492	0.805085	0	0.29661	0.211864
Sample40	S15405-A3	10491	No	0.562387	2.96445	2.94538	1.02945	63.7499	4.88037	1.09618	16.6333	1.29635	1.88733	0.104852	0.123916	0.991326	0.209704	0.00953198	0.00953198	0.467067	0.0381279	0	0.00953198	0.991326
Sample41	S15406-A2	579	No	0.172712	0.345423	0.863558	0.518135	59.2401	3.97237	2.07254	17.962	1.03627	4.31779	0	0	4.31779	0.172712	0	0	0.690846	1.89983	0.345423	0.863558	1.20898
Sample42	S15409-D2	230	No	0	0	0	0	63.0435	4.34783	0.434783	17.3913	0.434783	1.30435	0	0	3.47826	0	0	0.434783	0.434783	3.04348	0	4.78261	0.869565
Sample43	S15737-C9	575	No	0	0	0	0	38.4348	1.04348	0.347826	25.913	0	0.695652	0	0	3.47826	0.173913	0	0	0.869565	2.08696	0.869565	26.087	0
Sample44	S15737-E10	117	No	0	0	0	0	21.3675	2.5641	2.5641	40.1709	0	0.854701	0	0	2.5641	0	0.854701	0	0	4.2735	0.854701	23.9316	0
Sample45	S15409-B2	158	No	0	0.632911	0	0	50	0.632911	0.632911	24.0506	0.632911	3.16456	0	0	4.43038	0	0	0	1.89873	4.43038	0.632911	8.22785	0.632911
Sample46	S15737-F4	966	No	0	0.10352	0	0	50.8282	2.58799	0.621118	19.5652	0.517598	2.48447	0.207039	0.207039	4.45135	0.207039	0	0	0.207039	1.13872	0	16.7702	0.10352
Sample47	S15924-H12	631	No	0.158479	0.633914	0	0	38.8273	2.53566	0.792393	25.9905	0.158479	3.32805	0	0.158479	0.950872	0	0	0	0.316957	1.58479	0	23.1379	1.42631
Sample48	S15844-F8	879	No	0	0.113766	0	0	20.5916	1.25142	0.341297	7.281	0	1.13766	0.227531	0.227531	3.2992	0.227531	0.113766	0	0.796359	4.20933	0	59.9545	0.227531
Sample49	S15850-B6	1013	No	0.0987167	0.0987167	0	0	62.4877	4.1461	1.67818	23.5933	0.29615	1.08588	0	0	2.07305	0	0	0.0987167	1.48075	1.1846	0.394867	0.88845	0.394867
Sample50	S15850-B4	2318	No	0	0.0862813	0	0	53.9258	1.63934	1.20794	24.245	0.172563	2.15703	0.0431406	0.0431406	3.40811	0.388266	0	0.0431406	1.76877	1.3805	0.0862813	8.88697	0.517688
Sample51	S15844-F5	1048	No	0	0.0954198	0	0	51.3359	3.05344	0.667939	37.6908	1.24046	0.381679	0	0.381679	1.62214	0.0954198	0	0	0.0954198	0.19084	0	3.14885	0
Sample52	S15844-G5	829	No	0.241255	0.241255	0	0	19.1797	0.361882	0.241255	19.5416	0	0.482509	0.241255	0	3.49819	0.120627	0	0	1.80941	22.5573	0.965018	30.5187	0
Sample53	S15844-H5	1035	No	0	0.0966184	0	0	54.2029	2.22222	0.57971	16.6184	0.289855	1.73913	0.0966184	0.0966184	1.54589	0.289855	0	0	0.289855	4.92754	0.193237	16.5217	0.289855
Sample54	S15924-G12	336	No	0	0	0	0	22.9167	1.19048	0	11.3095	0	0.892857	0.297619	0.297619	5.95238	0.297619	0	0.297619	1.4881	36.3095	0.297619	18.4524	0
Sample55	S15924-A2	1053	No	0	0	0.0949668	0.0949668	70.2754	2.65907	1.1396	10.6363	0.664767	1.32953	0.0949668	0	2.2792	0.189934	0	0	0.189934	0.474834	0	8.64198	1.23457
Sample56	S16802-F9	226	No	0	0	0.442478	0	69.9115	3.53982	0.442478	17.6991	0	2.21239	0	0	2.21239	0	0	0	0.442478	0	0	3.09735	0
Sample57	S15924-F3	137	No	0	0	0	0	31.3869	0	1.45985	10.9489	0	0	0	0	0.729927	0	0	0	0	0	0	55.4745	0
Sample58	S16803-E5	264	No	0	0	0	0	68.9394	1.51515	0	20.4545	0	0.378788	0	0	1.51515	0.378788	0	0	0.757576	0.378788	0	5.68182	0
Sample59	S15924-E1	792	No	0	0.378788	0	0	53.2828	3.91414	0.378788	34.0909	0.505051	2.0202	0.126263	0	0.505051	0	0	0	0.378788	0.505051	0	3.78788	0.126263
Sample60	S16802-B4	1706	No	0.410317	0.820633	4.16178	0.3517	53.6928	5.6272	0.996483	24.5604	0.468933	1.99297	0.234467	0	1.0551	0.0586166	0	0	1.0551	0.586166	0.0586166	3.63423	0.234467
Sample61	S16898-H6	66	No	0	0	0	0	63.6364	3.0303	0	6.06061	0	0	0	0	4.54545	0	0	0	1.51515	6.06061	0	12.1212	3.0303
Sample62	S16803-G9	134	No	0	0	0	0	35.8209	0.746269	0.746269	11.9403	0	0	0	0	0	0	0	0	0	0	0	50.7463	0
Sample63	S16802-C5	1986	No	0.251762	2.0141	0.805639	0.100705	57.2004	4.53172	1.40987	26.2336	0.40282	2.76939	0.0503525	0.151057	1.10775	0.40282	0.100705	0.0503525	0.302115	0.0503525	0	1.15811	0.906344
Sample64	S16803-H9	249	No	0	0	0.401606	0	56.6265	5.62249	0.401606	21.6867	0.401606	2.00803	0	0	6.0241	0	0	0	0.803213	2.40964	0	2.40964	1.20482
Sample65	S16802-F8	542	No	0	0	0	0	63.4686	1.47601	0	17.7122	0	0.553506	0.184502	0	4.61255	0.369004	0	0	3.13653	1.29151	0.184502	5.16605	1.84502
Sample66	S16898-A12	227	No	0	0.440529	0	0	64.7577	1.76211	2.20264	18.5022	0.440529	1.32159	0.440529	1.32159	2.64317	0	0.440529	0	0.440529	0	0	4.84581	0.440529
Sample67	S16898-H6	87	No	1.14943	2.29885	0	0	43.6782	0	1.14943	22.9885	0	2.29885	0	0	5.74713	1.14943	0	0	1.14943	8.04598	0	9.1954	1.14943
Sample68	S16898-H6	122	No	0	0	0	0	59.0164	4.91803	1.63934	22.9508	0	1.63934	0.819672	0	3.27869	0	0	0	1.63934	1.63934	0	2.45902	0
Sample69	S16803-G12	287	No	0	0.348432	0	0.348432	58.885	1.74216	0.696864	23.6934	0.348432	0.696864	0.348432	0	7.31707	0.696864	0	0.348432	1.39373	0.348432	0	1.74216	1.0453
Sample70	S16803-G12	212	No	0	1.41509	0	0	58.9623	4.24528	0.471698	22.1698	0	1.41509	0	0	1.41509	0	0	0	0	0	0.943396	7.07547	1.88679
Sample71	S16803-G12	1178	No	0.424448	0.848896	2.63158	0.339559	61.7148	3.3107	0.764007	20.8829	0.424448	4.83871	0	0	0.933786	0	0	0.169779	0.933786	0.254669	0	0.848896	0.679117
Sample72	S16898-H6	22	No	0	0	0	0	50	0	4.54545	9.09091	0	0	0	0	0	0	0	0	0	4.54545	0	31.8182	0
Sample73	S16899-H2	9529	No	0.0209886	0.682128	0.0104943	0	41.2005	12.9499	0.125931	1.68958	0.346311	28.3241	0.388288	1.90996	5.70889	1.18585	0.22038	2.22479	2.3822	0.0629657	0	0.178403	0.388288
Sample74	STU629-E3	9061	No	0.496634	0.551815	1.14778	0.375235	59.1215	3.4654	1.18089	26.1229	0.353162	1.6113	0.0551815	0.0993268	1.80995	0.430416	0.0110363	0	0.353162	0.286944	0.0110363	0.916014	1.60026
Sample75	S16898-A6	631	No	0.950872	0.633914	11.8859	0.633914	46.5927	6.49762	0.633914	16.7987	0.316957	0.950872	0	0.158479	3.96197	0.158479	0	0	0.475436	3.64501	0.316957	4.12044	1.26783
Sample76	S16961-F5	21	Yes	0	0	0	0	76.1905	4.7619	0	4.7619	0	0	0	0	0	0	0	0	0	4.7619	0	9.52381	0
Sample77	S16961-F5	106	Yes	0	0.943396	0	0	45.283	6.60377	0.943396	41.5094	0	0.943396	0	0	0	0	0	0	0	0	0	1.88679	1.88679
Sample78	S16961-F5	121	Yes	0	0	0	0	55.3719	4.13223	0	28.9256	0	4.13223	0	0.826446	1.65289	1.65289	0	0	0	1.65289	0	0.826446	0.826446
Sample79	S16961-F5	224	Yes	0.892857	2.23214	0	0	32.5893	4.46429	0.892857	7.58929	0.446429	14.2857	0	0.446429	9.82143	0	0	0	3.57143	14.2857	0	7.14286	1.33929
Sample80	S16898-A6	1138	No	0.702988	0.702988	0.351494	0.0878735	57.1178	2.72408	0.702988	25.5712	0.0878735	1.05448	0.0878735	0.0878735	1.23023	0	0	0	1.14236	5.09666	0	3.07557	0.175747
Sample81	S16898-A12	189	No	0	0	0	0	42.8571	2.6455	0.529101	24.3386	0	1.5873	0	0	1.0582	0	0	0	4.7619	4.7619	0.529101	16.4021	0.529101

## Sheet: Supp_Table3
Supplementary Table 3. MOFA model weights
	Factor1	Factor2	Factor3	Factor4	Factor5	Factor6	Factor7	Factor8	Factor9	Factor10	Factor11	Factor12	Factor13	Factor14	Factor15	Factor16	Factor17	Factor18	Factor19	Factor20	Factor21	Factor22	Factor23	Factor24	Factor25	Factor26	Factor27	Factor28	Factor29	Factor30
CREM	0.013015	-1.63e-06	8.35e-05	0.0148121	-7.24e-06	-3.14e-07	-0.103579	6.56e-06	0.008634	-3.52e-07	-0.0133055	-1.41e-05	-2.37e-05	4.66e-09	1.35e-09	-9.24e-11	1.29e-10	-4.07e-10	-8.41e-10	4.06e-10	5.42e-10	-1.35e-10	-1.82e-11	-3.01e-10	3.33e-10	-2.86e-11	-1.06e-11	-3.71e-20	3.4e-20	-2.8e-20
SRGN	0.0653604	0.0139289	0.0273825	-0.040511	-0.0222707	0.0191795	-0.0799215	2.48e-06	0.00858306	1.63e-06	0.0409571	-0.0223739	0.00965184	-0.0358868	-2.16e-09	6.28e-09	-4.1e-09	9.76e-11	1.46e-09	-4.29e-09	0.0245402	1.55e-09	-2.5e-10	-9.98e-10	2.07e-10	-2.79e-10	-2.7e-10	1.11e-19	1.3e-20	1.68e-19
SAT1	0.051896	0.0123378	0.000222519	-0.000520717	-0.00037922	-2.07e-06	-0.0647229	1.23e-06	-0.0179617	0.000143284	0.0186855	0.0163982	0.0228239	-7.84e-09	-4.86e-09	-1.07e-09	-5.32e-09	6.24e-09	-1.16e-09	-5.3e-09	-1.68e-09	-8.91e-12	-4.04e-10	8.43e-11	-2.97e-10	1.81e-11	-2.54e-11	1.55e-19	4.34e-19	-1.75e-19
RGS1	0.00499268	3.63e-08	4.24e-07	-0.0179514	-0.00553454	-7.59e-08	-0.0633532	6.57e-07	0.0136166	-0.00600038	0.0152826	0.00227969	0.0124578	3.38e-10	8.93e-10	1.51e-09	3.33e-10	2.82e-10	-7.39e-11	-3.59e-10	5.08e-10	2.46e-10	-2.43e-11	-1.97e-10	1.88e-10	-2.91e-11	-3.76e-12	1.43e-20	2.4e-20	3.08e-20
FTH1	0.0689549	-0.0206656	0.0034206	0.0151714	-0.030058	2.37e-05	-0.0623543	6.87e-07	0.0295983	-0.0286381	0.0313922	-1.11e-05	-0.0364884	0.102661	-3.25e-08	-1.19e-10	6.42e-09	-5.12e-09	1.26e-09	-2.62e-09	7.58e-09	-1.12e-09	-3.05e-10	1.21e-09	-2.75e-10	1.42e-10	-1.64e-10	3.44e-19	2.35e-19	-3.57e-20
DUSP1	0.00481306	-7.72e-08	1.51e-06	-2.67e-05	-0.00463376	-3.44e-06	-0.0432378	1.91e-06	0.00824178	2.56e-07	-9.06e-07	2.37e-05	0.0320287	1.62e-08	-2.3e-09	8.49e-10	3.93e-10	-6.66e-11	-1.25e-10	3.33e-10	4.4e-10	-6.19e-11	-8.72e-11	1.15e-10	-1.24e-10	-1.84e-11	-4.31e-11	4.69e-20	-4.61e-20	-4.19e-20
RGS2	0.00388256	1.85e-06	-1.94e-06	0.000153936	-5.6e-06	-1.2e-07	-0.0396835	6.32e-07	0.00294967	-2.82e-08	-7.41e-06	2.59e-06	0.012041	-8.99e-10	4.37e-10	3.43e-10	-3.35e-13	5.46e-11	1.8e-11	2.02e-10	1.82e-10	1.53e-10	3.14e-11	-2.01e-11	-3.58e-11	-2.33e-11	-8.19e-12	1.69e-21	-7.44e-21	-6.36e-21
NR4A2	0.000542712	2.61e-08	1.39e-05	-1.7e-07	2.38e-08	-3.88e-08	-0.034001	3.68e-09	9.24e-07	5.62e-09	-2.04e-06	3.04e-05	0.00360237	-2.76e-10	7.35e-11	-4.81e-11	2.81e-11	5.42e-12	1.45e-11	-5.11e-11	-1.07e-11	1.05e-11	6.29e-12	-2.69e-13	4.58e-12	2.46e-14	3.09e-12	-3.51e-21	7.95e-22	-8.98e-22
FOSL2	0.00219518	-1.34e-07	-5.82e-05	0.00269303	0.00631241	-0.00840747	-0.0316358	9.69e-07	0.00869049	2.83e-06	-7.86e-05	-1.56e-05	0.00199769	-3.9e-09	5.46e-10	1.28e-10	5.68e-11	-1.62e-10	-2.14e-10	3.67e-10	5.79e-11	-2.62e-10	-7.82e-12	9.7e-13	-7.68e-11	6.24e-12	-1.3e-12	1.9e-22	2.5e-20	1.1e-21
B4GALT1	0.0132581	0.00960162	0.000231798	-3.77e-06	0.112558	-0.110549	-0.0249271	-4.67e-08	0.00797006	0.0293057	0.0337285	-0.00977297	-7.92e-05	1.63e-08	-9.46e-09	9.64e-09	3.3e-10	-5.21e-10	-3.54e-10	-1.18e-09	2.84e-10	3.17e-10	3.63e-10	-1.79e-10	4.68e-10	-2.62e-11	1.47e-10	3.95e-20	3.45e-20	1.57e-19
MT2A	0.0428154	-3.41e-05	-0.00010836	-0.0619274	-0.0282082	1.97e-05	-0.0230222	6.08e-06	-0.017155	0.0241266	0.0686813	0.0219238	-0.00373265	1.56e-08	1.82e-09	7.14e-09	-4.31e-09	6.13e-09	9.03e-12	-5.67e-09	-0.0532708	1.32e-09	-7.23e-10	9.78e-11	-2.13e-09	-2.21e-10	3.95e-10	1.93e-19	3.54e-20	2.69e-19
FTL	0.0150597	-0.017967	-0.00282443	0.00130951	5.48e-06	1.76e-06	-0.0220316	1.61e-07	0.0219655	-0.0212131	-0.045863	0.0190751	-0.0332139	0.129388	-0.0552336	6.24e-09	1.16e-09	-2.33e-09	1.35e-10	-4.77e-09	8.68e-10	6.94e-10	-2.46e-10	2.12e-09	8.46e-10	1.82e-10	-3.21e-10	2.16e-20	2.3e-20	-3.63e-21
AREG	-3.7e-05	3.91e-07	-4.49e-07	6.93e-06	-9.43e-07	-2.43e-08	-0.0208736	2.8e-08	-1.35e-07	6.83e-10	-2.63e-05	-1.62e-08	-6.97e-08	-1.17e-09	8.99e-11	6.66e-11	3.37e-11	4.13e-12	-8.59e-12	-2.46e-11	9.73e-11	-1.53e-11	-8.6e-12	-1.9e-12	2.7e-12	1.07e-12	2.85e-12	-2.39e-21	-3.78e-21	2.66e-22
CST7	0.000281161	3.04e-05	0.00123306	-0.159446	1.09e-06	-2.95e-07	-0.0193921	-3.82e-07	0.0786887	3.19e-06	0.0365777	1.01e-05	1.16e-05	2.39e-09	-4.69e-10	4.26e-09	-3.79e-09	2.91e-09	8.21e-10	6.38e-10	-1.37e-10	1.4e-10	-1.55e-10	-1.21e-10	-2.79e-10	4e-11	9.03e-11	-4.14e-20	1.79e-20	-7.24e-20
METRNL	3.21e-05	2.74e-07	0.00017721	-3.18e-06	-3e-06	-4.33e-08	-0.0187632	1.73e-09	0.00172349	7.77e-09	-1.51e-05	-3.74e-08	0.00282666	1.51e-10	-7.26e-11	-3.39e-11	1.03e-10	-8.52e-12	-3.76e-11	7.52e-11	5.03e-11	-1.75e-11	1.01e-12	2.78e-12	-5.69e-12	-8.72e-13	3.06e-12	2.59e-21	6.67e-21	-1.02e-20
MAP3K8	4.21e-06	-4.54e-08	2.93e-06	-0.00655219	-1.09e-07	9.44e-08	-0.0181677	-5.84e-11	0.00245477	-1.16e-07	-4.8e-07	8.31e-07	-4.89e-07	3.66e-10	-1.31e-10	1.02e-10	1.01e-10	-1.12e-10	1.12e-10	-1.04e-10	-7.84e-11	1.01e-10	-1.47e-11	6.38e-12	-2.63e-11	-1.06e-11	9.15e-12	9.37e-21	-7.4e-21	-5.67e-23
HIF1A	0.0122093	-2.63e-06	0.000189011	-5.81e-07	7.14e-06	-4.67e-07	-0.0171245	1.65e-08	9.49e-06	2.49e-07	-0.0059139	0.000156959	0.00644686	-2.49e-09	5.79e-10	7.35e-10	-6.55e-10	-1.09e-10	-2.97e-10	3.07e-10	-1.68e-10	-6e-10	6.29e-12	8.51e-11	-5.81e-10	-1.95e-11	-5.19e-11	1.74e-20	1.6e-20	-1.55e-20
CEBPD	0.00865065	-4.4e-07	0.00135851	-1.82e-05	2.36e-07	-7.69e-06	-0.0162165	1.35e-08	0.015071	1.07e-07	4.84e-07	-0.00418565	0.00375034	-3.99e-09	-2.66e-11	-2.97e-10	-7.8e-10	2.75e-10	-1.21e-10	9.55e-11	-9.05e-11	7.64e-12	-8.31e-11	3.05e-11	-1.18e-10	-1.83e-11	-2.17e-11	1.1e-20	-9.64e-21	-1.65e-20
TYROBP	0.0169565	5.99e-07	0.0306284	-1.48e-05	-3.11e-06	-3.71e-05	-0.0160787	2.16e-06	0.00542844	0.0150768	-0.0129249	0.0220273	-0.0168486	7.47e-09	-3.05e-09	2.51e-10	1.2e-09	-8.02e-10	1.05e-10	-1.14e-09	1.5e-10	-5.81e-10	-1.42e-10	7.98e-11	-9.13e-11	2.79e-11	-5.36e-11	1.31e-22	-5.59e-20	3.17e-20
DNAJB6	0.0263377	1.65e-05	0.00409544	-0.00826159	-4.45e-05	1.5e-05	-0.0157661	-2.29e-05	-3.58e-05	-2.49e-07	6.06e-06	7.75e-06	0.00167044	1.87e-08	-5.35e-09	9.83e-10	-1.37e-09	3.83e-09	2.73e-10	-3.39e-09	-3.13e-11	1.17e-09	-6.1e-10	-3.94e-10	-3.6e-11	-1.57e-10	1.44e-11	-2.65e-20	1.83e-19	-7.69e-20
NAMPT	0.00930282	-1e-05	3.62e-06	-1.34e-07	-8.31e-07	1.04e-06	-0.0147033	4.64e-08	-7.45e-06	4.37e-08	-1.87e-06	-1.6e-06	0.00620777	-1.15e-09	2.74e-10	-1.32e-10	8.03e-11	-2.61e-10	3.2e-12	1.41e-10	8.02e-11	7.92e-11	-9.35e-12	1.42e-12	6.28e-11	-4.46e-12	-1.26e-11	-3.07e-20	4.91e-20	-4.67e-21
LIMS1	0.0473415	-0.00820939	6.33e-05	-4.54e-05	2.79e-06	1.36e-06	-0.0146798	-2.16e-07	-0.0663174	-7.19e-07	0.0301672	0.0027962	7.12e-06	-1.38e-08	-7.83e-09	-1.27e-08	-8.81e-10	5.76e-09	1.83e-09	-2.61e-09	1.83e-09	2.05e-09	-7.55e-10	1.52e-09	-1.11e-09	-1.91e-10	-7.14e-11	2.66e-20	-3.73e-20	-1.05e-19
CTNNB1	0.0169369	5.64e-06	-6.39e-06	1.57e-07	0.111515	-0.114306	-0.0142296	-1.76e-07	-2.48e-06	0.0283537	0.0428077	-0.015794	-2.71e-05	2.41e-08	-4.12e-09	6.5e-09	3e-09	-3.1e-09	2.05e-10	-1.08e-09	3.08e-10	6.29e-11	1.2e-10	-3.41e-10	8.67e-10	1.02e-10	1.07e-10	4.49e-20	6.18e-20	1.05e-19
CD63	0.0411428	-1.75e-06	0.0214069	-0.00669018	-0.000258802	0.0166708	-0.014066	4.62e-07	0.0477579	4.62e-08	-0.0215555	-0.0163153	0.0115025	-4.97e-09	3.04e-09	4.16e-09	-2.88e-09	-4.34e-09	-8.82e-10	4.46e-09	3.05e-09	-7.83e-10	1.1e-10	2.97e-10	6.55e-11	-2.02e-11	-1.43e-10	9.17e-20	-5.09e-20	-1.3e-20
MALAT1	-0.0590587	0.0133592	-0.00436866	-0.0188006	0.00536848	0.0227399	-0.0140533	0.00669601	0.0155511	1e-05	0.0775347	0.0628528	0.0450988	1.56e-09	-1.87e-09	-9.57e-09	-5.93e-10	-2.62e-10	7.48e-10	2.35e-09	7.44e-10	1.33e-09	8.8e-12	1.18e-10	1.78e-10	-3.86e-11	1.84e-10	-1.85e-20	-3.67e-21	2.65e-20
MT-ND4L	0.0362892	0.0933825	2.04e-07	9.61e-05	0.0740354	0.0360364	-0.012213	-0.0275609	0.0293043	-0.0313692	-0.0999515	0.0391134	0.0137816	-2.85e-09	5.53e-09	4.35e-08	-3.05e-09	-0.0382308	-1.18e-09	0.0283698	3.17e-09	-2.57e-09	-3.17e-10	-2.71e-10	-3.71e-11	9.18e-11	-6.49e-10	-7.24e-20	2.56e-19	-1.4e-19
NEAT1	0.0797111	0.0341901	-1.62e-05	-0.00833647	0.0230947	-0.020819	-0.0112893	4.27e-08	-0.0591766	0.0320974	0.0218974	0.0843865	0.016665	1.4e-08	-7.41e-08	-1.64e-06	-2.85e-08	8.46e-08	-1.71e-09	-4.51e-09	-2.23e-09	1.49e-09	-2.14e-09	1.84e-09	-3.96e-09	-6.69e-10	-1.65e-10	-4.54e-19	-3.98e-19	-1.9e-20
UBE2F	0.0240712	-0.000136164	-2.24e-07	-0.000130441	3.8e-05	2.14e-06	-0.0112467	1.53e-09	-0.0127215	2.79e-08	-0.0073908	-1.25e-05	-8.34e-06	-1.13e-08	-1.24e-09	-2.73e-09	-2.21e-09	3.04e-09	2.84e-10	-5.06e-10	-5.29e-10	3.48e-10	-1.93e-10	1.29e-10	-2.08e-10	-3.55e-11	-1.39e-10	-6.24e-20	-8.91e-20	4.9e-20
CTSB	0.0249802	-5.29e-06	0.016972	0.00567022	-0.00813698	-1.17e-06	-0.0112241	-1.09e-07	-1.93e-05	-1.07e-07	0.0106334	4.28e-06	0.00920206	-4.78e-09	-3.97e-10	-4.1e-09	3.24e-10	-4.92e-10	-4.54e-10	6.64e-11	7.99e-10	-2.01e-10	-2.3e-10	-4.31e-11	1.89e-10	-9.99e-12	-5.82e-12	4.7e-20	8.46e-20	-9.24e-20
SLC16A3	0.00953583	6.05e-08	0.00136941	6.31e-06	-4.91e-06	-8.71e-07	-0.0110952	-1.79e-08	0.00450196	2.1e-08	-5.69e-05	-1.67e-07	0.0043308	-4.3e-09	8.53e-10	-1.61e-10	-7.9e-11	-1.76e-10	3.05e-13	4.1e-11	-1.14e-10	-1.1e-10	-1.07e-12	1.1e-11	-4.36e-11	9.44e-12	-1.93e-11	-4.5e-21	-1.78e-21	-3.53e-20
PLSCR1	0.0059779	2.91e-07	0.0029288	-0.000748518	-7.71e-05	-8.73e-07	-0.0110371	7.28e-09	-1.09e-05	1.28e-07	-1.38e-06	-3.3e-06	6.95e-06	-9.35e-10	-5.35e-10	-6.33e-11	3.19e-10	2.22e-10	1.74e-10	-3.66e-10	-1.5e-10	2.4e-10	-4.95e-11	-8.56e-11	1.6e-10	-1.87e-11	-1.54e-11	-6.16e-21	-4.71e-20	-2.79e-20
ID2	0.0396933	-8.81e-06	-8.36e-05	-0.0196906	4.63e-06	1.18e-05	-0.0106866	0.00861525	0.0886219	1.12e-06	-0.0161886	-0.0119252	1.31e-05	-7.97e-09	3.71e-09	-2.92e-09	-7e-09	-8.74e-10	1.15e-11	3.94e-09	-2.48e-09	-7.11e-10	-1.82e-10	-2.35e-10	-4.09e-10	3.62e-11	-1.65e-10	1.28e-19	-3.36e-21	1.81e-19
GABARAPL1	0.00209835	2.67e-06	-3.04e-07	-0.00564515	1.86e-06	-1.09e-05	-0.0106304	2.68e-08	0.00264765	1.14e-06	-0.00440166	1.91e-06	0.00253427	7.75e-11	4.74e-11	6.85e-11	2.12e-11	-3.21e-10	-6.49e-11	3.18e-10	2.98e-10	6.77e-11	-1.51e-12	-4.18e-11	6.64e-11	-1.62e-11	-3.37e-12	1.55e-20	-4.86e-21	-1.85e-20
SDCBP	0.02754	-0.000175486	0.0111234	0.00452423	-0.0125984	-4.18e-06	-0.0102735	-2.38e-08	-1.3e-05	1.04e-06	-1.87e-05	4.87e-05	0.0130133	-9.32e-09	-1.53e-09	2.1e-09	-1.57e-09	5.86e-10	1.47e-09	-1.26e-09	9.97e-10	1.66e-09	-2.92e-10	1.98e-10	2.53e-10	-1.37e-10	-3.11e-11	3.37e-21	-1.4e-20	-1.04e-19
MT-ND2	-0.037163	0.279608	0.00315176	0.0476822	-0.0619676	6.86e-06	-0.0101942	4.91e-08	0.0928392	0.0867612	-0.0623992	0.0748166	-5.5e-05	7.7e-08	1.14e-08	2.6e-10	5.7e-09	1.87e-09	1.13e-09	-1.43e-08	-4.4e-09	8.73e-10	1.1e-10	-1.86e-11	2.41e-09	3.32e-10	4.33e-10	-2.83e-19	1.31e-19	-1.89e-19
TPM4	0.0813848	-0.0072043	0.000320873	0.00538597	0.0120147	0.000230729	-0.00970608	-3.86e-07	0.0140647	-0.0193203	-0.0102263	-0.0252363	-1.13e-06	-2.25e-08	1.95e-08	-1.54e-09	4.54e-09	-6.59e-09	-4.45e-10	4.27e-12	3.46e-10	-5.85e-10	6.71e-11	-9.91e-11	-6.34e-10	-4.93e-11	-3.93e-11	4.23e-20	-5.38e-20	-3.9e-20
XIST	0.0319658	0.0104797	-7.49e-06	5.89e-06	-0.0709674	-0.0596589	-0.00964442	-1.77e-05	-0.0133765	0.0410537	-0.0203677	0.0183101	6.22e-06	-5.3e-09	2.22e-09	-0.0542754	9.89e-10	7.18e-09	1.57e-09	-1.32e-08	-8.31e-10	1.63e-09	-7.88e-10	-1.91e-11	-9.91e-10	-2.37e-10	1.06e-10	1.08e-20	-1.38e-19	-9.91e-22
CXCL16	0.00123956	-5.46e-09	0.00890007	3.86e-06	-1.64e-06	-7.05e-07	-0.00953907	1.01e-08	1.72e-05	1.96e-08	-6.68e-05	0.00024589	0.00293422	5.91e-11	-9.42e-11	-4.4e-10	-3.67e-11	1.45e-11	1.83e-11	1.04e-10	3.32e-11	6.2e-12	4.85e-12	7.11e-12	-2.26e-11	-9.09e-13	-5.94e-13	-1.61e-21	-2.36e-21	4.44e-21
TYMP	0.034477	-0.00378589	0.00841651	9.14e-07	-0.00579077	-1.31e-06	-0.009517	-7.25e-07	0.0095596	2.65e-07	0.000105453	-0.00978253	0.00789849	-6.85e-09	-1.38e-09	-2.45e-09	-9.67e-11	8.57e-10	-1.16e-10	6.8e-10	-7.9e-10	5.16e-10	-1.54e-10	-2.16e-10	2.53e-10	-4.55e-11	-3.63e-11	3.37e-20	9.18e-20	-3.33e-20
PLA2G16	0.00939822	9.72e-06	0.00332407	-0.0107698	-6.55e-07	6.55e-06	-0.0092231	3.55e-08	0.0137595	-1.25e-07	1.13e-05	-2.65e-06	-3.13e-05	5.96e-10	-7.79e-10	2.29e-10	5.32e-10	-1.12e-10	-2.81e-10	8.83e-11	5.35e-10	-8.91e-11	1.01e-11	2.26e-12	2.81e-10	-9.16e-12	-2.38e-11	1.86e-20	-4.64e-20	-2.13e-20
RGS9	0.00251421	1.45e-08	7.13e-07	-0.00159222	4.61e-07	4.93e-08	-0.00876995	3.91e-09	0.00386434	-1.66e-08	1.24e-07	-1.64e-06	-1.8e-06	-1.56e-11	1.52e-10	-3.99e-12	3.1e-11	-7.22e-12	-5.16e-11	7.54e-11	-2.5e-11	-7.28e-12	-1.32e-11	-1.59e-11	9.63e-12	-3.19e-12	3.5e-12	-4.48e-21	-1.61e-21	2.16e-21
STX11	0.00691417	-9.6e-07	7.43e-07	-0.00405519	3.17e-07	-1.38e-07	-0.00847991	-4.36e-10	7.42e-06	-1.13e-07	1.39e-05	7.44e-07	-1.6e-07	1.65e-10	6.74e-11	-2.5e-10	1.51e-10	-6.47e-12	3.74e-11	-1.06e-10	-1.11e-10	-1.69e-11	8.9e-14	1.31e-11	-4.68e-11	-1.07e-11	-1.18e-11	-1.55e-21	5.38e-21	-1.97e-20
IFRD1	0.00916182	2.43e-06	-9.62e-06	-3.69e-06	-0.000147675	-9.87e-06	-0.00838449	-4.8e-09	4.83e-08	-1.54e-07	-2.29e-05	0.0073528	0.00561539	-2.69e-09	2.55e-10	-6.26e-10	-1.92e-11	5.03e-10	3.4e-10	1.97e-10	-4.42e-10	6.24e-11	-4.31e-11	7.73e-11	-1.47e-11	1.08e-11	-4.45e-11	-8.1e-20	3.07e-21	2.83e-20
DONSON	-0.0482464	3.21e-06	2.98e-06	-1.53e-07	0.330882	0.314893	-0.0083703	-0.0182852	-2.12e-05	0.0719619	0.0455172	-0.0327915	-0.00585606	2.03e-07	-1.19e-08	-8.02e-09	-1.69e-09	9.45e-09	9.96e-10	-6.16e-09	8.71e-10	1.3e-09	-1.52e-11	-2.96e-10	-4.26e-10	-1.6e-10	-1.97e-11	-1.52e-19	-1.97e-19	5.59e-20
SLC7A5	0.00410038	5.66e-09	-6.69e-07	-3e-07	8.03e-07	-9.34e-09	-0.00829679	-4.8e-09	2.47e-05	-7.75e-09	-0.00214488	-0.00234888	1.42e-07	2.35e-10	-1.01e-10	-3.59e-10	2e-10	-5.66e-11	1.66e-11	-1.17e-10	3.83e-12	-2.51e-11	-2.13e-11	1.62e-11	1.87e-11	4.57e-12	-8.57e-12	-5.26e-21	-2.04e-21	1.9e-20
DUSP2	-0.0110298	0.00697067	-1.17e-06	-0.0578882	-0.0167286	-0.0116059	-0.00767389	0.00879399	0.0259744	0.0375915	3.59e-05	0.0236439	0.00383032	8.34e-09	4.46e-10	1.23e-09	2.43e-10	-8.44e-10	7.15e-10	-1.33e-09	-5.45e-10	1.39e-10	-8.41e-11	-4.67e-11	-2.88e-10	-9.69e-12	3.1e-11	-8.97e-20	-4.39e-20	4.01e-20
ADIPOR1	0.0202278	3.98e-07	0.00169622	1.06e-05	1.08e-05	1.69e-06	-0.00758348	8.38e-08	1.9e-05	-0.000115605	-0.0079709	-0.00744549	-9.25e-06	3.41e-08	-2.19e-09	-1.33e-09	-1.23e-09	5.11e-11	-8.12e-10	4.99e-10	-3.98e-10	-4.88e-10	-3.25e-10	-1.93e-10	4.79e-10	4.87e-11	-7.6e-12	9.5e-20	-6.51e-20	-1.76e-20
YPEL5	0.0206273	-6.83e-06	0.000437349	-9.31e-06	-0.0130279	7.25e-07	-0.00756387	-4.77e-09	-0.000109429	4.81e-06	4.89e-05	-9.1e-06	9.15e-05	-9.22e-09	-3.42e-09	3.47e-09	-8.09e-10	5.23e-10	1.45e-09	-1.4e-09	9.46e-10	8.1e-10	-2.6e-10	-3.21e-12	-1.73e-10	-6.75e-11	-5.13e-11	5.07e-20	-1.87e-19	-9.05e-20
FOS	0.00196579	-1.22e-09	1.82e-06	7.44e-08	-0.00234551	6.99e-09	-0.00735043	0.00205956	4.59e-07	6.57e-09	-1.98e-06	-6.02e-09	0.0418296	7.4e-10	-1.94e-10	-6.72e-12	3.05e-11	-1.45e-10	-3.97e-11	1.38e-11	-6.12e-11	-2.83e-11	8.33e-12	2.68e-12	-3.25e-11	6.19e-13	-2.26e-12	-2.81e-21	3.74e-21	4.4e-21
PTMS	0.0186638	-9.08e-05	0.000579491	-0.0149097	0.000143715	5.34e-06	-0.00719132	8.64e-08	0.010868	-1.18e-07	0.000136806	-0.00433206	-0.00523729	-1.41e-09	2.17e-11	-7.6e-11	-2.99e-10	2.51e-10	2.71e-10	-6.6e-10	-3.85e-10	-1.91e-10	-1.25e-10	1.84e-10	-3e-10	-1.87e-12	-5.3e-11	2.47e-20	6.92e-21	-5.46e-21
POMP	0.067886	-6.69e-05	0.000251989	-0.0099445	-0.0145068	0.0150293	-0.00714572	1.65e-06	-5.76e-05	6.06e-06	0.000349174	-0.00029998	-5.84e-05	1.19e-08	1.51e-09	9.78e-09	-1.71e-09	-2.69e-10	-7.05e-10	-4.69e-09	6.06e-10	-1.25e-09	2.92e-10	-1.99e-10	-1.26e-09	-8.69e-11	-1.43e-10	-2.7e-19	9.51e-20	7.83e-20
MT-ND3	-0.0206821	0.29549	0.00474279	0.024516	-0.0200126	0.0408583	-0.0070825	2.28e-07	0.0269728	0.0374228	-0.0301857	0.0625757	-6.23e-06	-4.32e-08	2.28e-08	1.8e-08	3.51e-09	-9.67e-09	4.04e-09	-8.84e-09	-5.56e-10	2.36e-09	6.45e-10	-2.93e-10	1.59e-09	2.57e-10	1.96e-10	-7.37e-20	-2.48e-19	1.02e-19
CD83	0.0018567	-1.73e-08	1.7e-06	8.76e-07	7.52e-07	4.48e-10	-0.00648247	-4.92e-09	1.78e-06	-1.34e-07	-1.03e-06	1.34e-05	0.00278622	-1.45e-10	3.1e-11	-1.94e-10	6.91e-11	-7.26e-11	-2.49e-11	1.13e-10	-5.79e-12	-1.2e-11	2.83e-12	3.11e-11	-5.63e-12	5.26e-13	-2.47e-12	1.32e-20	1.77e-21	1.02e-20
SGK1	0.00259646	2.24e-08	-5.57e-07	0.00215329	-1.72e-07	2.84e-08	-0.00631057	7.23e-09	-1.82e-08	6.88e-08	-9.07e-05	1.1e-06	0.0025444	-3.34e-10	1.56e-10	4.15e-11	-8.77e-12	-9.11e-11	4.92e-11	1.1e-10	2.31e-11	5.64e-11	6.45e-12	-2.78e-11	1.7e-11	-4.48e-12	4.35e-12	-1.29e-21	-1.13e-22	-6.73e-22
NFKBIZ	0.00610996	6.96e-07	-1.79e-06	9.07e-07	-7.09e-07	-3.14e-06	-0.00600979	1.64e-06	-0.00539676	5.93e-08	1.9e-06	0.0134741	0.00297806	-1.18e-09	7.42e-10	6.46e-10	1.09e-10	4.15e-11	3.08e-10	-9.94e-10	2.84e-12	8.92e-11	-1.17e-10	-1.03e-11	-7.96e-11	-1.06e-11	-1.45e-12	-2.93e-20	-1.44e-20	3.06e-20
JUN	0.0184295	-0.00346233	3.62e-07	-0.00367095	-0.00704351	-9.18e-06	-0.00581528	2.02e-06	0.0158319	1.38e-05	0.000591657	0.00199128	0.0347879	-8.32e-09	1.27e-09	1.57e-09	-5.89e-10	-8.36e-10	-9.26e-11	1.04e-09	7.34e-10	9.13e-11	-7.29e-11	1.61e-10	-2.43e-10	-5.86e-11	-2.85e-11	-2.24e-20	3.37e-20	-5.36e-20
HLA-DQB1	0.0168541	4.4e-05	0.0432521	-0.0236073	1.01e-06	-1.03e-07	-0.00567721	0.000578144	-0.00639523	-1.54e-06	1.66e-05	7.16e-05	3.4e-06	-1.6e-09	2.06e-10	-1.53e-09	5.19e-10	-5.81e-11	-4.39e-10	2.21e-09	4.49e-11	-1.39e-10	-1.76e-10	-1.14e-11	-2.59e-10	-2.77e-11	-4.6e-11	1.64e-20	-2.59e-20	-7.16e-20
KCTD20	0.0146915	5.42e-07	1.69e-07	-9.21e-07	0.00590731	-3.57e-06	-0.0056734	-2.52e-08	-2.02e-05	-3.59e-08	-0.00601182	0.000102956	-5.02e-07	-3.59e-10	-8.57e-11	-1.07e-09	-6.74e-10	6.12e-10	-8.7e-11	9.39e-10	-3.13e-13	-1.04e-10	-4.07e-13	2.36e-10	-1.07e-10	-3.76e-12	-4.44e-11	2.06e-20	1.79e-20	-6.19e-20
SH2B3	0.00556501	1.27e-06	5.59e-07	-1.67e-05	-7.34e-06	-1.25e-07	-0.00561138	-8.39e-09	4.97e-06	-8.23e-09	-0.00386388	5.5e-06	3.24e-07	-3.91e-10	-1.31e-10	-1.03e-10	3.22e-11	-2.74e-10	-1.32e-10	2.5e-10	-7.68e-11	-1.11e-10	-1.96e-11	6.85e-11	-4.84e-11	4.04e-12	-1.78e-11	1.47e-20	-1.08e-20	1.2e-20
CMIP	0.0102765	5.78e-06	4.54e-06	-0.000280704	4.86e-06	-2.68e-07	-0.00553472	1.34e-07	0.006825	2.01e-07	-1.02e-05	2.04e-05	2.19e-06	-4.44e-09	3.15e-10	-1.42e-10	-3.79e-10	4.96e-10	1.15e-10	-4.68e-10	-4.2e-10	-4.65e-11	-7.75e-11	8.68e-11	-4.49e-10	-3.03e-11	-4.15e-12	-2.68e-20	4.14e-20	-1.5e-20
AMD1	0.0293147	-6.97e-06	-1.03e-05	7.87e-06	0.00839872	2.48e-06	-0.00552059	-5.31e-05	0.00723168	-0.0150555	-0.0148279	0.000165448	1.9e-05	2.24e-08	-8.16e-09	-8.52e-09	3.67e-10	3.08e-09	1.23e-09	-5.05e-09	-6.99e-10	4.96e-10	-4.95e-10	-2.17e-10	6.81e-10	4.86e-11	2.39e-11	8.55e-20	-4.06e-20	-2.15e-19
FCER1G	0.00749513	4.15e-07	0.029937	0.00187736	-6.44e-06	-6.13e-06	-0.00540446	6.1e-09	-1.03e-05	0.00659391	-0.00527245	0.00451811	0.000146322	-3.11e-10	-3.15e-10	-1.11e-10	3.2e-10	-5.54e-11	-3.06e-11	-1.86e-10	2.48e-10	-9.67e-11	-3.48e-11	-5.31e-12	-1.39e-11	7.82e-12	-1.07e-11	-2.77e-21	-5.23e-21	-7.85e-21
SBDS	0.0381352	0.00119188	1.36e-06	0.0060728	1.12e-05	-0.0181709	-0.00535497	0.0109191	0.000111542	0.0217655	-0.018835	0.0521129	0.00718721	1.75e-09	3.15e-09	-3.8e-09	6.1e-09	2.85e-09	1.87e-09	-1.08e-08	4.65e-09	3.1e-10	-1.99e-10	1.82e-10	1.59e-10	-5.13e-11	-1.11e-13	-3.15e-20	6.45e-20	-2.1e-20
HBB	0.0115932	0.0215717	-0.0037637	-4.37e-06	2.54e-06	-0.0161661	-0.00528636	0.349874	0.00771077	0.0270316	0.0132976	0.0771833	7.99e-06	-1.95e-08	6.44e-09	5.46e-09	2.55e-09	-1.74e-09	-7.87e-11	-7.85e-09	2.39e-09	-1.33e-09	1.3e-10	3.71e-10	-5.89e-10	3.66e-11	3.2e-11	-6.44e-20	3.24e-20	5.58e-20
ANKRD9	0.00150114	7.98e-06	1.1e-07	5.57e-07	2.76e-06	-4.33e-08	-0.00521688	7.56e-09	0.00127486	-1.17e-08	-2.17e-06	8.07e-06	-2.3e-07	2.27e-10	-3.98e-11	1.04e-10	-1.49e-11	1.03e-11	1.11e-12	1.42e-11	-8.43e-12	1.87e-11	-6.02e-13	3.25e-13	-4.49e-12	-4.27e-12	1.6e-12	5.13e-22	5.29e-21	-2.82e-21
PPP1R15A	0.00817477	1e-06	-1.8e-06	7.03e-07	-0.00305777	-8.25e-07	-0.00517706	1.35e-08	7.73e-05	-3.39e-08	-1.45e-05	2.52e-05	0.0120991	1.08e-09	1.41e-11	8.62e-10	2.46e-10	-4.68e-10	-6.44e-11	3.06e-10	2.13e-10	2.49e-11	-1.29e-10	-1.44e-11	9.82e-11	-7.53e-12	-8.9e-13	4.04e-21	-1.84e-20	5e-20
NPC2	0.0194422	-0.000323419	0.0321716	0.00656612	-0.015802	-5.09e-06	-0.00515111	-1.51e-07	0.0127634	-6.2e-07	-0.0263864	2.06e-05	-0.0119414	1.06e-10	-3.39e-09	1.03e-09	-2.72e-09	-6.14e-11	-1.24e-09	1.03e-10	-1.72e-09	1.55e-10	-1.39e-10	-2.21e-10	3.74e-11	-8.23e-11	-6.73e-12	-1.15e-20	-1.16e-19	1.24e-19
NINJ1	0.00940505	9.31e-07	1.11e-05	0.00130045	-2.54e-06	1.88e-06	-0.00507863	2.18e-08	8.33e-05	6.33e-07	-0.0112237	3.47e-06	-2.03e-06	1.9e-08	-2.45e-09	6.52e-10	-8.62e-10	-1.27e-10	3.91e-10	-4.74e-10	-3.74e-11	1.02e-10	-1.6e-10	1.89e-11	8.74e-11	2.48e-11	-1.39e-11	-9.19e-20	-9.13e-21	-9.6e-21
MT-ND4	0.0331162	0.318132	1.03e-05	0.0237525	-0.00516751	-3.77e-05	-0.00505665	8.23e-06	0.00896456	-1.29e-06	-0.0587525	-2.98e-07	6.57e-08	2.55e-08	-7.36e-09	7.36e-09	7.08e-10	1.55e-09	-8.17e-11	-1.25e-09	-1.98e-09	-1.12e-09	-2.79e-10	3.19e-10	4.24e-10	2.86e-10	-1.68e-10	6.64e-22	-7.07e-21	3.02e-19
DNAJA1	0.0286936	-0.000290261	0.00259286	-2.51e-05	-7.76e-05	6.07e-08	-0.00488164	-4.35e-07	-0.00601392	4.64e-07	-0.013715	5.65e-06	0.0119041	-4.02e-09	-3.81e-10	5.03e-09	1.49e-09	-1.95e-09	4.01e-10	-3.08e-11	-2.43e-10	-3.06e-10	1.19e-10	-1.55e-10	-1.69e-10	4.68e-11	-4.88e-11	5.82e-20	1.61e-19	1.91e-20
PER1	5.19e-05	0.0021057	1.38e-06	4.18e-06	-5.28e-06	-5.96e-07	-0.00480545	-3.2e-09	-9.57e-08	5.33e-08	-1.98e-06	5.22e-06	0.000586716	-1.43e-10	9.97e-12	-2.92e-10	-4.32e-11	-1.03e-11	-5.93e-11	1.97e-10	1.83e-11	-4.38e-12	1.1e-11	-1.26e-11	-3.99e-12	-5.93e-12	2.25e-12	1.79e-20	1.49e-20	-2.09e-21
UGCG	0.00541383	-3.93e-07	-5.78e-06	-6.86e-08	-3.35e-06	-1.89e-07	-0.00472118	-9.77e-08	-0.00577367	6.36e-10	-2.41e-05	0.00712494	0.00568494	8.88e-11	-1.46e-09	-5.89e-10	4.24e-11	8.22e-10	3.73e-10	-6.95e-10	-3.5e-10	2.12e-10	9.78e-12	6.75e-11	-4.93e-11	-1.06e-11	-9.62e-12	7.89e-21	-2.81e-20	-1.01e-20
RHOB	0.00265695	-9.7e-08	0.0010633	-6.7e-07	-4.81e-07	-5.55e-08	-0.00461396	-3.36e-09	9e-07	1.24e-07	-4.97e-05	0.00428408	0.00488615	1.11e-10	-8.63e-12	-1.19e-10	7.14e-11	-9.35e-11	4.76e-11	2.72e-11	2.54e-11	-6.39e-12	-1.52e-11	3.55e-12	-2.14e-11	6.35e-15	-5.83e-12	-1.32e-20	3.33e-21	7.72e-21
FRMD4B	0.00380843	-1.16e-05	0.000185659	0.00362954	3.83e-06	3.95e-07	-0.00445551	3.29e-09	0.015135	-5.87e-08	7.9e-07	-8.3e-07	0.00191141	-3.05e-10	-7.85e-11	-1.49e-10	-7.21e-11	-1.68e-10	4.17e-11	-2.25e-12	-6.79e-11	-3.61e-11	-5.24e-12	2.86e-11	-4.6e-11	-5.32e-12	-9.28e-12	-6.65e-21	-1.21e-20	1.33e-20
RUNX1	0.0066817	8.2e-08	4.85e-07	-0.00393571	0.0115791	0.0109477	-0.00445073	-4.07e-08	-2.18e-05	-7.94e-08	1.03e-05	4.68e-06	0.00301383	-8.54e-10	-1.03e-09	-7.73e-10	-2.8e-10	7.41e-11	-7.15e-11	-1.61e-10	8.97e-10	-2.44e-10	-9.34e-11	-1.58e-11	1.32e-10	5.87e-12	-4.04e-11	-7.32e-20	1.24e-20	1.18e-20
RASGEF1B	1.72e-05	1.33e-06	-1e-07	9.84e-06	0.00370747	-0.00482909	-0.00432878	-1.11e-09	2e-05	1.07e-07	4.51e-08	-4.02e-07	6.93e-07	2.12e-11	6.41e-11	9.61e-11	-6.25e-11	-4.6e-11	-3.18e-11	4.88e-11	1.44e-11	-4.54e-11	4.07e-12	1.39e-12	-1.1e-11	3.31e-12	1.21e-12	-1.47e-21	-2.96e-21	-1.71e-21
SEC14L1	0.00604812	-2.16e-07	4.14e-07	4.8e-08	7.43e-05	8.25e-07	-0.00415223	-4.27e-09	-6.59e-05	-2.19e-08	-1.9e-06	2.12e-06	1.23e-05	-1.6e-09	-1e-10	-1.67e-10	-3.05e-10	7.84e-11	-1.2e-10	-3.07e-11	-8.11e-11	-1.56e-10	5.29e-12	1.4e-11	2.33e-11	1.08e-11	-1.56e-12	3.61e-20	2.39e-20	-1.41e-20
CDKN1A	0.00139268	1.64e-08	-3.06e-07	1.83e-07	-2.29e-07	-6.64e-08	-0.00411268	1.27e-09	0.00118827	-4.34e-09	-5.06e-08	-2.43e-07	3.98e-07	1.18e-10	5.9e-12	4.7e-12	-2.41e-11	-9.7e-12	-2.91e-11	2.09e-11	9.8e-12	-3.14e-11	-8.19e-12	-1.94e-11	-2.7e-12	8.41e-13	-4.75e-14	1.84e-21	-6.03e-22	1.94e-21
SOD2	0.0094084	4.91e-08	2.92e-06	0.00321088	-1.59e-06	-5.74e-07	-0.00410159	-4.49e-08	-9.55e-07	7.18e-08	-4.39e-05	0.00640889	0.00683893	7.9e-09	-1.81e-09	3.73e-10	6.7e-11	3.35e-10	-3.09e-11	-7.03e-10	6.97e-11	2.53e-11	-6.88e-11	1.04e-10	-8.7e-11	-2.57e-11	9.1e-12	2.02e-20	2.71e-20	2.16e-20
C9orf72	0.0029547	7.44e-07	-5.65e-07	3.93e-07	0.00325159	-1.54e-05	-0.00409407	3.58e-09	-0.00271737	2.52e-08	-8.32e-06	1.64e-05	3.26e-05	7.15e-10	-1.78e-10	-7.3e-10	-1.37e-10	3.31e-10	1.72e-11	2.85e-10	1.3e-10	1.94e-10	-1.17e-13	9.55e-11	-3.52e-11	-2.55e-11	-1.08e-11	2.37e-20	4.74e-22	1.51e-20
AC114760.2	0.00753177	0.00890128	1.19e-07	0.0129522	0.00873398	-0.0235638	-0.00401449	0.00855023	0.0184535	4.49e-06	1.15e-05	0.0400509	1.58e-05	-1.75e-08	3.64e-09	-1.67e-09	4.26e-10	-6.55e-10	-1.34e-11	-2.17e-09	2.07e-10	-9.64e-11	1.13e-11	-9.03e-11	1.18e-10	1.04e-11	2.74e-13	1.17e-20	-2.15e-21	3.73e-20
RRBP1	0.00758004	2e-05	0.000427566	-9.19e-07	4.34e-06	-1.45e-07	-0.00397511	-7.1e-09	0.00482925	1e-07	-0.00738073	3.92e-06	0.00326369	1.99e-10	4.02e-10	-6.15e-11	-6.51e-10	-3.31e-10	-5.16e-10	2.67e-09	-7.92e-11	-2.52e-10	-1e-11	-9.12e-11	-1.76e-12	7.01e-13	-1.9e-11	-6.41e-20	-1.62e-20	3.92e-20
ITM2C	0.00943975	-5.37e-07	0.00101377	1.74e-05	-4.44e-05	3.13e-07	-0.00393739	1.02e-08	0.0222838	1.39e-06	-0.001598	-0.0102265	0.00423516	-9.36e-09	1.43e-09	1.17e-09	-3.8e-10	-8.59e-11	-1.76e-10	-2.77e-10	1.88e-10	5.72e-11	6.11e-11	-9.49e-11	9.79e-11	-8.15e-12	-1.7e-11	5.25e-20	-1.15e-20	2.41e-20
PLAUR	0.00190351	1.93e-07	0.00209768	0.00100881	-3.88e-07	-4.84e-08	-0.00391149	-1.35e-11	0.00229139	3.15e-09	-6.04e-07	8.16e-07	0.00428412	-1.39e-09	1.73e-10	-1.04e-10	-6.31e-11	2.28e-11	2.45e-11	5.75e-11	-9.35e-11	-3.4e-11	1.53e-11	3.02e-12	-1.92e-11	6.19e-12	-3.92e-12	-2.05e-21	-5.63e-21	7.62e-21
AC074117.1	0.034661	-4.26e-07	-7.59e-06	-1.46e-05	0.00823537	-0.0291442	-0.00383359	9.18e-07	0.010338	0.015977	2.1e-06	0.0863239	2.95e-06	-2.87e-10	1.29e-09	7.34e-09	2.57e-09	-1.26e-09	5.57e-10	-1.1e-08	2.27e-09	-5.84e-10	-1.07e-10	-1.73e-10	2.25e-11	-1.04e-11	-3.96e-11	3.82e-20	-4.58e-20	1.67e-21
CREG1	0.00013567	-3.42e-07	0.00475516	-7.88e-07	-1.35e-06	-2.48e-07	-0.00366484	-4.45e-09	-2.54e-06	-7.12e-09	-1.28e-05	8.16e-07	4.53e-06	2.57e-09	-1.6e-10	1.74e-10	1.18e-10	-5.34e-11	1.22e-10	-3.99e-10	9.26e-11	1.68e-10	1.58e-11	-4.59e-11	7.14e-11	-3.88e-12	1.41e-11	1.11e-20	1.84e-21	-7e-21
GOLIM4	0.00178904	-2.01e-08	1.44e-06	-0.00108588	0.00150355	-4.91e-06	-0.0035538	1.86e-09	1.88e-07	7.88e-09	1.56e-08	-7.64e-08	-8.28e-08	-5.48e-11	1.98e-11	3.16e-12	-1.52e-11	1.43e-11	-2.52e-11	9.12e-12	3.7e-12	-9.36e-12	1.6e-12	1.01e-11	-1.15e-11	-1.2e-12	-1.2e-12	-4.62e-22	-2.63e-21	5.46e-22
DGKD	0.0061104	-1.4e-08	-1.19e-06	-2.13e-05	2.01e-05	2.92e-08	-0.00348202	-1.42e-07	-0.00456303	-1.9e-07	-0.00658058	1.97e-05	2.74e-07	-2.78e-09	1.06e-09	1.77e-11	6.63e-11	-7.7e-10	1.13e-10	6.63e-10	5.24e-10	1.08e-10	9.24e-11	8.54e-11	4.35e-12	-1.08e-11	-1.86e-11	-5.21e-20	1.66e-20	-1.47e-20
GK	0.00281764	-2.04e-07	2.91e-05	-4.6e-07	-7.95e-08	2.9e-07	-0.00347473	-4.19e-09	-0.00317079	-5.9e-08	1.16e-05	5.85e-07	0.00360145	-2.41e-11	-1.37e-10	9.34e-11	-3.25e-11	3.57e-11	1.25e-11	-7.78e-11	4.61e-11	-1.28e-11	-2.23e-12	-1.73e-11	-1.07e-12	2.4e-12	-3.38e-12	1.91e-21	5.27e-22	-1.4e-21
CKS2	0.0183823	-3.37e-06	-1.03e-06	-0.00254065	-5.78e-06	0.00011006	-0.00343206	2.07e-08	-0.00995011	1.28e-06	9.12e-05	-6.01e-06	-8.43e-07	2.06e-09	-4.45e-10	-4.8e-10	-6.26e-10	1.02e-09	-4.04e-10	-5.93e-10	-2.67e-10	-1.96e-10	1.04e-11	-2.49e-11	-1.27e-10	-7.35e-12	9.72e-12	2.23e-20	2.71e-20	3.1e-20
AL157938.3	0.00600057	0.00592805	5.12e-07	7.2e-08	0.0101536	-0.0151825	-0.00318923	6.15e-07	-6.29e-06	1.21e-06	0.0055559	0.0154716	2.39e-06	-2.55e-10	3.75e-11	-2.52e-09	3.54e-10	3.47e-10	2.59e-11	-1.86e-09	1.71e-11	-1.14e-10	-7.72e-12	-7.83e-11	7.67e-11	9.44e-12	8.87e-12	-1.39e-21	-2.84e-20	-3.49e-20
IFIT2	9.92e-05	4.48e-07	8.55e-06	-0.00324747	-1.92e-06	-5.7e-08	-0.00314478	3.09e-09	-6.23e-05	-1.56e-08	-6.53e-07	-4.55e-07	1.81e-06	-1.68e-10	1.29e-10	1.27e-10	-6.32e-11	-1.07e-11	-6.34e-11	2.65e-10	-1.08e-10	2.03e-11	-8.95e-12	2.59e-11	-1.87e-11	-8.27e-12	-8.35e-12	-1.26e-20	-6.09e-21	1.45e-20
NEDD9	0.0122031	4.57e-07	-2.24e-06	-1.03e-05	0.0104152	-6.78e-07	-0.00313135	-6.7e-09	0.00483111	-7.02e-08	-2.15e-06	0.0105698	5.55e-05	-3.74e-09	6.65e-10	-2.13e-10	8.48e-10	1.5e-11	2.69e-10	-7.83e-10	8.24e-10	7.02e-12	2.19e-11	-6.23e-11	1.46e-10	-6.83e-14	-2.46e-11	3.06e-20	-5.25e-20	-8.46e-21
SNN	0.0048335	8.23e-07	7.53e-07	0.00219763	-5.18e-05	-3.07e-07	-0.0031229	8.92e-10	-0.00652119	-8.27e-08	-2.08e-06	9.77e-07	-2.39e-06	-8.76e-11	-3.81e-10	4.67e-11	-7.74e-11	1.61e-10	1.66e-10	-3.36e-10	-9.12e-11	1.35e-10	1.68e-12	-6.43e-11	-1.51e-11	-9.94e-12	-3.02e-12	5.26e-21	2.94e-20	-1.8e-20
RPL22L1	0.0269994	-2.36e-06	1.12e-05	3.91e-05	-1.67e-05	0.00899391	-0.00312245	1.79e-08	0.000194705	1.36e-06	-0.0334368	9.37e-06	-4.78e-06	-1.06e-09	-2.01e-09	3.56e-09	-1.16e-09	1.68e-09	-7.96e-11	-1.92e-09	-1.88e-09	1.29e-10	1.16e-10	-2.68e-11	-1.99e-10	-1.26e-10	-1.35e-10	-3.49e-20	3.18e-20	-1.67e-19
RPS27	-0.0580206	-0.0247469	-0.0025325	0.00645797	-0.01718	8.04e-06	-0.00310164	-0.0118125	1.25e-07	0.0223958	-0.0155024	0.0275757	-0.0271493	5.91e-08	-1.54e-10	1.16e-09	6.47e-10	-4.88e-10	-2.38e-11	-1.77e-10	-5.25e-10	-1.79e-10	4.62e-11	-2.9e-11	2.69e-10	5.85e-11	3.51e-11	-3.15e-21	-3.37e-21	1.06e-21
MXD1	0.00234767	7.31e-08	-2.29e-07	-1.57e-06	1.12e-06	-7.39e-08	-0.00309676	1.98e-09	8.51e-06	1.55e-08	-2.3e-06	6.21e-07	1.44e-06	-4.81e-10	-6.54e-11	1.33e-10	5.8e-11	1.38e-10	7.75e-11	-1.86e-10	-1.15e-10	2.52e-11	2.29e-11	-2.64e-12	-3.47e-11	-2.68e-12	-5.97e-12	6.92e-21	9.1e-21	-3.22e-21
ACSL1	0.00309792	-5.93e-08	4.52e-07	-3.99e-06	-8.52e-07	-9.65e-09	-0.00300165	-1.26e-09	2.49e-07	-5.12e-08	2.74e-08	2.76e-07	1.94e-06	-4.82e-11	4.48e-11	-6.09e-11	-7.27e-11	3.18e-11	-1.58e-11	-2.67e-11	-1.15e-11	9.52e-12	-2.44e-14	2.62e-12	-6.19e-12	-3.15e-12	-1.03e-13	-1.37e-22	-2.2e-21	5.66e-22
TNFSF13B	0.00203624	-3.24e-07	0.004578	0.00129456	8.4e-08	-1.05e-07	-0.0030013	-1.48e-08	0.00238512	3.04e-06	-0.00933262	-0.00285286	8.96e-07	-1.23e-09	-1.7e-10	-2.48e-10	-4.15e-10	2.6e-10	-1.23e-10	-8.29e-11	-1.99e-10	-1.36e-10	-7.04e-13	-6.85e-12	-5.15e-11	2.22e-13	-1.11e-11	-4.09e-21	6.99e-21	-1.68e-20
FAM49A	-3.03e-06	-1.96e-08	4.72e-08	-0.00176143	2.92e-09	4.55e-09	-0.00293637	-6.72e-10	-1.88e-07	1.36e-09	-3.88e-07	3.08e-08	1.77e-07	-8.71e-12	2.73e-11	1.09e-11	-2.63e-12	-1.33e-11	4.11e-12	5.34e-12	1.67e-12	3.34e-12	-6.28e-13	1.02e-12	2.49e-12	2.79e-13	-1.96e-13	-1.35e-21	1.77e-22	2.95e-22
APP	0.0021799	3.45e-06	0.000145411	0.00173897	-0.000241495	-3.04e-07	-0.00291589	2.67e-07	-0.00506907	1.01e-06	-6.39e-06	0.00405516	2.09e-06	-1e-09	6.95e-10	2.1e-10	1.49e-10	-7.77e-11	5.5e-11	-2.22e-10	-3.2e-12	4.5e-11	7.48e-12	-3.69e-11	6.17e-12	-7.81e-12	-3.35e-12	7.67e-21	-4.22e-21	-1.04e-20
APOE	0.00303901	-4.53e-08	0.00405481	-8.1e-07	7.69e-07	-5.94e-08	-0.0029138	-1.6e-09	5.3e-08	7.49e-09	-0.00361359	0.00735921	-6.18e-07	2.02e-10	7.32e-11	2.22e-10	4.61e-11	-6.69e-11	3.57e-11	-1.41e-10	1.79e-11	1.66e-11	-6.39e-12	3.15e-12	-1.53e-11	-9.95e-13	4.93e-13	-7.68e-21	-6.42e-21	2.95e-21
APOC1	0.00303461	3.45e-10	0.0116831	2.33e-07	-1.07e-06	-6.26e-08	-0.00291156	3.79e-09	-5.75e-08	7.69e-08	-0.00260196	0.00357126	-0.00279261	1.36e-09	-1.46e-10	-1.07e-11	3.34e-11	-8.06e-11	1.06e-11	-7.85e-11	-5.77e-11	-4.51e-11	-3.61e-12	-1.39e-11	1.12e-11	5.45e-12	-2.86e-12	7.47e-21	-1.13e-23	8.4e-21
ARHGAP21	0.0035732	5.24e-07	-1.55e-06	-0.000149139	1.39e-06	1.63e-07	-0.00282676	-8.69e-09	-1.19e-07	-7.62e-10	3.61e-07	3.66e-06	5.58e-07	5.71e-10	-5.79e-11	1.07e-10	1.35e-10	4.89e-11	3.32e-11	4.78e-12	5.66e-11	4.85e-11	-2.76e-11	2.8e-11	-1.37e-11	-1.03e-11	-5.63e-12	2.06e-21	-4.58e-21	-8.5e-21
MAN1A1	0.00217901	4.58e-07	5.08e-06	-3.03e-05	1.37e-07	1.12e-07	-0.00282504	5.74e-09	0.00131613	7.02e-10	-2.85e-06	4.84e-07	7.2e-06	-1.39e-09	1.58e-10	1.14e-10	1.29e-10	-9.9e-11	5.63e-11	-3.98e-11	1.38e-10	1.27e-11	-2.98e-11	3.74e-11	-1.44e-11	5.28e-13	-1.03e-11	2.02e-22	9.31e-21	-9.31e-21
TMSB4X	0.0754478	-9.56e-07	-0.00572268	-0.0358411	-0.0402014	0.0107013	-0.00272088	0.00573657	0.024178	-0.00680958	0.112135	-0.0229759	-0.030932	4.68e-09	8.04e-10	-2.74e-10	4.77e-10	-8.94e-10	-1.47e-10	-6.15e-10	-8.1e-10	-2.62e-10	-1.3e-10	-6.19e-11	-5.77e-10	-5.51e-11	1.35e-11	7.63e-21	-3.47e-20	-3.31e-20
TCEAL3	0.00293317	4.12e-05	4.11e-06	5.77e-05	-6.69e-06	4.76e-08	-0.00253027	2.54e-08	0.00642808	2.8e-06	-0.00955874	-1.14e-06	9.88e-05	5.57e-09	-4.55e-10	4.96e-10	-4.3e-11	-2.77e-10	-2.4e-11	1.03e-10	2.45e-10	-4.34e-11	4.06e-11	1.08e-10	-7.16e-11	-1.4e-11	9.34e-12	6.04e-20	-1.65e-20	-1.67e-21
NANS	0.0122655	-8.01e-06	7.78e-06	0.00137626	2e-06	-9.15e-06	-0.0024931	2.98e-08	2.1e-05	3e-07	-0.00880443	5.4e-06	0.00547856	-2.12e-10	-1.62e-09	1.86e-10	4.72e-10	-3.02e-10	1.85e-10	-7.77e-10	1.99e-10	-4.61e-11	-1.97e-11	2.34e-11	1.07e-10	3.77e-13	-3.69e-11	-2.03e-20	3.69e-20	3.91e-20
MEF2C	4.22e-05	2.51e-08	0.00619956	-1.16e-08	-1.46e-07	-1.37e-07	-0.00246839	-2.03e-10	-6.18e-07	5.38e-09	-1.73e-06	9.91e-06	8.4e-08	1.35e-10	-3.12e-11	-9.35e-11	5.58e-13	-4.48e-13	3.96e-12	1.29e-11	-8.75e-14	-1.63e-12	-1.69e-12	-1.79e-11	1.48e-11	9.78e-13	2.85e-13	3.05e-21	-3.7e-21	-2.33e-21
MAP1LC3A	0.00709466	2.98e-06	-0.000725729	-0.00399757	-1.16e-05	5.4e-08	-0.00244752	-1.65e-08	-0.00443985	5.84e-07	3.35e-05	-2.45e-05	7.4e-07	-1.15e-10	2.08e-10	-2.73e-10	-3.55e-10	1.84e-10	-2.49e-10	1.7e-10	-1.19e-10	-3.19e-11	-8.87e-12	-8.98e-12	-7.47e-12	-9.09e-12	3.84e-12	2.39e-20	2e-20	1.31e-20
OAZ1	0.0948553	7.33e-07	0.00071839	-0.0384092	-0.0559437	0.0167228	-0.00240206	-8.55e-08	-3.71e-05	2.23e-05	0.046699	-0.000125583	-0.0282277	2.61e-06	-0.113837	-2.92e-10	9.8e-09	-3.61e-09	3.98e-09	-1.49e-08	4.67e-09	-2.43e-09	-8.75e-10	2.36e-09	-9.38e-10	2.36e-10	-4.66e-10	-5.8e-20	-2.43e-19	2.59e-19
RNF144B	1.03e-05	8.02e-08	9.12e-08	5.68e-08	0.00176673	-0.000966715	-0.00237843	-2.19e-09	5.07e-06	2.71e-08	9.39e-07	-1.11e-07	2.76e-07	6.24e-11	-2.91e-11	6.03e-11	4.17e-11	-1.45e-13	-8.98e-12	-2.72e-11	1.71e-11	1.52e-11	5.54e-12	-2.94e-12	-1.17e-12	-2.89e-12	3.86e-12	7.6e-21	-2.06e-21	6.24e-21
HSP90B1	0.0262638	2.65e-05	0.00550102	2.92e-06	-1.38e-05	-3.2e-07	-0.00237058	-2.19e-08	0.00761994	1.99e-05	-0.0242985	0.000135137	0.0137442	5.52e-09	5.66e-10	5.65e-09	8.85e-12	-1.09e-08	-1.2e-09	9.21e-09	2.17e-09	-1.26e-09	1.35e-10	-1.06e-10	-2.39e-10	1.87e-11	-4.24e-11	-9.65e-20	1.97e-19	-1.24e-19
TWSG1	0.00239765	0.00242744	0.000136364	7.05e-07	2.39e-07	-1.41e-05	-0.00231145	0.00286021	5.99e-07	4.23e-08	-3.16e-05	5.55e-07	4.42e-06	6.72e-10	-2.94e-10	3.1e-12	1.03e-10	9.35e-11	4.05e-11	-2.54e-10	-7.37e-11	1.31e-11	-3.26e-12	6.04e-11	-4.56e-11	-3.66e-12	-1.4e-12	7.62e-21	-1.51e-20	3.96e-21
PADI2	9e-06	-3.17e-08	0.00159533	5.48e-07	7.91e-09	-7.2e-08	-0.00225579	-8.92e-11	1.46e-06	-8.98e-10	-6.63e-07	2.65e-05	-1.65e-07	2.29e-11	-9.58e-12	-6.02e-12	-9.25e-14	-1e-11	-1.09e-12	9.51e-12	1.39e-12	1.09e-12	-1.39e-13	4.11e-12	-2.62e-12	-3.17e-13	7.58e-13	-4.84e-22	1.61e-21	-3.57e-22
ITGAX	0.00152124	1.44e-07	0.0013106	1.35e-07	7.16e-08	-5.7e-08	-0.00224548	-1.25e-09	7.9e-08	2.82e-08	-3.89e-06	6.96e-07	1.8e-09	-1.13e-10	-3.79e-12	-5.48e-11	1.51e-11	-7.89e-14	-3.37e-12	-3.86e-11	-3.14e-11	-3.9e-12	-1.81e-12	3.93e-12	-1.14e-11	-7.62e-13	4.64e-13	-3.48e-21	3.24e-22	6.1e-22
FOSB	0.000997636	9.93e-08	4.7e-08	-0.000555453	-0.000763114	3.74e-08	-0.0022429	1.86e-09	3.11e-08	-6.58e-09	-8.42e-08	-1.42e-07	0.0187701	9.16e-11	-4.08e-12	1.81e-11	2.8e-11	-5.42e-11	-7.78e-12	1.71e-11	3.56e-12	-3.65e-12	2.85e-12	4.72e-12	-3.35e-12	-7.79e-13	-1.14e-12	-2.54e-22	-4.49e-22	6.23e-23
CCRL2	0.00106541	4.98e-08	-4.16e-08	-0.001335	7.14e-07	-1.19e-09	-0.00211364	-5.3e-09	-5.42e-08	1.67e-08	3.08e-07	-6.72e-07	1.95e-07	1.78e-11	3.99e-13	-4.23e-11	1.47e-11	-9.95e-12	-5.37e-12	-4.39e-12	-1.89e-11	-6.12e-12	2.94e-12	7.46e-12	-7.17e-13	3.76e-13	8.15e-13	-6.55e-22	-6.12e-22	-4.22e-22
MS4A7	8.59e-05	1.03e-08	0.00467041	1.34e-08	1.49e-08	-2.71e-07	-0.00202961	-2.45e-09	3.29e-07	-1.15e-07	-3.15e-06	0.00183315	8.88e-08	3.04e-11	-1.4e-13	-3.51e-11	5e-12	-1.91e-11	-1.99e-11	1.39e-11	7.83e-12	-2.13e-11	-2.7e-12	-2.46e-12	-1.05e-12	3.06e-13	-9.67e-13	6.11e-23	5.43e-22	1.67e-21
TIMP2	1.27e-05	2.57e-07	0.001358	8.14e-06	-2.15e-06	-6.41e-09	-0.00199515	6.37e-10	6.54e-07	2.18e-08	6.51e-08	-3.08e-07	2.69e-08	1.54e-10	-4.5e-11	-6.25e-11	-6.78e-12	9.98e-12	1.9e-11	5.71e-12	7.92e-12	1.4e-11	-2e-12	-1.95e-12	-9.23e-12	-2.2e-12	-2.09e-12	1.92e-21	-1.32e-21	1.75e-21
ARMC5	1.29e-05	8.66e-08	2.55e-07	-4e-07	3.35e-08	-2.47e-08	-0.00170851	-1.26e-09	0.0016892	-2.91e-08	-3.49e-06	-1.64e-06	2.84e-06	1.6e-10	4.47e-12	4.77e-11	7.51e-12	-8.24e-13	-1.82e-11	2.21e-11	2.12e-11	-9.39e-12	3.03e-12	-3.07e-11	2.35e-11	-4.42e-13	5.85e-13	4e-21	3.34e-21	-4.94e-21
LGMN	6e-06	-2.74e-08	0.00145054	2.58e-07	-2.13e-07	-7.24e-09	-0.00160057	-7.42e-09	-3.08e-05	7.92e-09	-4.39e-07	2.25e-07	3.88e-07	-5.63e-11	7.52e-13	5.06e-11	1.53e-11	3.25e-11	-2.55e-12	-1.55e-11	-1.59e-12	-1.11e-11	4.92e-12	4.64e-12	-6.89e-12	1.27e-12	2.11e-12	-5.05e-22	1.27e-21	-2.66e-21
"MARCH3"	0.00171205	4.95e-07	-1.22e-06	9.89e-07	9.27e-08	-5.26e-09	-0.00140022	9.4e-10	-0.00470792	5.66e-09	1.93e-08	-1.71e-06	4.11e-06	-8.52e-11	-1.43e-10	4.5e-11	5.08e-11	5.08e-11	5.73e-11	-2.14e-10	-3.4e-11	4.49e-11	-7.36e-12	9.56e-14	-2.15e-11	-3.15e-12	4.51e-12	5.43e-21	1.96e-21	3.8e-21
TM2D2	0.00835071	0.00012266	6.23e-07	-2.75e-06	-1.66e-05	1.04e-06	-0.00130582	2.86e-10	4.61e-07	5.82e-08	-2.89e-05	6.69e-07	6.45e-06	9.4e-10	-1.07e-09	-1.46e-12	-1.4e-10	-3.78e-10	1.47e-10	-2.42e-10	-4.72e-10	-2.12e-10	-1.98e-11	-1.63e-11	-1.34e-10	1.62e-11	-1.08e-11	-1.76e-21	-8.9e-21	-1.19e-20
SLC25A19	0.00490151	-1.53e-08	-6.99e-06	3.52e-06	9.66e-07	-3.88e-07	-0.00121734	3.05e-09	-8.4e-07	1.44e-08	-5.79e-06	1.99e-06	8.53e-06	9.32e-11	-4.03e-10	-4.16e-11	3.28e-10	-1.23e-10	1.39e-10	-1.89e-10	7.36e-11	3.02e-11	1.68e-11	2.14e-11	-6.96e-11	-9.33e-12	-1.12e-11	-9.47e-21	7.7e-21	-1.49e-21
GLUL	0.0130411	-6.09e-07	0.00254567	4.14e-07	-0.000556623	6.33e-07	-0.00097694	6.02e-08	0.00707888	4.93e-08	-0.00775532	1.76e-05	1.62e-05	-5.07e-09	-1.42e-09	-1.61e-09	-9.11e-10	5.6e-10	-3.28e-10	1.18e-09	-1.93e-10	-1.05e-10	-6.82e-11	2.76e-11	-1.71e-10	-1.54e-11	-1.73e-11	1.35e-20	7.27e-22	6.63e-20
GNG7	4.28e-06	1.43e-06	8.93e-08	7.88e-05	-6.54e-05	-3.91e-08	-0.000960724	-4.23e-09	2.62e-07	3.5e-07	-0.000123792	-1.53e-06	3.64e-06	-3.32e-11	-4.2e-11	-2.75e-10	9.02e-12	4.81e-11	-9.56e-12	-7.69e-11	-3.34e-11	2.89e-12	-1.55e-12	-4.56e-13	-8.32e-12	-9.17e-13	-5.87e-13	-3.27e-21	-1.11e-20	1.28e-20
HES6	0.00260874	7.21e-07	-2.54e-06	-0.00161132	6.81e-07	-7.47e-07	-0.000887207	4.83e-07	7.26e-07	2.79e-07	4.7e-07	-1.7e-07	1.24e-06	2.15e-10	7.13e-11	6.03e-11	7.1e-11	-1.4e-10	-8.7e-12	3.64e-11	5.59e-12	-7.31e-13	2.15e-12	6.16e-12	-2.07e-12	-1.7e-12	1.09e-12	5.54e-21	1.17e-20	-7.11e-22
NAP1L5	0.0012207	5.3e-08	-1.54e-06	-9.5e-07	-4.72e-08	-4.08e-10	-0.000734452	8.96e-09	4.86e-06	-3.02e-08	-2.14e-06	2.02e-07	-8.7e-08	2.32e-10	8.14e-12	1.77e-11	4.86e-11	-4.3e-11	-4.42e-11	9.84e-12	-1.6e-11	-2.14e-11	-6.72e-13	1.48e-11	4.51e-12	5.37e-14	3.85e-12	1.14e-21	-1.13e-21	-3.09e-21
FABP5	0.0163353	-1.12e-07	8.67e-06	-0.0159166	0.000180547	0.00503193	-0.000516945	1.73e-10	-0.00889808	-2.46e-06	0.00724212	-7.73e-08	9.72e-06	4.81e-09	-3.68e-10	1.41e-09	2.49e-10	2.64e-11	6.96e-11	-4.73e-10	4.84e-10	1.31e-10	-6.2e-11	6.41e-11	8.25e-13	-1.99e-11	1.83e-12	-1.6e-21	-7.59e-20	-2.06e-20
SQSTM1	0.0279897	-5.82e-07	2.06e-05	1.71e-05	-0.000352016	-1.44e-05	-0.000490885	-1.63e-06	-7.1e-06	3.25e-06	-0.00955314	0.00228684	0.0157123	2.29e-09	-4.38e-09	2.97e-09	-3.36e-09	4.05e-10	-7.3e-11	-6.48e-10	3.4e-10	-2.55e-10	-4.13e-11	1.52e-10	-1.4e-09	-2.12e-10	-6.23e-11	2.4e-19	3.11e-19	6.07e-20
CAPG	0.0259915	-3.97e-05	0.00360867	0.00378118	-0.00947438	1.99e-05	-0.00044957	1.73e-09	0.0182158	6.42e-08	6.86e-06	-0.000153328	2.33e-05	-3.31e-08	3.46e-09	2.74e-10	-1.87e-10	-9.11e-10	-1.99e-10	1.13e-10	2.34e-10	-1.76e-10	-8.44e-11	2.28e-11	-3.89e-10	-4.14e-11	-2e-11	-4.17e-20	7.07e-22	1.96e-22
NDUFA6	0.0503443	-0.00562993	0.00123477	-0.000356445	-0.0105379	3.17e-05	-0.000343023	-3.93e-08	-1.34e-05	9.44e-07	3.45e-05	-4.27e-05	-4.87e-06	6.71e-09	7.58e-10	6.41e-09	2.62e-09	-2.67e-09	-1.42e-10	-4.51e-10	2.46e-09	-4.8e-10	-1.9e-10	-1.88e-10	-1.33e-10	-3.2e-11	-9.36e-11	2.76e-19	-1.07e-19	3.11e-20
TET2	0.00417698	4.96e-06	2.35e-07	3.83e-07	0.00278734	-1.97e-07	-0.000258332	-7.07e-09	-2.55e-06	-1.77e-07	-1.12e-05	2.75e-06	0.0015559	-9.06e-10	-1.01e-10	-7.74e-11	-2.96e-10	1.35e-10	-9.08e-11	3.22e-10	3.03e-11	3.07e-11	-1.64e-11	2.49e-11	4.82e-11	-3.28e-12	-2.81e-12	1.19e-20	6.62e-21	-5.07e-21
CPQ	0.00357259	1.26e-07	0.00155569	-2.3e-06	1.1e-06	3.82e-07	-0.000250171	-4.49e-09	0.00419727	1.37e-07	-0.0065235	7.91e-05	2.27e-06	8.05e-10	-7.95e-10	-8.8e-10	-7.23e-10	-1.16e-10	-1.41e-10	7.23e-10	2.89e-10	-5.7e-11	-2.88e-11	-1.62e-12	-2.47e-11	-1.19e-11	-2.63e-11	2.59e-20	1.13e-20	-5.6e-20
PLXDC1	2.71e-05	2.5e-07	-6.88e-09	-0.00236236	-0.00163943	-3.01e-07	-0.000249221	-2.54e-09	0.00431966	-4.31e-09	1.35e-07	-2.18e-06	1.85e-07	-8.22e-11	1.57e-10	-6.47e-11	1.8e-11	3e-11	1.13e-10	-1.97e-10	-5.02e-11	4.83e-11	-7.62e-12	-1.28e-11	2.16e-12	-2.64e-12	-1.3e-12	-5.32e-21	8.72e-22	-4.53e-22
GADD45A	0.00413828	-8.16e-07	-2.55e-05	-0.00271094	-1.03e-06	1.04e-07	-0.000230251	2.17e-09	2.31e-06	9.18e-08	4.35e-06	7.04e-07	1.54e-05	-6.1e-11	7.38e-11	4.34e-10	-5.37e-11	8.98e-11	1.56e-11	-2.82e-10	3.67e-11	-6.13e-12	-2.51e-11	-5.89e-11	-3.37e-11	-5.89e-12	-1.76e-11	2.7e-20	-1.08e-20	-1.23e-20
DNAJB4	0.00263944	-1.2e-07	6.91e-08	-1.1e-06	-1.57e-06	-2.19e-08	-0.000219255	-7e-08	3.82e-07	-1.3e-07	-1.99e-05	2.13e-06	1.92e-05	9.73e-11	-2.12e-10	1.94e-10	1.04e-10	-8.98e-11	9.94e-11	-8.54e-11	4.06e-11	8.35e-11	-2.58e-12	1.62e-11	4.15e-12	-5.25e-12	5.08e-12	9.8e-22	-6.76e-21	-3.21e-21
TMEM44	1.67e-05	5.22e-08	-2.21e-08	-4.15e-05	3.21e-07	9.33e-09	-0.000211445	4.07e-09	1.05e-07	-1.82e-09	1.88e-07	-8.25e-09	1.6e-07	-5.61e-11	5.07e-11	6.3e-12	-2.26e-11	1.5e-11	-1.21e-11	3.59e-11	-3.41e-12	-1.44e-12	-1.27e-12	7.69e-13	-4.06e-12	-5.92e-13	-2.05e-13	-1.69e-21	-4e-22	1.04e-21
ARF4	0.0169744	-0.0051925	0.00266149	0.00212347	-0.000308111	1.27e-06	-0.000204867	-1.74e-07	7.6e-06	3.34e-07	-0.000351558	-1.2e-05	0.00904304	-2.63e-09	1.61e-09	1.43e-09	-5.22e-10	-1.08e-09	5.65e-10	2.26e-10	1.65e-09	1.75e-10	-1.15e-11	7.63e-11	1.78e-10	1.33e-12	-3.28e-11	-2.74e-21	9.57e-20	-1.5e-19
HLA-DRB1	0.0170779	-0.00560282	0.0703322	-0.0387806	-2.63e-06	0.000829798	-0.000204289	-7.11e-08	-0.00614055	-5.8e-06	0.00886545	0.0114437	0.0258084	-1.08e-08	7.09e-10	1.72e-10	2.32e-10	-3.24e-10	-3.75e-10	5.34e-10	5.79e-10	-1.71e-10	1.8e-12	6.66e-11	-2.63e-10	-1.35e-11	-9.46e-12	-7.01e-20	-4.28e-20	-4.1e-21
ALOX5AP	0.0473611	-0.00130099	0.0161857	-0.0130537	-0.0161772	0.0125147	-0.000179847	0.000100425	0.0291067	-1.08e-06	0.0242649	-0.013212	0.000517919	-2.64e-08	4.49e-10	-3.05e-09	-5.49e-10	-6.7e-10	-2.24e-10	-1.46e-10	4.02e-09	-1.88e-10	-9.17e-10	-7.21e-10	-6.02e-10	-1.29e-10	-2.35e-11	-8.85e-20	-9.6e-20	-1.67e-19
LPAR5	0.00262809	9.35e-06	0.00121373	-0.00160596	2.79e-05	-3.7e-07	-0.000179675	-1.36e-08	1.04e-05	1.36e-07	-0.00318156	8.16e-07	6.63e-07	-2.49e-10	-7.63e-11	-1.14e-10	1.44e-10	9.81e-11	5.66e-13	-9.43e-11	-1.8e-11	-5.17e-12	-1.27e-12	2.17e-11	-1.74e-11	-1.9e-12	-3.75e-12	3.63e-21	-1.79e-20	-1.77e-21
SLC25A37	0.000665613	2.4e-06	8.74e-06	0.00452799	0.0193489	-0.0174603	-0.00017602	0.0135683	-1.15e-05	0.00786464	-6.92e-06	1.05e-05	2.91e-05	7.7e-09	-5.66e-10	-2.23e-10	5.24e-10	6.51e-11	1.63e-10	-8.87e-10	-4.74e-10	3.53e-10	1.59e-10	1.11e-10	3.19e-10	3.68e-11	3.93e-11	2.78e-20	-1.83e-20	-5.97e-20
OGFRL1	0.0069071	2.94e-07	0.00165561	-0.00284003	3.08e-05	1.18e-07	-0.000145626	2.57e-08	0.00462297	-8.68e-09	-4.02e-05	0.000227315	0.00593385	1.8e-09	-8.17e-10	-1.44e-10	-2.37e-10	-2.74e-10	-1.52e-10	6.44e-10	-3.31e-12	-4.52e-11	-5.2e-11	2.64e-11	-1.32e-10	-1.37e-11	-2.11e-12	1.61e-20	-5.26e-21	-3.56e-21
SHMT1	0.00340322	-2.07e-08	0.000133176	-1.06e-06	4.58e-08	-2.99e-08	-0.000124471	-5.07e-08	-0.00209627	3.96e-08	-1.49e-06	-8.17e-06	3.42e-06	4.04e-10	-6.48e-11	4.85e-11	-2.51e-11	2.69e-11	-9.93e-11	8.69e-11	-4.26e-12	-5.03e-11	1.21e-11	4.86e-11	-1.49e-11	2.93e-12	6.23e-12	1.92e-20	3.96e-24	-3.6e-21
AFMID	0.00165319	-1.32e-08	4.77e-06	-6.47e-07	0.00233033	-0.00287713	-0.000121733	1.21e-09	1.07e-07	8.77e-09	2.99e-05	1.64e-06	-5.04e-08	9.94e-11	-5.03e-11	-8.32e-13	1.62e-11	-6.52e-11	1.02e-11	6.04e-11	1.55e-11	1.6e-11	-2.22e-12	5.75e-12	4.58e-12	-1.25e-13	2.24e-14	3.73e-21	-5.21e-21	4.34e-21
HIST1H4C	0.0253829	0.000339179	-3.21e-05	0.00915182	-5.11e-05	-1.15e-06	-0.000117221	1.11e-05	-0.0147206	0.01731	-0.0225043	0.0209096	0.000211939	2.98e-09	-6.03e-10	6.63e-10	-7.87e-11	-6.56e-10	-5.37e-10	6.89e-10	-1.19e-11	-7.7e-10	-7.17e-11	-2e-10	-1.43e-10	-3.33e-11	-4.79e-11	1.4e-20	1.55e-19	-2.66e-21
KLHL5	0.00704743	-2.3e-05	1.68e-05	5.02e-06	2.72e-06	-7.92e-07	-0.00010753	-4.35e-09	-0.00535931	-5.76e-08	-0.00393302	1.1e-06	2.94e-06	-2.4e-11	-6.16e-10	-8.51e-10	-2.23e-10	4.15e-11	-9.81e-11	2.74e-10	-2.74e-11	-1.04e-10	-3.93e-11	3.04e-11	-1.16e-11	7.21e-12	-2.11e-13	-1.94e-20	1.33e-20	3e-20
HAVCR2	0.00844746	8.25e-07	0.00294159	0.00224106	0.0021819	-6.72e-07	-8.87e-05	-4.48e-10	0.00247562	8.49e-09	3.03e-07	-0.00517017	0.00388355	-3.13e-09	2.1e-10	-5.32e-10	-4.35e-10	3.45e-10	7.59e-11	-9e-11	-2.72e-10	4.77e-11	-1.2e-11	1.75e-12	-3.72e-11	-7.47e-12	-1.82e-11	1.88e-20	-3.32e-21	2.69e-21
HSPA1A	0.0116963	1.25e-07	4.75e-06	-0.00288896	-5.77e-05	5.19e-07	-7.35e-05	3.04e-08	0.00478358	1.56e-05	4.34e-05	6.54e-07	5.02e-05	-3.41e-09	-3.6e-10	-2.74e-10	-3.98e-10	-8.22e-11	-6.23e-10	1.03e-09	-2.91e-11	-3.59e-10	1.09e-11	-9.38e-11	-1.2e-10	-1.42e-11	-1.11e-11	1.74e-20	-1.11e-20	6.52e-21
RNF11	0.0157529	-4.41e-06	2.31e-06	0.000101494	-9.66e-06	3.87e-07	-7.03e-05	-1.05e-07	9.54e-05	-1.29e-08	-0.00011147	-1.38e-05	1.82e-06	2.1e-09	-1.82e-09	-1.05e-10	2.16e-10	1.4e-09	5.15e-10	-1.81e-09	-1.5e-10	-1.07e-10	4.59e-11	-1.04e-10	3.99e-10	7.95e-11	-4.73e-11	-1.54e-20	-5.04e-20	-3.35e-21
GNLY	0.0132006	-1.81e-07	-0.00107765	0.00665652	0.00653056	-1.52e-06	-6.91e-05	-6.77e-07	0.0263629	0.0206577	-0.0147767	-5.52e-06	1.23e-05	-1.24e-08	8.04e-10	-3.68e-09	-1.35e-09	-2.9e-10	-3.4e-10	1.54e-09	-3.6e-10	-2.79e-10	-1.02e-10	-1.68e-10	-1.43e-10	-3.55e-12	-6.59e-11	1.31e-20	-1.14e-20	-7.38e-20
TMEM140	0.00409916	1.42e-07	-5.27e-07	-0.00151849	-1.05e-05	-2.07e-06	-6.47e-05	-2.93e-09	1.56e-05	1.71e-07	3.04e-06	-2.76e-07	6.45e-07	-2.22e-10	-2.02e-10	2.85e-11	1.26e-11	-2.46e-11	1.81e-11	-2.64e-11	7.84e-12	-1.13e-11	-1.96e-11	-2.96e-11	-2.52e-11	-5.86e-12	-6.84e-12	-3.05e-22	1.68e-20	1.53e-21
AC092069.1	4.57e-05	-3.13e-07	1.09e-05	-0.00297862	0.0347889	-0.0307387	-6.25e-05	6.49e-08	9.03e-07	-6.59e-08	0.0100248	-0.00371823	-4.52e-06	4.97e-09	4.85e-10	5.03e-10	3.45e-10	-1.14e-09	-9.76e-11	7.33e-10	1.46e-10	-1.44e-10	5.55e-11	6.77e-13	1.3e-10	1.43e-11	3.16e-12	-3.92e-21	2.3e-20	-1.79e-20
TCEAL4	0.00306123	0.00391156	0.00393996	3.03e-06	-5.06e-06	-4.64e-07	-6.16e-05	8.93e-08	0.00409708	4.28e-07	-0.000390389	1.99e-05	0.00433396	1.74e-09	-1.12e-09	3.67e-10	4.89e-10	-8.31e-10	1.33e-10	-9.78e-11	5.8e-10	-6.14e-11	-1.21e-11	3.39e-11	-1.02e-11	-4.56e-12	1.25e-11	3.15e-20	7.88e-21	-6.33e-20
HEXIM1	0.00863915	2.43e-08	-2.61e-07	-9.48e-06	6.35e-07	-1.65e-05	-5.89e-05	-9.73e-09	-0.00449858	9.96e-08	0.00673693	0.00958653	1.95e-05	2.75e-10	-8.6e-10	1.55e-09	3.47e-12	-4.72e-10	2.59e-10	8.34e-11	5.95e-10	2.02e-10	1.52e-11	1.7e-10	1.74e-10	5.22e-13	-3.28e-11	4.75e-20	-2.41e-20	-1.69e-20
COQ2	0.00270659	-5.61e-09	4.37e-06	3.22e-06	2.27e-07	3.85e-07	-4.66e-05	-1.59e-09	3.68e-06	-3.06e-08	-1.08e-06	2.13e-06	2.94e-06	1.5e-10	-2.46e-10	-1.07e-10	9.57e-11	5.72e-12	2.72e-11	-3.29e-11	-2.68e-11	9.05e-12	-1.25e-12	2.52e-11	-7.75e-11	-8.45e-12	1.13e-12	3.02e-21	-7.72e-21	-8.01e-21
SMARCA5	0.0215673	0.000128025	3.08e-05	-0.000428712	0.00969516	0.00716597	-4.04e-05	1e-07	3.79e-07	-3.24e-07	-0.00973167	0.00441924	0.00485056	-8.61e-10	2.56e-10	-2.81e-09	-2.94e-10	-3.13e-09	-2.22e-10	2.72e-09	3.81e-10	-5.57e-10	2.14e-10	-3.72e-11	2.65e-11	6.16e-11	-2.44e-11	-1.73e-19	9.02e-20	5.21e-20
ENTPD1	0.00416275	1.54e-06	0.00211238	-5.74e-05	0.00188213	5.83e-08	-4e-05	7.19e-10	-0.0039188	9.26e-08	6.1e-05	0.00179576	2.02e-06	-2.2e-10	2.8e-11	-1.04e-10	4.82e-11	-3.12e-12	2.08e-11	-4.42e-11	-3.18e-11	1.23e-11	-7.11e-12	4.16e-11	-2.4e-11	-3.38e-12	-8.04e-12	-1.6e-21	6.77e-22	6e-21
ASAH1	0.0121987	-2.06e-05	0.00960355	0.000152961	-3.25e-06	1.7e-08	-3.84e-05	1.41e-08	-6.56e-06	-3.86e-10	-0.000279182	0.000202714	0.0046603	3.23e-10	-1.73e-09	1.39e-09	-3.9e-10	-2.46e-10	5.72e-10	-7.12e-10	-3.38e-10	4.74e-10	1.35e-11	2.24e-11	2.16e-11	-1.78e-11	2.99e-12	-5.65e-20	-8.89e-20	3.3e-20
GLA	0.00198833	-5.5e-08	0.000203275	-8.36e-07	6.26e-07	1.26e-08	-3.67e-05	-2.85e-10	8.12e-07	8.49e-08	-1.24e-06	-1.06e-07	4.56e-05	1.78e-10	-3.59e-11	-4.77e-11	-4.22e-11	5.62e-11	-2.81e-11	-1.52e-10	-5.74e-11	-1.11e-11	7.38e-12	-7.99e-13	-1.06e-11	-1.4e-12	3.28e-13	-2.57e-21	-4.63e-21	4.93e-21
DYNLL1	0.0975712	-0.0147097	1.75e-06	-0.0118537	-0.0160127	0.0228697	-3.6e-05	-2.74e-07	-0.0174446	-1.87e-07	0.0155534	-0.0149878	-0.000132856	-0.0234728	-1.81e-08	-5.52e-10	-7.82e-09	3.41e-09	-2e-09	6.9e-10	1.01e-09	-0.0367167	-3.79e-10	5.29e-11	0.0018309	0.0173619	-2.69e-10	-1.54e-19	-6.65e-21	-1.45e-19
AC103591.3	0.00263855	1.27e-07	-4.95e-07	4.51e-07	1.26e-09	6.46e-07	-3.42e-05	9.93e-08	1.27e-05	-8.83e-08	-6.8e-05	0.00393104	0.00278908	-3.96e-11	3.61e-11	4.43e-10	1.75e-10	-1.82e-10	5.33e-12	-5.9e-11	1.42e-11	-6.16e-11	-1.12e-11	1.1e-11	1.39e-11	8.4e-12	-2.19e-12	-1.08e-20	1.49e-20	-2.02e-21
CIITA	0.00283083	3.18e-07	9.92e-06	-0.00192234	-2.5e-07	-3.38e-06	-3.36e-05	-3.47e-10	-1.22e-05	2.08e-07	-8.52e-07	0.00168557	1.6e-06	-2.65e-11	-8.5e-11	-1.39e-10	-4.23e-12	1.36e-12	4.39e-11	-3.56e-11	7.02e-12	1.39e-11	-1.09e-11	-1.81e-11	-2.38e-11	-4.86e-12	-3.39e-12	-3.24e-22	9.81e-21	-1.92e-21
CCDC50	0.00867755	4.55e-07	0.00310067	2.32e-05	-9.22e-07	7.56e-08	-3.17e-05	1.55e-08	-1.44e-06	2.24e-07	2.63e-05	-1.5e-06	1.74e-06	8.35e-10	-6.26e-10	-2.47e-10	-1.3e-10	1.33e-10	-2.4e-11	-2.26e-11	-2.58e-11	-2.23e-11	1.63e-11	2.9e-11	-6.22e-11	-1.28e-11	-1.22e-11	-2.2e-20	6.71e-21	1.99e-20
ARAP1	0.00475761	2.21e-05	3.26e-07	-7.25e-06	-1.93e-06	-8.4e-06	-2.68e-05	1.32e-09	-1.49e-06	1.94e-07	-1.02e-05	2.62e-06	2.63e-06	-2.92e-10	1.79e-10	-2.59e-10	-2.19e-10	3.25e-10	-1.48e-10	1.31e-10	1.11e-10	-1.05e-10	-3.01e-11	5.51e-12	-7.82e-11	-8.46e-13	-1.46e-12	-1.57e-20	1.2e-20	1.37e-20
HSPA5	0.0164128	4.81e-05	0.00146751	-9.41e-07	-3.57e-06	8.87e-06	-2.62e-05	3.02e-08	0.00017082	1.15e-05	-0.00912278	5.61e-06	0.00755618	-8.4e-10	1.75e-09	2.23e-09	6.95e-10	-2.23e-09	-6.4e-10	2e-09	1.34e-09	-1.78e-10	-2.87e-11	1.05e-10	4.74e-11	-2.06e-12	-5.12e-11	3.79e-20	2.81e-20	8.27e-21
SWAP70	0.00202533	3.31e-06	2.95e-05	0.000354139	2.09e-06	-1.34e-07	-2.49e-05	-2.48e-08	-2.56e-07	1.61e-09	-4.53e-05	1.91e-07	2.02e-06	2.77e-10	-1.04e-10	3.14e-10	1.79e-11	-3.87e-11	2.05e-11	-1.44e-11	5.03e-12	4.7e-11	-8.99e-12	-1.71e-11	4.67e-12	-4.29e-12	-3.14e-12	-1.48e-21	5.02e-21	6.18e-21
TUBB4B	0.0199919	-3.41e-06	-1.27e-05	-2.66e-06	-6.97e-06	1.58e-06	-2.36e-05	-2.93e-08	-9.23e-08	2.01e-08	-1.48e-05	2.17e-05	0.0051116	1.1e-08	-1.39e-10	5.66e-10	1.72e-09	-1.4e-09	-6.26e-11	4.5e-10	-2.49e-10	-4.41e-10	-2.2e-11	2.14e-13	6.36e-12	3.18e-11	7.26e-11	3.68e-20	3.86e-20	-7.06e-20
XBP1	0.0281467	2.2e-06	1.46e-07	0.0192062	-0.0231008	-4.98e-05	-2.25e-05	3.8e-07	0.0598908	0.0236737	-0.0459044	-2.23e-06	0.00953656	-5.87e-08	1.73e-09	-8.23e-09	-2.01e-09	-5.93e-09	-3.39e-10	1.97e-09	2.67e-09	-7.26e-10	-8.88e-12	-4.78e-10	4.97e-10	1.2e-10	-1.72e-10	-2.69e-19	1.5e-19	-5.98e-21
C1QB	0.00338041	-4.3e-07	0.0194486	-3.83e-07	1.33e-07	-1.26e-07	-2.22e-05	-7.41e-10	4.3e-06	-3.1e-08	-1.2e-05	0.0052879	-2e-07	4.79e-10	-1.38e-10	4.65e-11	7.88e-11	-5.27e-11	-4.81e-11	-6.35e-11	3.7e-11	-4.8e-11	5.79e-12	-9.32e-12	6.35e-12	1.08e-12	4.62e-12	-3.49e-23	-4.23e-21	7.06e-21
KLRB1	0.038733	0.000173964	-0.00154313	0.0595209	-5.94e-05	-0.00989878	-2e-05	-1.87e-08	0.162159	0.0513441	-0.0299113	-0.0551148	0.000237358	-6.58e-08	9.89e-09	-6.38e-08	-1.75e-10	6.56e-09	-2.3e-10	-7.46e-09	1.07e-09	-1.36e-09	-8.2e-10	-1.42e-09	1.07e-09	-4.25e-11	-9.88e-11	2.6e-21	1.51e-19	7.02e-20
DDAH2	0.0178118	-0.00616361	0.00374944	-2.29e-06	-0.000111962	9.33e-06	-2e-05	-1.04e-07	0.0163357	2.07e-07	4.17e-06	-4.77e-05	5.23e-06	-1e-08	1.41e-09	-3.46e-10	-3.85e-10	-4.32e-10	-5.98e-10	7.11e-10	7.81e-11	-8.23e-10	4.99e-11	3.36e-11	-7.66e-12	6.12e-11	1.62e-11	-5.56e-21	-1.13e-19	2.04e-20
CD9	1.82e-05	4.07e-08	0.00824829	2.62e-07	-8.29e-09	-5.13e-09	-1.73e-05	1.59e-09	0.00145342	-2.71e-08	6.35e-07	-1.17e-08	0.0027155	4.58e-11	3.75e-11	2.05e-11	2.73e-12	-5.96e-12	-2.3e-11	-9.12e-12	-2.93e-11	-1.96e-11	-9.45e-12	-6.41e-12	8.23e-13	1.22e-12	2.47e-12	-1.05e-22	-4.75e-23	-5.1e-23
TUBA1B	0.0642166	-0.0198409	0.00760674	0.0152452	0.00563957	0.0134273	-1.65e-05	0.0132152	0.0503666	-0.00249796	-0.0391695	0.0249964	-0.0111931	1.97e-07	-0.0214344	1.05e-08	0.0700477	-2.55e-09	-2.48e-09	-2.73e-09	-3.8e-09	5.25e-10	7.82e-11	4.77e-10	-2.64e-09	-4.36e-10	5.88e-10	7.11e-21	4.61e-19	1.27e-19
IL10	0.00223867	8.31e-08	-1.48e-06	-0.000576643	1.48e-07	2.97e-09	-1.49e-05	1.26e-09	-1.88e-07	3.78e-09	9.14e-06	2.06e-07	6.99e-08	-1.62e-10	2.68e-12	-1.63e-11	-1.52e-11	1.26e-11	-6.39e-12	1.22e-12	1e-11	7.53e-12	7.85e-13	-1.16e-12	2.4e-12	-1.16e-12	-9.02e-13	-1.11e-22	-3.66e-22	-4.1e-22
DCTN6	0.00829494	5.1e-08	0.00171897	-2.23e-06	1.25e-05	-1.49e-06	-1.36e-05	9.61e-07	2.96e-05	5.46e-06	-0.00420447	0.000198939	9.31e-06	1.03e-09	-1.78e-10	1.19e-09	-3.15e-10	7.36e-10	-8.66e-11	-3.33e-10	1.14e-10	-1.23e-10	-9.96e-11	2.71e-11	-1.45e-10	-8.74e-12	-1.59e-11	5.5e-21	5.48e-21	-7.23e-21
GPR34	0.00106135	-1.18e-07	0.00556507	7.84e-08	4.02e-06	-3.27e-09	-1.34e-05	2.98e-09	4.64e-08	-4.58e-09	-0.00140905	8.08e-05	-1.17e-06	6.89e-12	-4.02e-12	-2.65e-11	8.99e-12	1.71e-11	-6.58e-12	-5.64e-12	-1.09e-11	1.87e-12	-9.1e-13	4.03e-12	-9.65e-12	-1.32e-12	-5.86e-13	1.29e-21	-1.1e-21	1.41e-22
RNF130	0.00264436	0.00298857	0.00801414	5.6e-06	6.12e-06	-5.16e-07	-1.32e-05	8.09e-10	0.00693624	5.5e-08	-0.00872189	-7.9e-06	-5.14e-07	-5.16e-09	-9.89e-11	8.66e-11	-2.3e-10	-2.35e-10	-3.4e-11	1.23e-11	-1.41e-10	1.51e-10	-5.89e-11	9.6e-11	-5.87e-11	-1.82e-11	-1.89e-12	-1.71e-21	-1.17e-20	2.72e-21
COQ10A	0.00338561	4.69e-07	1.52e-07	7.18e-07	2.5e-07	-2.12e-07	-1.27e-05	-5.22e-09	-1.05e-05	3.47e-07	-0.000111925	9.67e-06	5.86e-06	-1.86e-11	2.46e-10	2.73e-10	3.04e-10	-3.82e-10	-1.2e-10	2.45e-10	4.46e-11	-4.6e-11	-1.09e-11	9.54e-11	-5.92e-11	-7.73e-12	8.45e-12	2.08e-20	-4.32e-21	-1.95e-20
HYI	0.00258914	-6.7e-07	6.88e-05	0.00289686	-3.29e-06	1.76e-07	-1.27e-05	2.31e-09	0.00720378	-4.85e-09	-0.00623541	-2.48e-06	-1.89e-06	-4.98e-10	2.37e-10	3.15e-10	-8.05e-11	-2.55e-10	-5.07e-11	7.23e-11	3.83e-11	-1.24e-10	4.36e-12	-1.95e-11	5.11e-11	1.56e-11	-8.26e-12	-1.54e-22	-1.13e-20	6e-21
HBA2	-0.00456093	5.4e-06	-0.0027367	-6.16e-07	-0.000131383	-2.16e-06	-1.25e-05	0.287999	0.00709652	-1.53e-06	-9.81e-07	-0.00904527	4.25e-07	2.22e-09	-1.09e-09	4.98e-10	-2.36e-09	-2.37e-10	-6.39e-10	2.84e-09	-9.56e-10	7.8e-11	-1.22e-11	-5.36e-11	-1.26e-10	-2.55e-11	3.97e-11	-3.11e-20	1.64e-20	4.08e-21
FCHO2	0.000392756	3.7e-08	5.56e-07	-1.55e-07	-9.23e-09	-4.57e-08	-1.12e-05	-3.52e-10	0.00127933	1.96e-09	-0.00136303	1.41e-07	2.04e-07	4.94e-11	-2.01e-11	4.78e-12	-2.13e-11	-1.94e-11	2.81e-12	2.83e-11	-7.61e-12	2e-12	5.15e-12	-1.23e-12	8.75e-12	1.38e-12	1.03e-12	-3.06e-21	-1.19e-21	-1.16e-21
CAMTA1	0.0234229	1.03e-05	0.00183607	7.31e-06	4.35e-07	2e-05	-1.02e-05	1.28e-07	-3.69e-05	2.34e-06	-0.00013451	2.37e-05	-3.37e-06	2.04e-08	-1.27e-08	1.54e-09	-3.53e-10	-6.63e-10	2.35e-10	6.88e-10	9.37e-10	1.53e-10	-2.5e-10	8.28e-10	-2.03e-12	1.83e-13	-7.89e-11	-2.39e-19	5.11e-20	-8.81e-20
LYN	0.00081457	1.24e-08	0.00354633	-1.44e-05	3.3e-07	-8.29e-08	-9.75e-06	-5.46e-10	0.000767907	2.64e-09	-1.99e-06	2.79e-07	1.6e-08	3.21e-11	2.26e-12	-9.94e-12	-1.35e-11	-2.95e-13	2.33e-12	-2.21e-11	-2.18e-11	7.71e-12	-2.39e-12	-6.49e-13	-1.04e-11	-2.18e-12	-5.1e-14	-1.5e-21	-6.77e-22	-2.25e-21
QKI	0.00471612	1.92e-05	0.000285412	-5.6e-06	6.19e-06	-4.91e-07	-9.74e-06	-4.75e-09	-2.57e-05	1.07e-07	-6.29e-06	2.66e-05	2.51e-06	-9.04e-10	-4.4e-10	-1e-09	-7.5e-11	1.91e-10	1.56e-10	5.84e-12	-4.92e-11	2.39e-10	-5.82e-11	-6.46e-11	-7.23e-11	-2.77e-11	-1.85e-12	5.4e-20	1.25e-20	-6.98e-22
FCGR2A	1.18e-05	-4.01e-09	0.00551614	-2.09e-07	1.34e-07	-1.72e-06	-9.74e-06	-1.68e-10	3.22e-06	-3.37e-08	-1.89e-08	1.33e-06	2.3e-06	8.42e-11	-3.68e-11	-3.43e-11	8.93e-13	1.76e-11	-1.63e-11	2.67e-11	-3.89e-12	-1.26e-11	2.79e-12	-4.86e-12	-4.96e-12	9.27e-14	1.43e-13	-1.55e-21	1.25e-21	-1.58e-21
SDF4	0.0294234	8.49e-06	2.18e-06	0.0024709	-3.49e-05	-0.00854962	-9.63e-06	-3.17e-08	0.00502611	5.5e-06	-3.48e-05	0.0171913	0.000359649	3.72e-09	9.87e-10	-5.54e-09	8.7e-10	1.82e-09	5.78e-10	-2.37e-09	1.66e-09	-2.25e-10	-2.24e-10	3.25e-11	1.19e-10	3.26e-11	2.38e-11	5.8e-20	-1.57e-20	1.65e-19
MEPCE	0.00261327	2.96e-05	-8.3e-08	-1.28e-05	-1.61e-05	-6.25e-07	-9.55e-06	4.47e-09	-0.00337774	7.3e-07	-6.05e-06	3.13e-06	0.0023874	-3.69e-10	-2.53e-11	-6.75e-10	3.86e-12	5.74e-11	-1.06e-11	1.93e-10	-4.42e-11	-1.17e-11	-1.88e-11	2.45e-11	8.48e-12	-6.49e-13	2.2e-13	1.65e-20	2.66e-20	2.7e-21
DUSP14	0.00297184	4.56e-07	5.71e-08	5.94e-07	4.41e-07	9.14e-08	-9.23e-06	-2.93e-09	4.29e-05	1.17e-07	-0.00407502	-4.41e-06	6.68e-07	5.21e-10	1.16e-13	2.79e-10	1.62e-10	-1.21e-10	-1.38e-12	-5.38e-12	-4.21e-11	-4.42e-11	2.66e-12	1.04e-11	-5.25e-11	3.1e-12	9.67e-12	-1.29e-20	-1.84e-20	-7.83e-21
ABHD5	0.00757468	-5.51e-08	5.76e-09	1.91e-07	1.03e-06	-2.56e-07	-9.07e-06	1.51e-09	-0.00390855	-7.81e-08	4.07e-06	5.81e-06	8.32e-07	-1.31e-10	-3.54e-10	-2.9e-10	-2.53e-10	1.12e-10	-1.2e-11	7.91e-11	-1.25e-11	-1.62e-10	-2.88e-11	-2.28e-11	-5.79e-11	8e-12	-2.18e-11	2.42e-20	2.38e-20	2.85e-20
SOX4	0.00174877	7.03e-08	-5.07e-07	9.31e-09	3.61e-07	1.33e-08	-8.82e-06	5.45e-10	-1.14e-05	2.48e-08	-2.64e-06	-9.92e-07	0.0025632	3.52e-13	-2.18e-11	-1.54e-11	4.88e-12	2.96e-12	-6.13e-12	-2.2e-11	2.79e-11	1.11e-12	-1.12e-12	-4.36e-12	9.98e-12	-8.23e-13	1.58e-13	1.61e-21	-1.88e-22	2.52e-22
MYL6	0.164425	-0.0333049	0.00860368	-0.00911045	-0.0917398	0.0178097	-8.76e-06	3.66e-05	0.0265871	0.0358343	0.0561469	0.00013783	-0.000340797	-6.21e-07	8.44e-08	5.55e-08	3.95e-09	-1.8e-08	4.66e-10	-4.79e-09	1.08e-08	-2.16e-09	2.46e-10	-2.08e-10	-1.49e-09	4.37e-11	-5.32e-10	-1.85e-19	-4.97e-19	-1.08e-19
KIAA0232	0.00504149	0.00350345	-1.15e-05	-7.27e-07	0.00485242	5.2e-06	-8.75e-06	-5e-08	3.48e-06	-3.46e-07	9.28e-06	2.18e-07	0.00186254	-1.17e-09	-5.22e-10	-3.77e-10	-3.94e-10	-6.5e-12	2.08e-11	4.48e-10	-5.33e-11	7.87e-12	1.27e-11	1.09e-11	-5.65e-11	-9.55e-12	2.86e-12	4.96e-21	4.26e-21	1.42e-20
SLC11A1	0.00283141	-5.29e-08	0.00171828	-5.08e-08	1.53e-07	-1.42e-07	-8.72e-06	-5.82e-09	-1.51e-06	-4.65e-08	-6.84e-06	0.00351631	-6.21e-07	-6.72e-11	-1.18e-10	-2.36e-10	3.42e-11	2.35e-11	4.31e-12	-1.2e-10	-1.64e-12	9.16e-12	-1.56e-11	8.71e-12	-2.35e-12	-2.73e-12	-1.39e-12	6.8e-21	-3.48e-21	3.74e-22
ITGB1	0.0738624	1.66e-05	0.00420706	0.0197951	3.77e-05	0.0122072	-8.58e-06	-1.25e-08	-0.0336549	3.84e-06	0.0339088	0.0704974	0.000222884	-1.73e-07	1.12e-08	-0.0360591	-0.0424766	-3.44e-10	-0.0240042	0.0528604	2.5e-10	-1.15e-09	-7.23e-10	-1.88e-10	-1.45e-09	-2.27e-11	-7.26e-11	6.55e-20	4.19e-19	-1.27e-19
NFIL3	3.71e-05	1.37e-08	4.1e-07	-6.82e-06	8.67e-09	4.88e-09	-8.47e-06	2.74e-09	1.52e-06	4.32e-09	3.46e-08	5.32e-08	9.5e-08	5.87e-11	-6.75e-12	-1.28e-11	1.67e-11	-2.73e-11	9.35e-12	1.27e-11	-3.02e-12	4.93e-13	-2.74e-12	2.06e-13	2.25e-12	2.22e-13	-4.22e-13	-1.76e-21	-1.19e-21	2.46e-22
ITPR2	0.00803032	5.45e-07	-4.3e-06	-9.83e-05	7.67e-06	1.46e-06	-8.35e-06	-1.09e-07	6.41e-05	7.82e-08	-1.34e-07	0.00529995	4.23e-05	-9.09e-11	-6.02e-11	-1.23e-09	4.82e-11	-1.03e-10	-1.15e-10	-1.24e-10	-3.39e-10	1.02e-11	7.66e-11	1.08e-11	-2.4e-11	-1.34e-11	-1.65e-11	1e-20	1.99e-20	-6.08e-20
PICALM	0.012747	2.7e-06	0.00263319	-1.9e-05	0.000222929	8.76e-07	-7.94e-06	2.26e-08	0.00536434	-8.61e-08	1.18e-06	0.00019954	0.000162511	-4.24e-11	-1.79e-10	-1.03e-09	-5.29e-10	3.1e-10	2.07e-10	1.4e-10	-2.24e-10	1.48e-10	3.51e-11	1.94e-10	-4.01e-10	-2.19e-11	-5.67e-12	-2.46e-20	-7.22e-22	6.53e-21
TCF4	0.00190364	9.29e-08	0.000901954	3.08e-07	-9.31e-08	-1.02e-07	-7.93e-06	2.09e-08	-3.31e-07	3.85e-06	-9.49e-07	1.83e-05	9.22e-07	2.1e-10	-4.32e-11	-1.05e-10	2.52e-11	2.58e-11	-1.21e-11	-1.34e-11	4.06e-12	-8.45e-12	3.6e-12	-1.35e-11	-1.69e-11	-3.23e-12	-2.93e-13	-1.74e-22	-5.86e-21	-3.07e-21
TM2D3	0.0111384	7.41e-05	4.41e-08	-1.18e-06	-9.01e-05	-7.55e-06	-7.74e-06	-3.04e-07	6.18e-06	1.14e-06	-2.72e-05	1.15e-07	7.04e-05	-7.8e-10	-3.9e-10	-1.5e-11	1.03e-09	-2.05e-10	1.32e-10	-1.05e-09	8.03e-10	8.72e-12	-8.57e-12	8.33e-11	-1.9e-11	-1.5e-11	-2.27e-11	2.66e-20	5.65e-20	2.08e-20
TUBA1A	0.0297286	-1.95e-06	0.00333976	-0.000290254	-1.81e-05	-2.1e-06	-7.57e-06	-1.77e-07	0.00600749	4.48e-07	-1.61e-05	0.0106793	0.0105366	-9.13e-09	-1.05e-09	-1.9e-09	1.82e-09	2.17e-09	-7.75e-10	7.11e-10	-1.67e-10	-1.01e-09	3.55e-11	3.93e-10	-1.18e-09	-4.37e-11	-5.2e-11	-5.76e-20	-7.09e-20	6.74e-20
MT-ND6	0.0174106	0.0208147	-1.64e-06	0.00553504	0.0307424	2.08e-06	-6.79e-06	1.21e-08	0.0117673	-1.65e-05	-0.0103523	0.0271609	0.000120493	1.97e-09	3.12e-09	-1.74e-08	-2.37e-10	-4.83e-10	-1.22e-09	2.82e-09	8.85e-11	-1.27e-10	9.58e-11	-4.23e-10	4.22e-10	9.62e-12	3.38e-11	9.92e-20	1.98e-20	5.91e-20
ACVR2B	-0.0108407	-1.26e-06	-7.74e-08	-2.56e-07	0.106266	0.108438	-6.71e-06	-1.45e-08	3.14e-06	0.0359239	0.0177507	-5.42e-06	0.0119156	9.62e-09	-3.89e-09	-5.5e-09	3.73e-10	2.35e-09	5.23e-10	-2.64e-09	-2.06e-10	5.65e-11	-4.84e-11	-9.75e-11	-2.61e-10	-4.2e-12	-4.45e-12	-1.43e-21	-3.19e-21	-5.52e-20
DCBLD1	0.00323173	0.00323076	1.08e-07	1.94e-06	-5.23e-07	-3.95e-06	-6.17e-06	1.24e-08	3.85e-05	-1.78e-07	-1.42e-06	0.000441564	1.35e-06	-4.23e-10	3.25e-11	-3.54e-10	-2.84e-11	2.9e-10	-5.12e-11	-5.05e-11	1.76e-10	3.87e-11	-3.12e-11	-6.23e-11	3.04e-11	-8.57e-12	1.25e-11	-1.55e-20	1.18e-20	-6.49e-21
AC008736.1	3.81e-05	2.36e-09	3.69e-08	2.54e-08	-7.97e-08	1.18e-09	-5.98e-06	-4.58e-10	8.54e-07	-4.6e-09	-1.6e-06	2.14e-07	3.09e-07	-7.59e-11	-1.24e-11	2.55e-11	6.17e-12	-9.11e-12	-3.09e-12	1.03e-11	4.2e-12	-3.92e-12	-6.37e-13	-3.06e-12	1.43e-11	1.78e-12	2.41e-13	-8.8e-22	-3.07e-21	4.84e-22
CYSTM1	0.00697979	1.59e-07	-8.87e-07	-3.15e-07	-3.09e-06	-8.36e-07	-5.95e-06	8.86e-09	0.00270827	1.26e-07	-1.16e-07	-9.73e-07	0.001652	-2.61e-10	2.77e-10	2.3e-10	3.07e-10	-3.16e-10	8.51e-11	-8.6e-11	9.69e-11	-3.53e-11	1.53e-11	5.58e-11	6.6e-11	8.49e-12	-1.35e-12	1.73e-20	-2.62e-20	1.26e-21
C1QC	0.00315495	-5.13e-07	0.0148465	-6.81e-07	1.13e-06	-2.64e-06	-5.87e-06	-1.06e-09	7.28e-06	-2.4e-09	-0.00264688	0.00575673	1.42e-07	-8.87e-11	-3.13e-11	1.93e-11	-1.16e-12	-3.61e-11	-2.13e-11	-5.93e-11	-2.21e-11	-7.1e-11	-1.61e-11	2.79e-12	-5.74e-11	1.27e-12	1.32e-13	-7.12e-22	-4.56e-22	3.11e-21
MAGED2	0.00755064	1.01e-06	0.00119451	-4.37e-06	-0.000256113	-2.03e-06	-5.83e-06	-2.82e-08	5.03e-06	6.05e-06	-4.52e-05	1.26e-05	9.84e-05	-1.45e-09	8.82e-10	-8.78e-12	8.82e-10	-2.34e-10	5.4e-10	-1.87e-10	3.89e-10	3.4e-10	9.86e-11	-1.49e-10	3.01e-12	-2.7e-11	-5.46e-12	-1.39e-20	-1.7e-20	-3.81e-20
AP1B1	0.00543976	5e-07	0.000462108	9.06e-07	-1.39e-08	5.79e-07	-5.66e-06	1.26e-08	-8.32e-07	5.42e-08	-4.63e-06	0.00402772	1.74e-05	1.86e-09	-2.39e-10	5.26e-10	-1.41e-10	-1.52e-10	-2.94e-11	8.55e-11	2.48e-11	6.67e-11	7.64e-11	1.54e-11	-9.39e-12	-1.55e-11	-8.11e-12	2.67e-20	-3.05e-21	-1.95e-20
TTYH3	0.00200528	6.29e-09	2.57e-06	-2.75e-06	1.03e-06	6.4e-08	-5.44e-06	1.99e-09	-1.05e-07	1.34e-08	-3.08e-08	-1.29e-07	-1.33e-07	5.45e-11	-3.2e-11	6.86e-11	-7.84e-12	-4.78e-11	1.67e-11	-4.35e-11	-5e-12	7.63e-13	-1.06e-11	-7.97e-12	-1.37e-11	-1.19e-12	-3.49e-12	-1.69e-21	2.12e-21	-2.29e-21
KLHL35	0.000893975	1.93e-07	3.59e-08	1.9e-06	4.37e-07	-3.76e-08	-5.28e-06	8.2e-10	2.22e-07	-4.86e-09	-7.22e-06	1.83e-05	-7.23e-09	1.2e-11	1.38e-11	1.62e-12	-1.76e-11	2.99e-11	1.65e-11	7.77e-12	-2.59e-12	2.62e-12	4.04e-12	-4.41e-12	-4.21e-12	-7.9e-13	-2.15e-12	1.3e-21	1.32e-21	2e-21
YBX3	0.00318444	0.00214097	0.00438046	-0.00756824	0.00273014	-3.11e-05	-5.21e-06	1.56e-07	-0.00347637	2.39e-08	-0.00455804	-2e-08	0.00426641	2.47e-10	-1.29e-10	2.3e-10	2.72e-11	8.66e-12	-2.33e-11	-4.9e-11	3.94e-11	-4.63e-12	-1.73e-12	1.68e-11	-5.61e-11	-8.22e-12	-5.63e-12	9.76e-21	1.03e-20	-4.08e-21
MFSD1	0.00819464	8.74e-09	0.00287671	-1.74e-05	-1.17e-06	2.18e-07	-4.94e-06	-3.81e-07	-7.94e-07	-1.38e-07	-2.98e-06	-9.42e-08	4.75e-05	7.04e-11	-7.56e-12	5.98e-11	1.83e-11	-4.5e-10	3.1e-11	6.78e-11	-2.31e-11	2.27e-10	-5.82e-11	-4.07e-11	1.93e-10	-2.17e-11	-1.54e-11	-1.77e-20	3.06e-20	2.72e-20
GPD2	0.000177269	4.1e-06	2.59e-07	-6.67e-06	1.26e-06	6.71e-08	-4.89e-06	6.73e-09	5.16e-05	-6.08e-09	-9.17e-08	-4.7e-08	9.41e-07	-1.67e-12	1.31e-10	-6.31e-11	1.07e-10	-1.16e-10	-5.32e-11	6.21e-11	-1.17e-11	-1.43e-11	-2.5e-11	3.34e-11	-2.86e-11	-3.89e-12	-1.48e-12	-1.81e-20	-9.34e-21	2.26e-21
RB1	0.0134267	-7.18e-07	0.0101194	-3.77e-06	3.14e-05	-1.1e-06	-4.63e-06	7.43e-07	-0.000162376	3.08e-07	-3.56e-06	0.0116083	7.73e-06	1.55e-10	4.14e-10	4.7e-10	6.43e-10	-1.66e-09	-3.75e-10	1.08e-09	5.17e-10	-2.28e-10	6.24e-11	1.25e-10	2.19e-10	2.37e-11	1.93e-11	-3.03e-20	3.37e-20	-1.05e-19
WBP2	0.0180531	-7.35e-07	0.00197327	-7.75e-06	-0.000137261	6.31e-07	-4.62e-06	-6.73e-08	-0.00126498	9e-08	-0.00832849	2.08e-05	1.78e-06	7.25e-10	-1.07e-09	2.59e-10	-6.42e-10	8.67e-10	-1.42e-10	-2.6e-09	-3.27e-11	-8.57e-10	-6.02e-11	-9.92e-11	-4.89e-11	7.63e-11	-5.3e-11	-4.64e-20	5.04e-20	-9.36e-22
ODC1	0.0185766	-6.7e-07	-1.6e-05	-0.00554413	0.00624187	-6.41e-07	-4.49e-06	-5.06e-08	-0.000442419	-0.0138881	-0.0102923	2.46e-05	6.98e-07	8.82e-09	-2.25e-09	2.73e-10	5.73e-10	2.38e-09	-6.17e-10	-1.01e-09	-1.51e-10	5.97e-11	-5.89e-11	4.66e-11	-4.96e-12	-5.72e-11	-2.65e-11	1.56e-20	-3.56e-20	2.53e-20
STXBP3	0.0114023	2.86e-06	2.49e-08	-1.2e-05	0.0113557	-1.79e-06	-4.26e-06	-1.85e-07	3.47e-07	4.99e-07	-2.42e-05	0.0121902	0.000504355	-1.99e-09	-1.58e-10	-1.8e-09	4.67e-10	-6.58e-10	-6.17e-10	1.19e-09	1.06e-09	-2.64e-10	-1.12e-10	-8.28e-11	3.67e-11	-2.47e-11	-4.52e-11	2.72e-20	-3.95e-20	-7.47e-20
HBA1	-6.21e-05	1.8e-08	-0.000396304	-6.92e-05	1.35e-07	1.44e-06	-4.22e-06	0.147817	9.9e-06	-5.62e-08	-0.00465422	-0.00920852	-4.51e-06	7.73e-10	-3.55e-10	-2.52e-10	-2.24e-11	-3.81e-10	-1.29e-10	9.1e-10	-1.29e-10	-5.13e-11	-1.27e-12	-3.29e-11	7.68e-11	9.45e-12	1.2e-11	3.44e-20	6.01e-21	1.93e-20
SH3BGRL	0.0584918	-0.0185852	0.0144528	-2.87e-05	-0.0121645	0.012516	-3.91e-06	-4.09e-07	-0.000198777	-2.7e-06	2.76e-05	4.35e-06	-0.01337	-8.02e-10	-5.05e-09	5.18e-09	-5.94e-09	5.36e-09	1.75e-10	-3.46e-09	1e-10	0.0313857	-4.82e-10	-6.02e-10	0.0212892	1.13e-11	1.07e-11	-5.62e-20	-1.81e-19	-3.22e-19
SPTSSA	0.00896652	1.29e-07	0.00135319	2.1e-06	-3.35e-07	2.72e-07	-3.58e-06	6.28e-09	2.59e-05	4.17e-08	-1.16e-05	7.03e-06	3.61e-07	1.7e-09	-1.44e-09	-8.32e-10	-1.02e-10	9.76e-11	7.47e-11	8.17e-11	-1.28e-10	-9.39e-11	3.87e-11	1.05e-10	-5.61e-11	1.97e-11	-9.29e-13	1.35e-20	-2.15e-20	1.17e-20
PPIF	0.00698685	-0.00242167	-1.67e-06	-1.27e-05	4.25e-07	4.34e-07	-3.52e-06	2.74e-08	8.3e-08	-5.77e-08	-1.17e-06	-9.42e-07	8.02e-05	-3.48e-10	2.97e-11	5.24e-10	-2.32e-10	2.71e-10	5.66e-12	-1.97e-10	1.3e-10	6.02e-11	-2.55e-11	3.42e-12	-1.67e-10	-2.93e-11	-9.54e-12	1.23e-20	-5.55e-21	-1.24e-20
SUSD1	0.00265791	-2.7e-08	-8.94e-07	-1.81e-05	2.73e-09	1.77e-08	-3.4e-06	6.07e-09	6.99e-07	-3.84e-08	-9.56e-07	1.53e-06	6.77e-06	-3.45e-10	3.46e-11	-9.47e-11	-1.04e-12	9.74e-11	-1.51e-11	-5.3e-11	-5.01e-11	5.42e-12	-1.41e-11	1.93e-11	-1.53e-11	-2.92e-12	1.19e-12	-5.05e-21	-8.29e-21	-8.56e-21
RAB31	0.000732099	9.66e-09	2.06e-05	5.86e-07	1.81e-08	-3.01e-08	-3.36e-06	4.62e-11	-1.58e-07	-1.87e-09	-2.37e-07	4.81e-06	1.08e-07	-2.05e-11	1.58e-11	-1.09e-11	3.61e-12	8.28e-12	-8.61e-12	6.27e-12	-9.16e-13	-9.8e-12	-2.07e-13	2.38e-12	-7.19e-12	-1.78e-13	-7.17e-13	1.67e-21	-8.35e-22	9.81e-22
ADGRE2	0.00112088	4.45e-08	8.57e-08	1.23e-07	4.56e-06	-5.47e-08	-3.31e-06	1.2e-09	5.81e-06	-2.62e-08	-2.29e-07	0.00182641	7.03e-07	3.21e-10	-6.35e-11	5.64e-11	7.95e-12	9.5e-13	-8.76e-12	2.22e-11	3.6e-11	3.7e-12	-8.15e-12	-1.24e-11	2.38e-11	-2.47e-14	1.47e-12	-1.98e-22	-9.65e-22	-1.06e-21
PPM1A	0.0151517	-5.23e-06	-3.09e-07	-0.0048866	4.04e-05	-7.89e-08	-3.31e-06	-1.15e-06	2.48e-06	-2.41e-07	-1.33e-06	-1.03e-05	8.03e-06	-2.34e-09	-2.09e-09	-1.15e-09	-1.23e-09	1.2e-09	5e-10	-8.37e-10	-8.39e-11	1.06e-10	-1.41e-10	-1.55e-11	-2.99e-10	-8.31e-12	5.24e-11	-2.14e-20	2.36e-20	-1.72e-20
TMEM64	0.00328429	-4.03e-08	-3.21e-09	-5.35e-06	-1.58e-05	-5.49e-08	-3.26e-06	7.14e-09	-7.08e-06	6.41e-08	1.7e-06	-3.74e-07	-6e-08	3.12e-10	-1.76e-10	-1.96e-10	-2.83e-11	1.01e-10	3.06e-11	-1.76e-10	-1.81e-10	8.93e-12	-1.21e-11	2.62e-11	1.16e-11	5.83e-12	-3.42e-12	-1.79e-20	-1.54e-20	-7.81e-21
SECISBP2	0.0109816	1.01e-05	-2.8e-06	-1.2e-05	0.000481543	4.81e-06	-3.09e-06	-1.02e-08	-5.65e-06	-3.82e-07	-0.00972674	0.000201184	1.71e-05	5.22e-09	-1.45e-09	-3.73e-10	-9.41e-10	-4.87e-10	-9.17e-11	1.17e-09	4.14e-11	-6.54e-11	-1.27e-10	-1.98e-10	2.34e-10	3.28e-11	-3.62e-11	-3.44e-20	-9.59e-20	3.41e-20
SKAP2	0.0040066	9.98e-07	0.00423423	-0.00299795	0.00391472	8.91e-07	-3.06e-06	8.69e-08	0.00346867	-7.98e-08	1.98e-07	3.22e-07	8.49e-06	1.23e-09	-8.72e-10	-2.95e-10	3.23e-10	-3.33e-10	-1.17e-11	-1.78e-10	2.72e-10	-1.2e-10	-3.07e-11	-3.68e-11	3.69e-11	5.09e-12	7.47e-12	1.05e-20	6.01e-20	7.27e-21
SLC30A1	0.00326372	8.28e-07	-3.96e-07	-3.87e-06	6.96e-07	-1.03e-07	-3.03e-06	-2.07e-10	1.26e-06	-2.6e-08	-4.5e-08	-4.93e-07	3.45e-07	-3.31e-10	9.05e-11	-1.08e-10	-8.69e-11	4.09e-11	3.29e-11	-9.91e-11	-1.26e-10	5.75e-11	-1.11e-11	-1.56e-12	-2.24e-11	-1.08e-11	-8.52e-12	-5.59e-21	3.74e-21	2.06e-21
SPIB	0.0015342	7.19e-08	2.04e-08	2.17e-07	-5.34e-07	-2.36e-08	-2.9e-06	5.38e-10	-9.59e-09	3.25e-08	-2.44e-06	4.23e-05	0.00178905	7.6e-11	-1.11e-10	-2.54e-11	2.07e-11	-1.81e-11	2.5e-11	1.87e-11	4.26e-11	7.19e-12	1.77e-12	1.83e-11	-1.21e-11	-5.52e-13	1.91e-12	-3.08e-21	4.43e-21	1.79e-21
ATF5	0.00474452	-1.02e-06	8.11e-07	2.42e-06	-6.58e-07	-1.02e-07	-2.87e-06	-3.05e-09	3.48e-06	-9.63e-08	-9.16e-06	5.6e-07	2.66e-05	1.82e-10	-2.38e-10	2.78e-10	-6.99e-11	-6.87e-11	-1.87e-11	-1.04e-11	9.04e-11	4.69e-11	-2.75e-11	2.16e-11	1.62e-11	-7.69e-12	-3.54e-12	-1.22e-20	1.32e-20	1.09e-20
C1orf54	9.4e-06	1.62e-08	0.00638071	2.41e-05	-8.14e-07	-5.52e-08	-2.86e-06	1.22e-09	-2.08e-05	1.28e-08	-3.36e-06	5.77e-07	3.82e-06	3.03e-10	-1.4e-10	-3.85e-12	-2.72e-11	-1.25e-11	-5.94e-12	1.47e-11	1.05e-11	-1.24e-11	1.88e-11	-7.22e-12	5.78e-12	4.3e-12	1.36e-12	6.47e-21	-7.76e-21	4.94e-21
EGR2	4.43e-09	1.1e-10	1.73e-07	4.38e-10	-3.93e-09	-3.16e-10	-2.79e-06	3.97e-11	8.94e-09	8.11e-11	-2.7e-09	7.55e-09	1.1e-09	5.46e-15	9.56e-14	-4.05e-13	3.8e-14	-3.92e-14	-1.25e-13	-1.3e-13	4.93e-14	-2.83e-14	-3.46e-14	4.63e-14	-3.28e-14	-9.44e-15	-6.07e-15	-7.1e-25	3.68e-24	-1.07e-24
ATP6V1E1	0.0143621	1.42e-07	0.00146992	-3.39e-06	-2.92e-05	5.56e-07	-2.64e-06	9.71e-09	-0.00367754	3.45e-05	2.24e-06	7.73e-05	0.00520657	-2.82e-09	-1.04e-11	1.5e-09	-1.7e-10	-1.15e-09	1.79e-10	1.26e-09	3.43e-10	-7.33e-11	2.13e-10	1.96e-12	-8.23e-11	1.27e-11	-3.16e-12	2.27e-20	-7.51e-20	-7.58e-20
RBBP6	0.0156665	0.0046344	-3.83e-06	-9.21e-05	6.41e-06	-3.72e-07	-2.51e-06	-2.76e-08	-0.0074928	-5.33e-07	-6.68e-07	0.0101162	0.000148199	-1.31e-09	3.06e-10	2.15e-10	-1.24e-09	1.35e-09	-4.59e-10	2.9e-10	3.65e-10	-4.58e-10	-1.38e-10	-5.51e-11	-2.86e-10	5.18e-12	-1.77e-12	-7.45e-20	-4.83e-20	7.51e-20
SLC25A4	0.0021084	1.1e-07	-1.03e-06	-6.75e-07	-7.17e-07	1.28e-07	-2.48e-06	-6.09e-09	0.00351661	8.78e-08	-0.00320864	-6.15e-07	-2.65e-07	-9e-11	-8.1e-11	7.19e-11	1.22e-10	-1.93e-11	1.18e-10	-2.29e-10	3.35e-12	8.61e-11	1.08e-11	2.63e-12	5.15e-12	-4.76e-12	1.71e-13	2.39e-21	1.95e-20	7.72e-21
SSFA2	0.004663	1.38e-08	7.04e-06	-1.03e-06	4.26e-06	4.33e-07	-2.47e-06	2.18e-09	4.96e-05	-3.76e-08	-0.000150556	5.06e-06	2.25e-05	4.52e-11	-6.26e-11	-9.06e-11	-2.92e-11	-9.53e-11	-1.47e-11	1.15e-10	1.08e-10	-4e-11	-2.84e-11	4.44e-11	2.28e-11	4.47e-12	-2.61e-12	-8.51e-21	2.61e-20	2.25e-21
SSTR2	0.00151709	5.21e-05	4.13e-07	-8.12e-08	0.000984616	-4.86e-07	-2.46e-06	2.08e-06	-1.42e-07	6.77e-09	7.19e-08	0.00390626	3.66e-08	-4.57e-10	7.3e-12	-1.5e-10	2.89e-11	2.06e-11	2.31e-11	-8.2e-11	1.07e-11	1.64e-12	-2.72e-12	-4.8e-12	-2.64e-12	1.86e-13	5.79e-13	1.09e-21	1.63e-23	-2.3e-22
IPO11	0.00179052	5.82e-08	1.69e-05	-1.09e-07	4.81e-08	-2.73e-07	-2.45e-06	-1.73e-09	-1.05e-07	1.4e-08	-1.37e-06	5.78e-05	2.15e-06	1.65e-12	-2.57e-11	-1.37e-10	-9.23e-11	2.49e-11	5.07e-11	7.4e-11	5.63e-12	-1.14e-11	-9.41e-12	-1.19e-11	-3.46e-11	3.52e-12	-5.91e-13	-4.45e-22	1.33e-21	-1.09e-20
CPEB4	0.0082717	9.76e-07	-2.59e-06	-1.69e-06	0.00550128	9.78e-07	-2.42e-06	5.51e-09	-2.33e-06	2.54e-07	1.66e-06	0.000383571	2.18e-05	-6.86e-11	-2.4e-10	-1.34e-09	-2.39e-10	9.76e-11	4.34e-11	1.95e-10	-5.74e-11	1.51e-11	4.27e-11	1.04e-11	9.66e-11	1.07e-11	-2.64e-11	4.25e-20	1.23e-20	5.87e-21
C5AR1	0.000659096	-2.52e-08	0.00143363	1.07e-08	0.00067936	4.92e-08	-2.41e-06	5.91e-12	7.7e-06	-3.52e-09	-6.99e-07	1.35e-05	1.13e-07	7.25e-11	-7.86e-12	-3.72e-11	1.08e-11	-1.13e-11	4.08e-12	-3.16e-12	-5.02e-13	-2.7e-12	-1.37e-13	3.17e-13	1.32e-12	4.88e-13	8.04e-13	-3.46e-23	6.44e-22	-7.44e-22
CCL4	-0.00301161	6.25e-07	-2.06e-05	-0.115401	0.00372839	-5.23e-05	-2.4e-06	2.05e-05	0.013955	-2.39e-06	-1.71e-05	-0.00305789	0.00497369	3.37e-09	2.66e-10	9.65e-10	9.94e-11	-2.68e-10	-1.92e-10	-8.79e-11	3.6e-10	-4.47e-11	-4.02e-11	-4.49e-11	1.22e-10	-1.3e-12	-4.8e-12	-4.78e-21	1.84e-20	-4.73e-20
CTSD	0.0292405	-1.05e-06	0.00316554	-0.00539753	-1.23e-05	7.98e-06	-2.38e-06	-1.44e-07	0.00880519	-3.31e-07	0.000101295	-8.47e-05	0.00660648	-5.76e-09	2.74e-09	1.65e-09	-2.41e-09	-2.04e-10	-1.08e-09	2e-10	-3.97e-10	5.28e-11	-4.32e-10	-1.77e-10	5.63e-12	-3.76e-11	1.77e-11	-5.9e-20	8.79e-20	-4.68e-20
SMIM3	0.00278093	4.12e-07	-2.93e-06	0.00271327	-1.61e-06	-5.57e-07	-2.35e-06	3.72e-09	0.00659528	9.1e-07	-2.93e-07	-2.69e-06	0.00018145	-1.18e-10	-5.01e-12	3.83e-10	-1.32e-10	-1.35e-10	3.57e-11	-1.4e-10	-3.07e-11	-1.92e-11	-1.68e-11	-6.01e-11	5.17e-11	1.1e-11	1.06e-11	8.56e-22	2.01e-21	-2.05e-20
FOXP4	0.00175014	7.4e-07	1.33e-08	-1.95e-05	9.07e-07	-1.33e-08	-2.25e-06	4.26e-10	4.53e-05	-2.07e-08	-1.8e-07	1.76e-07	6.55e-08	2.46e-10	3.59e-11	2.53e-11	4.99e-11	3.44e-11	1.5e-11	-9.11e-11	1.91e-12	-1e-11	-6.84e-12	-2.75e-11	-1.1e-11	-4.11e-13	3.8e-12	-1e-20	-1.45e-21	2.16e-22
CHRNE	2.65e-09	2.36e-10	-3.93e-10	-2.28e-09	3.69e-09	2.6e-10	-2.17e-06	2.06e-11	6.16e-08	4.34e-12	-1.7e-09	8.52e-09	7.19e-11	1.64e-13	3.14e-14	-3.28e-13	-1.2e-13	4.26e-13	1.83e-13	4.84e-14	-5.93e-15	9.45e-14	7.15e-15	-1.86e-14	1.9e-14	2.02e-15	-7.89e-16	-1.02e-23	7.16e-24	3.29e-24
SRGAP2B	0.00636707	-9.27e-07	-6.59e-08	-0.00117546	0.00667241	-0.000139487	-1.93e-06	-1.91e-08	-0.000166964	1.34e-07	0.00698963	0.00850289	2.68e-06	4.28e-10	-1.92e-10	-6.54e-12	1.15e-10	-1.08e-10	2.48e-10	-2.37e-10	-7.22e-11	1.83e-10	2.63e-11	2.62e-11	-9.61e-11	-1.73e-11	1.9e-11	3.36e-20	1.69e-21	5.49e-20
IFITM3	0.00457545	5.09e-07	0.00940969	0.00394932	-0.000160703	-0.00419995	-1.92e-06	2.29e-09	-5.58e-07	0.00654432	-0.000169165	-2.37e-07	5.77e-06	-2.9e-10	1.73e-10	1.58e-10	1.24e-10	1.37e-10	1.39e-11	-4.25e-10	-1.89e-11	3.99e-11	4.22e-12	2.94e-11	-1.79e-11	-1.14e-11	-1.01e-11	-2.16e-20	5.8e-21	-3.05e-21
SUPT4H1	0.029222	-2.61e-06	0.00282221	-0.00896561	-0.0157554	-7.18e-07	-1.87e-06	5.24e-10	1.54e-05	2.58e-06	-3.45e-05	0.00020283	-2.63e-05	2.9e-09	-7.53e-09	3.05e-09	-2.07e-09	2.33e-09	-1.93e-10	-1.33e-09	6.78e-10	-8.29e-10	-2.78e-10	7.62e-10	-5.45e-10	-4.36e-12	-9.3e-11	-1.32e-19	-1.62e-19	3.17e-19
ZNF667-AS1	-8.52e-07	4.71e-07	1.07e-06	0.00102571	1.23e-07	-1.16e-06	-1.83e-06	-3.31e-10	-2.89e-07	2.31e-08	-3.85e-05	-0.0012922	3.97e-07	2.16e-10	-2.13e-11	1.08e-11	-1.45e-11	3.08e-12	-4.66e-12	-1.19e-11	-7.89e-12	1.36e-11	-1.19e-12	-1.48e-12	1.23e-11	-1.1e-12	-1.99e-13	3.27e-21	6e-22	-1.41e-21
RIT1	0.00946828	1.04e-06	-4.21e-06	2.75e-06	0.0252355	-0.0266148	-1.82e-06	4.95e-09	-1.6e-07	3.81e-06	0.00773037	-0.00466008	3.76e-05	9.41e-11	-1.33e-09	8.79e-10	6.84e-10	-5.04e-10	-2.12e-11	3.7e-10	1.41e-10	-2.68e-10	4.57e-11	8.28e-11	-2.95e-11	1.71e-11	-1.68e-11	-1.75e-20	3.48e-21	4.62e-20
CCPG1	0.00546231	2.23e-06	0.0012553	-0.00415035	-1.66e-06	-1.97e-07	-1.8e-06	-9.42e-09	1.6e-05	-8.93e-09	-1.25e-06	0.00674964	0.00431396	1.02e-09	-4.37e-11	1.57e-09	4.85e-10	-5.78e-10	-1.21e-10	2.18e-10	9.33e-10	-3.22e-10	-3.62e-11	1.27e-10	-7.06e-11	1.58e-11	-5e-12	-1.53e-20	-3.08e-20	-1.98e-20
MAP2K3	0.0196136	2.64e-07	-1.08e-06	-5.8e-05	2.24e-06	2.17e-07	-1.78e-06	-7.43e-08	-3e-05	5.7e-08	1.79e-05	-4.01e-06	3.2e-05	3.59e-09	2.64e-10	1.13e-09	4.81e-10	-9.32e-10	1.46e-10	3.77e-10	5.94e-10	-2.17e-10	3.1e-11	-2.86e-10	1.6e-10	6.32e-12	-2.77e-11	-3.33e-20	4.24e-20	9.9e-21
RHOC	0.0249903	-0.0090085	0.00807113	-0.00839005	-0.00542845	1.64e-06	-1.77e-06	1.04e-05	0.0652002	-4.41e-07	-0.00315052	-0.0143919	-3.58e-06	-5.05e-08	1.24e-09	-7.49e-10	-2.3e-09	2.73e-10	-3.75e-10	-3.05e-10	-7.91e-10	-1.14e-09	-1.52e-10	6.06e-11	-2.57e-10	1.05e-10	-5.48e-11	-9.63e-20	1.96e-20	-1.58e-20
IER3	0.000500568	1.56e-07	1.97e-06	6.67e-08	-8.45e-06	-1.05e-05	-1.73e-06	6.08e-09	0.00254991	-4.02e-08	-0.00472325	1.57e-05	0.00444372	-1.44e-09	8.21e-11	1.15e-10	-3.28e-11	1.29e-10	1.3e-10	-1.55e-10	-2.49e-10	-5.74e-12	-6.76e-12	2.26e-11	2.26e-12	1.01e-11	-2.53e-11	-1.58e-20	-1.94e-20	1.53e-20
HIST2H2BE	5.89e-05	-1.21e-08	2.3e-07	-2.39e-08	-0.00198588	-2.95e-07	-1.71e-06	-9.27e-10	-1.14e-06	1.34e-07	-3.18e-06	4.03e-06	3.39e-05	-2.69e-10	4.68e-12	9.42e-11	-5.12e-11	1.16e-11	-3.97e-11	3.11e-11	5.08e-11	-5.63e-11	1.59e-12	1.12e-12	-1.92e-11	3.32e-12	1.29e-12	1.21e-21	7.66e-21	-2e-21
APPL2	0.003292	1.16e-06	6.28e-06	-3.56e-06	-8.08e-08	-4.04e-08	-1.69e-06	1.45e-09	1.26e-06	-1.84e-07	-1.28e-06	8.34e-06	7.51e-07	-2.84e-10	-4.57e-10	-2.38e-10	-2.81e-10	9e-11	-1.89e-10	1.58e-10	-6.03e-11	-3.23e-11	7.34e-12	2.41e-11	-6.45e-11	-8.48e-12	-1.51e-11	-1.73e-20	-4.12e-21	2.02e-20
ATP2B1-AS1	0.00526509	0.00357061	7.88e-07	-8.99e-07	-0.00611296	-2.02e-06	-1.69e-06	-9.04e-10	1.71e-06	6.11e-05	2.32e-06	3.6e-06	0.00409297	-1.19e-09	-6.13e-11	4.47e-10	-1.7e-10	-6.74e-11	-6.83e-11	4.41e-11	3.83e-11	-1.4e-10	-6.05e-11	-3.58e-11	-2.56e-11	2.85e-13	-4.08e-11	4.87e-21	-8.21e-21	3.15e-20
AC007384.1	-6.73e-07	1.47e-08	-1.22e-07	7.8e-07	1.41e-07	-2.06e-07	-1.68e-06	1.13e-09	2.34e-05	2.06e-08	-3.62e-07	-3.85e-07	2.87e-08	-1.32e-10	-1.19e-11	-1.1e-11	-1.91e-11	-3.39e-12	1.53e-11	-1.23e-11	-2.54e-12	-5.53e-12	-6.18e-12	-6e-12	-9.53e-12	2.51e-13	9.02e-13	1.03e-21	-5.34e-22	1.74e-21
FBXW8	3.27e-06	6.28e-07	-1.01e-07	-2.67e-07	8.24e-07	-7.78e-08	-1.68e-06	3.36e-09	5.96e-07	-1.17e-08	-2.23e-07	2.63e-06	-8.98e-09	-3.19e-10	1.68e-11	-1.58e-10	-5.38e-11	6.45e-11	-8.45e-12	8.68e-11	3.63e-11	2.81e-11	-2.94e-12	-1.03e-12	-7.76e-12	-5.33e-12	-5.7e-13	7.23e-21	6.45e-21	-9.96e-22
MTRNR2L8	0.00789526	0.0117412	2.21e-07	-6.18e-07	0.00626985	-2.62e-05	-1.68e-06	8.16e-06	7.83e-06	-0.000357607	-0.00931382	0.0162209	1.04e-06	-2.08e-09	1.11e-09	-4.59e-10	-2.92e-10	1.46e-10	-4.03e-10	-7.32e-10	-2.23e-10	-6.99e-11	-5.32e-11	-1.17e-10	2.93e-11	-2.02e-11	-3.14e-12	2.3e-20	-8.03e-21	-1.77e-20
FAM91A1	0.00494821	-1.78e-07	-5.87e-07	-1.72e-06	3.58e-05	1.77e-06	-1.63e-06	-3.4e-08	-1.98e-06	5.93e-08	5.69e-07	1.08e-05	-5.75e-07	-9.38e-11	-3.25e-10	4.13e-10	1e-10	-7.28e-10	1.15e-10	1.44e-10	8.58e-11	-1.75e-10	-1.08e-11	-1.31e-12	-6.42e-11	1.04e-11	-2.66e-11	-2.73e-20	3.33e-20	4.39e-20
AMFR	0.00331957	0.0052998	8.74e-05	-2.87e-06	0.020927	-0.0217594	-1.61e-06	4.54e-09	-5.29e-05	1.79e-06	0.00840963	-1.06e-07	3.82e-06	1.16e-09	-1.8e-10	9.62e-10	4.27e-10	2.61e-12	1.54e-10	-2.26e-10	2.65e-10	6.35e-11	1.22e-11	-1e-10	8.51e-11	-9.34e-12	2.26e-12	-5.41e-20	-1.7e-20	-3.49e-20
DENND4C	0.0034007	7.95e-07	1.82e-08	-2.59e-06	3.41e-05	-2.51e-07	-1.6e-06	-2.03e-09	8.02e-05	4.19e-08	-9.68e-05	0.00166811	6.33e-06	-7.02e-09	4.31e-10	-2.04e-10	-5.5e-10	-1.57e-11	-2.48e-10	1.07e-09	-1.4e-10	-5e-12	-6.23e-11	-2.35e-11	8.48e-12	-2.8e-12	5.58e-12	-6.12e-21	5.08e-23	1.45e-20
IFI6	0.0155	-1.13e-07	0.00682837	-1.61e-05	0.00570635	-0.0170367	-1.57e-06	4.12e-08	0.00016191	0.0136644	0.0102534	1.3e-05	7.75e-06	-3.12e-09	1.9e-10	2.01e-09	-9.55e-10	6.12e-10	-7.89e-10	1.2e-10	-3.3e-09	-6.01e-10	-1.64e-10	-1.46e-10	-1.45e-10	-6.12e-12	-2.82e-11	3.69e-20	-6.33e-20	5.64e-20
FEZ2	0.00979694	2.52e-06	0.00281939	-1.31e-05	-2.06e-05	0.00626452	-1.46e-06	-5.08e-09	0.000198939	4.05e-07	1.15e-05	2.31e-07	1.86e-05	6.5e-10	-1.33e-09	-8.08e-10	-5.75e-10	6.72e-10	-1.12e-10	1.54e-10	9.79e-11	-2.16e-10	-7.23e-11	-1.12e-10	1.48e-10	2.43e-11	1.84e-11	2.73e-20	3.23e-21	4.61e-20
HSBP1	0.0301746	3.95e-07	0.00211985	-0.000154317	-0.000574257	5.61e-06	-1.44e-06	-1.94e-07	-1.27e-05	3.85e-06	1.54e-05	-6.37e-05	-9.82e-06	2.27e-09	-5.99e-09	-2.53e-10	1.04e-09	3.25e-10	9.49e-10	-1.61e-09	1.16e-10	7.14e-10	1.7e-10	-2.95e-10	4.81e-10	-6.03e-11	-5.41e-11	9.51e-20	3.39e-20	-7.69e-20
MICAL1	0.0128904	-8.91e-07	5.06e-06	4.3e-05	7.83e-07	-2.71e-07	-1.42e-06	1.26e-09	0.00326596	-2.11e-07	-2.39e-07	6.68e-05	2.09e-05	-6.53e-10	3.77e-10	5.82e-11	-3e-10	1.6e-10	1.02e-11	-4.21e-10	-6.09e-11	-7.25e-11	-1.87e-11	5.73e-11	-2.4e-10	-5.48e-12	7.46e-12	5.27e-20	5.05e-20	1.9e-20
MAPK8IP3	0.004438	4.69e-07	8.03e-09	2.57e-07	3.77e-07	-0.00370425	-1.41e-06	1.02e-08	3.42e-06	5.16e-08	-1.35e-06	0.00453006	2.97e-06	-2.08e-09	1.86e-10	-6.96e-10	-1.64e-10	4.94e-10	1.31e-10	-5.05e-10	-1.98e-10	4.54e-11	-5.73e-11	-3.01e-11	-1.81e-12	1.74e-12	-1.27e-11	6.81e-21	1.3e-20	8.06e-21
NORAD	0.0151484	1.53e-06	1.27e-05	2.1e-05	1.44e-05	-1.08e-06	-1.41e-06	-1.69e-07	-8.54e-07	4.24e-07	-0.011439	3.05e-05	7.15e-07	4.37e-09	-1.22e-09	-1.42e-09	-7.48e-10	-1.96e-09	-1.6e-10	3.06e-09	4.39e-10	-5.05e-10	1.84e-11	-3.57e-10	3.4e-10	5.74e-12	-1.12e-10	-1.36e-20	7.66e-20	2.05e-20
C15orf48	2.72e-06	-5.81e-09	-1.18e-07	-1.31e-08	-7.63e-09	-1.5e-07	-1.37e-06	7.73e-10	-1.46e-08	1.51e-09	-1.12e-07	3.58e-08	0.000827003	-6.91e-12	2.91e-12	-2.33e-11	-5.52e-12	5.71e-12	3.96e-13	-5e-13	-5.43e-12	-1.6e-12	2.15e-12	2.87e-13	-7.67e-13	1.25e-13	2.61e-13	1.3e-21	-2.2e-22	3.62e-22
PTTG1	0.0120119	-1.1e-05	7.95e-07	-0.00585595	-7.12e-06	8.71e-05	-1.32e-06	3.64e-09	-7.31e-07	-4.25e-08	0.00750485	-3.16e-07	-4.14e-07	7.67e-10	1.13e-09	8.99e-10	-5.99e-11	-2.16e-10	-2.34e-11	-2.32e-10	7.56e-12	-1.85e-11	3.37e-11	-2e-11	-4.93e-11	-7.97e-12	1.05e-11	-8.44e-22	-3.87e-20	2.24e-20
PRDX4	0.0128553	-1.17e-06	0.00161603	9.3e-06	-3.01e-06	1.94e-05	-1.31e-06	-1.6e-07	2.76e-06	-4.25e-07	-0.00610142	-4.06e-06	6.99e-05	-9.25e-11	-4.42e-10	9.14e-10	-1.55e-10	-4.76e-10	1.48e-10	5.45e-10	4.65e-10	-1.97e-10	-6.77e-11	5.89e-11	8.76e-11	1.66e-11	-3.03e-11	-7.09e-20	-2.46e-20	-1.04e-20
GSTM2	9.74e-05	-1.87e-07	2.25e-08	3.35e-08	-2.51e-07	-7.66e-08	-1.18e-06	2.85e-10	1.97e-08	1.02e-08	-8.85e-07	1.62e-06	8.14e-07	-1.63e-10	-9.82e-12	-1.48e-11	8.5e-12	-3.1e-11	3.29e-12	1.19e-11	1.08e-11	1.03e-11	-8.53e-14	2.37e-12	-1.08e-11	-2.48e-12	9.41e-14	3.96e-22	-9.92e-22	5.96e-22
AC091271.1	0.00217721	6e-07	9.68e-08	5.99e-07	-1.98e-05	-3.95e-08	-1.16e-06	7.02e-09	1.52e-07	1.11e-08	1.05e-06	1.42e-06	0.0022291	4.57e-10	-4.95e-11	8.8e-11	-9.5e-11	-8.21e-11	-1.2e-10	1.37e-10	-1.35e-11	-7.76e-11	1.62e-11	-1.1e-12	-4.22e-11	-3.96e-12	-1.53e-12	-5.56e-21	-1.18e-21	-1.16e-20
CYB5R3	0.0193157	-1.98e-06	2.21e-05	-2.88e-05	-9.27e-06	1e-07	-1.13e-06	-8.96e-08	0.00559357	1.22e-07	-4e-08	7.54e-07	-1.2e-05	4.95e-10	-3.45e-10	5.7e-10	1.19e-09	-5.11e-10	-1.98e-10	-2.27e-10	8.29e-10	-1.99e-10	1.94e-10	-9.84e-11	4.51e-11	-1.59e-11	-3.47e-12	-5.3e-20	7.59e-21	-1.09e-19
HSPA1B	7.78e-05	3.21e-06	-4.04e-07	8.76e-08	-3.76e-06	2.96e-07	-1.11e-06	-7.35e-09	-3e-07	2.88e-08	-1.21e-07	4.05e-07	0.00362873	-5.33e-10	-1.27e-11	2.79e-13	-5.13e-11	1.31e-11	5.86e-12	1.52e-10	4.63e-11	-5.52e-11	-1.38e-11	-3.63e-12	4.57e-11	1.42e-11	7.02e-13	2.11e-22	2.25e-22	-5.61e-21
SBNO1	0.014765	9.34e-06	-1.41e-07	9.94e-07	0.0148854	-0.00919373	-1.04e-06	-1.19e-09	-4.45e-06	7.17e-08	-3.34e-05	0.0142599	7.42e-05	3.49e-09	1.69e-10	-4.79e-10	8.3e-10	-1.94e-09	-5.11e-10	7.15e-10	-3.08e-10	8.72e-11	-1.16e-10	-1.11e-10	1.23e-10	-3.78e-11	1.66e-11	1.51e-20	-2.47e-20	-6.75e-20
S100A13	0.00149629	1.63e-07	-3.56e-06	1.12e-05	2.52e-07	-5.11e-10	-1.03e-06	6.25e-07	-1.01e-07	1.11e-07	-1.75e-07	-7.62e-08	-1.37e-07	-2.94e-11	-3.62e-11	-2.62e-12	9.04e-12	5.15e-12	4.53e-12	-3.05e-11	4.55e-12	-1.98e-11	-3.75e-12	1.66e-12	-9.11e-12	9.08e-14	-8.85e-13	5.95e-22	2.12e-21	2.08e-21
UBE2O	0.00386149	1.22e-07	-1.42e-06	5.44e-07	4.67e-06	-1.83e-06	-1.01e-06	4.5e-09	-2.74e-07	-2.69e-08	-9.14e-07	2.01e-05	1.57e-05	-2.83e-10	-1.23e-10	-2.53e-10	-1.32e-10	2.22e-10	-1.39e-10	1.23e-10	-1.06e-10	-2.27e-12	1.53e-11	3.12e-11	-1.46e-11	-6.62e-12	3.72e-12	-2.38e-20	-3.29e-21	2.38e-20
RILP	0.0017667	8.46e-08	0.00116661	6.45e-08	-2.94e-07	3.21e-08	-9.94e-07	-1.06e-08	1.26e-05	-3.19e-08	-2.9e-07	1.01e-06	-2.48e-06	-9.68e-11	-2.5e-12	1.3e-10	-9.92e-12	-1.69e-11	-1.48e-11	-3.72e-12	2.88e-11	-3.88e-11	-8.27e-12	-2.73e-11	-1.31e-11	2.23e-12	-3.16e-12	-2.15e-21	-1.04e-20	2.02e-21
POLI	0.00304254	-2.06e-07	2.15e-07	8.14e-07	2.1e-06	-1.74e-07	-9.93e-07	-4.68e-10	4.26e-06	-1.58e-07	-6.65e-06	5.5e-05	6.45e-06	-4.15e-10	7.35e-11	-1.14e-10	-4.71e-11	8.25e-11	8.59e-11	-5.16e-11	-7.27e-11	8.86e-11	1.11e-12	2.25e-11	-5.33e-11	-7.11e-12	2.25e-12	3.44e-21	-1.56e-20	-7.44e-21
NR4A1	0.000533991	-2.41e-10	1.11e-06	1.1e-07	-9.63e-08	-1.07e-08	-9.74e-07	-3.48e-10	1.57e-08	2.96e-09	-5.9e-07	0.00098408	0.00114962	-5.83e-12	-1.65e-12	4.4e-12	-6.75e-13	-1.07e-11	-1.46e-12	-3.96e-12	2.24e-12	-1.09e-12	-1.32e-12	-1.02e-12	-1.67e-12	-3.87e-13	-3.08e-13	-1.91e-22	3.25e-22	8.39e-22
ETS2	0.00320444	1.32e-07	0.000237436	-3.92e-07	-3.3e-07	-1.7e-07	-9.73e-07	-1.64e-08	1.63e-06	-1.27e-07	-0.00401834	9.96e-06	7.64e-07	-6.32e-10	-4.7e-10	-3.34e-10	-1.28e-10	-2.33e-10	-6.67e-11	4.39e-10	-6.54e-11	5.23e-11	-1.66e-12	4.29e-11	1.86e-11	9.87e-13	8.13e-12	-1.6e-20	6.42e-21	-1.62e-20
WRB	0.00662955	7.54e-08	3.97e-05	-6.15e-06	-1.55e-05	-9.59e-08	-9.1e-07	-3.44e-07	-4.61e-06	-7.89e-08	-9.4e-06	-2.75e-05	3.46e-07	1.86e-09	-7.21e-10	-3.21e-10	-5.49e-10	3.73e-10	4.49e-10	-5.86e-10	1.06e-11	3.64e-10	3.51e-11	1.29e-10	2.05e-13	-9.15e-12	1.98e-11	5.22e-20	2.11e-20	7.1e-20
ADPRH	0.000910986	2.53e-08	1.35e-05	-1.76e-07	-1.39e-08	1.13e-08	-9.01e-07	-3.29e-10	1.1e-07	-4.03e-09	-7.56e-08	-8.15e-08	6.21e-06	-1.76e-11	1.42e-11	-1.14e-11	-2.2e-12	-1.92e-11	-2.96e-12	1.39e-11	1.25e-11	-5.77e-12	-2.03e-12	-3.96e-12	1.6e-11	1.83e-12	-6.06e-13	2.04e-21	-2.94e-22	1.17e-21
CEP83	0.00441393	2.45e-06	9.71e-07	-1.31e-06	0.00322699	-1.59e-06	-8.76e-07	6.16e-09	-1.72e-06	-2.1e-07	-9.27e-06	4.2e-06	1.47e-06	3.35e-10	2.28e-11	-3.8e-10	3.99e-11	-4.28e-11	-6.63e-11	3e-11	3.44e-11	-8.12e-12	1.15e-11	-8.81e-12	2.83e-13	-6.21e-12	-3.03e-12	-6.65e-21	-1.26e-20	1.24e-20
KPNA2	0.0103622	-1.08e-05	9.18e-05	-3.79e-06	5.77e-06	2.87e-07	-8.62e-07	-3.09e-09	-1.54e-05	-5.16e-08	-0.00276752	8.05e-06	2.24e-05	-3.72e-10	-1.45e-10	-5.06e-11	-3.26e-11	9.12e-11	-2.13e-10	2.73e-10	-1.03e-10	-2.91e-11	1.61e-11	3.7e-11	-1.2e-10	-2.2e-11	-5.37e-12	1.7e-21	5.49e-21	7.79e-21
BMF	0.00142752	-7.75e-08	3.11e-07	-0.00159489	-1.65e-07	6.13e-09	-8.61e-07	-1.04e-11	1.68e-06	7.39e-09	3.02e-05	-2.44e-07	3.57e-07	2.6e-10	-1.06e-10	-1.08e-10	2.84e-12	4.28e-11	-1.55e-11	3.86e-12	1.62e-11	7.74e-12	2.58e-12	1.69e-13	1.12e-11	-1.28e-12	-2.8e-13	4.3e-21	2.66e-21	1.55e-21
GNAQ	0.00790384	1.97e-06	6.35e-06	0.00660343	0.000109687	3.72e-08	-8.53e-07	5.88e-09	-3.38e-05	7.19e-07	-9.42e-05	1.67e-05	0.000159704	-2.09e-08	5.12e-11	-2.41e-09	-7.74e-10	4.3e-10	-1.21e-11	1.05e-09	9.83e-11	-2.25e-11	-7.95e-11	1.14e-10	-5.74e-11	1.27e-11	-3.41e-11	-1.46e-20	-1.82e-21	1.42e-20
ZNF668	0.00285046	9.9e-08	-3.99e-07	-4.34e-06	-3.52e-07	3.42e-07	-8.45e-07	-3.16e-08	4.56e-06	-6.98e-08	-1.22e-06	-8.81e-06	-1.49e-07	1.49e-11	1.37e-10	4.39e-11	1.93e-11	-5.79e-11	4.23e-12	-1.88e-10	-6.76e-12	-4.47e-11	4.38e-12	2.31e-11	-6.33e-12	3.41e-12	-3.72e-12	-7.27e-21	9.65e-21	-7.29e-21
CENPT	0.0087415	1.87e-06	-1.24e-07	-3.65e-05	-0.00445429	-6.87e-07	-8.41e-07	-6.42e-08	1.08e-05	1.41e-06	-4.9e-05	3.2e-06	2.13e-06	9.42e-11	-2.05e-10	-1.31e-09	-5.27e-10	7.91e-10	-1.03e-10	-2.71e-10	1.91e-10	-1.39e-10	-7.99e-11	-3.15e-11	-2.23e-10	-1.72e-11	-5.72e-12	4.63e-20	-4.48e-20	1.7e-20
CLDN12	3.48e-05	7.65e-07	-8.29e-07	4.95e-08	2.8e-08	1.05e-09	-8.4e-07	-6.66e-09	3.53e-07	2.07e-08	-3.29e-06	6.12e-08	1.24e-06	-7.39e-11	2.57e-11	2.12e-11	3.12e-12	1.14e-11	-2.07e-11	5.4e-11	6.86e-12	-5.89e-12	-8.87e-13	2.9e-13	5.57e-12	-8.21e-13	-3.47e-13	-6.27e-22	2.03e-21	2.23e-22
PEA15	0.00743025	-5.15e-08	0.00279448	8.53e-08	-3.27e-06	-2.57e-07	-8.26e-07	5.15e-09	1.96e-05	-3.62e-08	-1.95e-05	2.6e-06	3.98e-07	7.24e-10	-1.24e-12	-6e-10	1.42e-10	-1.5e-10	-4.09e-11	3.99e-10	7.3e-12	5.88e-11	1.58e-11	-2.46e-11	7.1e-12	-1.66e-11	1.09e-11	-2.49e-20	2.96e-20	3.88e-21
HHEX	0.000798611	2.69e-07	0.00124304	1.28e-06	-2.1e-06	-1.28e-08	-8.22e-07	-4.2e-10	2.94e-05	4.65e-07	2.88e-08	5.28e-08	-6.14e-08	2.18e-11	1.11e-11	2.77e-12	2.21e-11	-1.39e-11	2.95e-12	-1.09e-11	2.94e-12	-1.3e-11	-3.65e-12	2.62e-12	-2.59e-12	2.98e-13	-2.51e-12	1.97e-21	-9.96e-22	-3.32e-23
TGFBI	0.00182743	-1.72e-07	0.0112853	4.54e-07	-8.92e-08	-6.42e-08	-8.22e-07	1.77e-09	0.00374712	-3.26e-07	7.67e-07	4.61e-06	-1.67e-06	2.98e-10	3.77e-12	4.03e-11	-1.56e-10	4.27e-12	2.1e-11	6.23e-12	-2.48e-11	3.21e-11	-5.35e-12	-1.27e-11	-1.15e-11	-1.56e-12	5.03e-12	-8.98e-21	2.09e-21	7.49e-21
STK40	0.00824257	1.49e-06	-8.59e-06	-1.25e-06	2.59e-07	-2.67e-07	-8.13e-07	-4.67e-09	8.76e-06	-2.65e-06	-3.32e-08	-0.000191792	4.75e-07	6.09e-10	-8.64e-11	-1.62e-10	2.76e-10	-3.86e-10	4.74e-10	-5.95e-10	1.85e-10	1.08e-10	-5.84e-11	-1.98e-11	-8.26e-11	-2.08e-11	-3.48e-11	-2.08e-20	4.1e-20	-2.17e-20
AC010761.1	0.00146677	4.63e-07	-1.52e-08	-1.11e-07	2e-05	-0.00320775	-8.05e-07	3.86e-09	-2.35e-07	3.55e-08	-0.000116042	0.00378884	3.97e-10	-1.66e-10	2.83e-11	-9.41e-11	4.24e-11	-8.97e-11	1.15e-11	-4.81e-11	7e-11	-2.43e-11	-3.79e-12	1.39e-11	-5.59e-12	3.21e-12	1.64e-12	-3.12e-21	3.91e-22	7.26e-21
HDAC5	0.00409899	-2.38e-07	0.000186003	-5.05e-06	8.55e-07	-8.95e-08	-7.66e-07	-1.88e-07	1.41e-06	1.36e-09	-1.81e-05	3.46e-05	1.62e-05	1.24e-09	-8.31e-10	-1.38e-10	-2.84e-10	5.91e-10	3.55e-10	-5.52e-10	1.62e-10	1.95e-10	-1.75e-11	-1.26e-11	1.69e-10	3.02e-11	-6.08e-12	-3.3e-20	-1.95e-20	4.75e-21
EPOR	0.00365785	-1.09e-08	-9.25e-08	4.37e-07	2.16e-08	-1.46e-08	-7.62e-07	1.55e-08	5.61e-07	-1.5e-07	-3.12e-07	2.61e-06	2.75e-07	-2.34e-10	-6.67e-12	9.74e-11	-3.83e-11	1.09e-10	1.54e-10	-4.67e-10	-4.96e-11	-2.69e-11	-1.22e-11	3.76e-11	2.63e-12	1.35e-11	-7.46e-12	-9.72e-21	-2.23e-21	-1.73e-20
F11R	7.98e-05	9.14e-05	3.35e-07	6.28e-06	-8.52e-07	1.44e-07	-7.58e-07	-1.34e-08	5.38e-07	5.22e-08	-7.11e-07	7.81e-07	3.1e-06	1.44e-10	1.36e-10	9.94e-11	8.95e-12	-7.12e-11	6.16e-11	-9.83e-12	-9.39e-12	3.39e-11	1.29e-11	-1.1e-11	-4.88e-11	-6.57e-12	2.62e-12	-6.84e-21	-4.47e-21	-8.78e-21
CENPN	0.001857	1.59e-09	-1.45e-07	-3.89e-07	-2.77e-07	-2.22e-08	-7.49e-07	2.35e-09	-4.65e-06	1.57e-08	-7.15e-07	7.62e-07	7.5e-08	9.9e-11	-1.13e-10	2.66e-11	3.86e-11	6.81e-12	-2.21e-11	-2.15e-11	-4.26e-11	-4.97e-12	-9.76e-12	2.15e-11	-2.27e-11	-2.17e-12	6.79e-13	-5.32e-21	-3.9e-21	2.19e-21
TSC22D1	0.000144643	3.66e-07	-7.76e-08	-1.68e-06	7.8e-07	5.57e-08	-7.49e-07	-1.79e-08	7.23e-07	3.22e-08	-2.2e-07	5.89e-07	0.000741478	1.13e-09	-5.1e-11	-6.73e-11	-2.74e-12	2.54e-11	-4.42e-11	2.07e-12	-8.56e-11	-1.71e-11	-1.41e-11	4.26e-12	-1.45e-11	-2.14e-12	4.08e-12	3.18e-21	1.19e-21	-4.19e-21
ZNF649	0.00148248	-8.16e-08	-2.06e-07	-1.74e-07	-4.11e-08	-3.73e-07	-7.39e-07	-1e-08	-2.07e-08	8.62e-09	-1.86e-07	4.81e-07	1.8e-06	-6.68e-10	6.83e-11	2.41e-11	-5.94e-11	4.77e-11	1.92e-11	-5.86e-11	-9.35e-12	2.88e-11	-7.52e-12	2.72e-11	-6.92e-11	-6.34e-12	-6.4e-14	5.03e-22	-7.04e-21	7.07e-21
FSTL3	8.38e-05	1.67e-08	-1.9e-08	1.2e-07	-5.04e-08	-5.36e-09	-7.18e-07	-1.51e-09	7.49e-09	7.68e-09	-3.05e-06	4.51e-07	4.21e-07	4.64e-11	9.46e-12	-2.7e-11	-1.14e-11	1.85e-11	-3.76e-12	4.98e-14	-4.1e-12	-5.32e-12	2.33e-12	-3.72e-12	4.52e-12	3.7e-13	-1.14e-12	-5.19e-22	-1.22e-21	1.1e-21
HIST1H2BC	0.00117465	1.92e-07	4.51e-08	-2.09e-07	-1.14e-05	-7.07e-08	-7.18e-07	-3.43e-09	-3.37e-07	1.47e-07	-2.63e-06	-3.18e-07	2.61e-06	4.97e-11	3.27e-11	8.19e-11	-1.55e-11	-1.13e-10	1.09e-12	1e-10	-2.09e-12	-2.35e-11	1.55e-12	2.23e-11	1e-11	6.72e-12	1.71e-12	-5.51e-21	2.38e-22	4.34e-21
CKB	8.93e-06	1.3e-08	-8.13e-08	1.05e-07	3.58e-08	-1.16e-07	-7.01e-07	6.61e-11	2.96e-08	-5.51e-10	-1.63e-07	7.12e-07	4.04e-07	4.2e-12	-1.5e-11	2.48e-11	-7.72e-12	1.84e-11	-1.58e-11	1.33e-11	7.94e-12	-1.5e-11	-6.47e-13	2.41e-12	2.63e-12	2.15e-12	6.7e-13	-9.75e-22	4.05e-22	4.84e-22
IL13RA1	5.93e-05	1.08e-08	0.00585076	-5.99e-08	-1.45e-07	-1.52e-07	-6.66e-07	4.22e-09	8.33e-06	3.68e-10	-1.49e-07	1.14e-05	2.05e-07	1.4e-11	1.55e-11	8.94e-12	2.72e-11	-3.26e-11	-2.86e-11	3.21e-11	2.06e-11	3.1e-12	-3.97e-12	-6.31e-12	-6.33e-13	-2.29e-12	1.65e-12	1.53e-21	-1.23e-21	3.95e-21
PMEPA1	-1.18e-07	1.59e-06	-3.73e-07	0.000882426	-2e-07	2.71e-08	-6.63e-07	-4.44e-10	0.00183703	2.15e-09	-1.4e-07	-6.21e-07	1e-07	-7.35e-11	9.36e-12	1.52e-11	-4.89e-12	-4.66e-11	1.12e-11	-5.99e-12	-3.85e-12	9.94e-12	2.3e-12	7.37e-13	-1.05e-12	-3.52e-13	-4.9e-13	-3.89e-22	2.12e-21	-2.9e-22
ALG10	0.00129488	9.15e-09	2.88e-05	-2.24e-06	1.41e-06	8.64e-08	-6.57e-07	-5.93e-09	1.08e-07	-1.41e-08	1.47e-08	6.05e-07	4.06e-08	-4.36e-11	-5.59e-11	-4.26e-11	3e-12	-3.77e-11	1.46e-11	2.84e-11	1.05e-11	1.66e-11	-7.77e-13	-8.32e-12	-1.74e-11	-4.24e-12	-3.58e-12	4.33e-21	-8.41e-22	-5.57e-22
STAU2	0.00858548	-3.69e-06	-1.99e-06	-4e-07	0.00671261	0.00589276	-6.46e-07	-1.04e-07	3.68e-05	9.5e-08	-5.63e-06	0.00280058	3.14e-05	-1.16e-09	-6.09e-11	-1.49e-09	-6.31e-10	2.32e-11	1.75e-10	-4.41e-11	-1.77e-10	9.46e-11	-2.1e-11	-4.48e-11	6.95e-11	9.24e-12	-3.63e-11	-3.42e-21	-3.64e-21	-3.28e-20
HPS5	0.0066122	6.46e-06	-1.3e-06	-2.03e-06	1.32e-05	-1.19e-06	-6.15e-07	-1.26e-08	-3.51e-06	1.38e-07	-8.17e-06	0.010525	2.28e-05	-2.05e-09	1.49e-10	2.35e-10	-2.37e-11	2.23e-10	1.56e-10	-7.25e-10	3.04e-11	5.45e-11	-5.5e-11	6.88e-11	-1.05e-10	-9.32e-12	-5.1e-12	2.82e-20	2.96e-20	-1.12e-20
STMN1	0.0108282	0.000102301	0.00174351	-0.00506469	-0.00509869	4.56e-07	-5.9e-07	1.64e-08	-0.00967107	1.01e-05	-0.00693264	-1.06e-05	1.41e-06	4.66e-08	-1.72e-09	2.14e-09	2.19e-09	-6.56e-10	-4.22e-11	-1.22e-09	-5.75e-10	-4.77e-12	1.51e-11	6.13e-12	1.46e-10	-1.42e-11	8.04e-11	4.01e-20	3.44e-20	1.42e-20
PGGHG	0.00463178	-1.5e-07	1.75e-07	1.51e-06	-0.000163209	-0.0124783	-5.9e-07	2.15e-07	0.00968665	-1.89e-06	-0.0142819	2.09e-06	6.63e-07	-2.41e-09	-9.77e-10	-1.51e-09	9.47e-11	8.02e-10	-5.25e-10	-8.26e-10	2.03e-10	-1.64e-10	-3.28e-11	-2.68e-10	1.71e-10	-3.13e-12	8.94e-12	3.65e-20	3.38e-21	2.57e-20
LRP1	5.92e-07	9e-07	0.00225771	4.18e-08	-1.4e-07	-9.44e-08	-5.86e-07	-2.14e-10	0.000806771	6.03e-10	-6.95e-06	6.25e-07	2e-08	1.02e-10	-1.37e-11	-2.87e-11	1.5e-11	-9.82e-12	1.79e-11	-5.6e-12	-1.93e-11	7.18e-12	5.46e-13	-7.33e-12	-5.94e-13	-7.55e-13	3.42e-14	3.58e-22	-1.89e-22	4.82e-21
GAS6	0.00114952	2.65e-06	0.00241239	2.04e-06	-2.99e-07	-6.17e-07	-5.82e-07	1.18e-09	-1.57e-06	9.19e-09	6.58e-06	-6.04e-08	-1.39e-07	4.96e-11	-3.22e-10	-7.21e-11	-5.32e-11	7.76e-11	-2.5e-11	5.63e-12	5.48e-11	-1.25e-11	-2.2e-11	1.6e-14	-1.22e-11	-8.1e-13	-5.64e-13	-8.62e-21	2.86e-21	5.17e-21
MACO1	0.00534472	5.97e-06	-2.67e-07	2.44e-05	2.27e-06	1.33e-05	-5.75e-07	-1.88e-08	1.21e-05	6.01e-08	-8.29e-05	9.47e-06	7.02e-06	5.68e-10	-1.8e-10	5.61e-10	-4.56e-11	-1.18e-10	1.36e-10	-9.61e-11	1.4e-10	1.86e-11	-3.27e-11	-4.81e-11	-2.52e-11	-1e-11	-8.57e-12	1.33e-20	4.58e-21	-3.46e-21
STX7	0.01449	9.99e-08	0.0027096	-5.91e-05	0.00710905	-0.00690424	-5.71e-07	-4.08e-08	2.86e-05	4.03e-07	-2.22e-06	1.14e-05	1.28e-06	-2.24e-09	-1.51e-09	-1.09e-09	-1.82e-10	2.81e-10	1.34e-10	-4.99e-10	1.9e-10	-3.83e-10	1.13e-10	-3.22e-11	-1.15e-11	3.61e-11	-2.97e-12	9.97e-20	7.74e-21	-2.3e-20
CHML	0.00244407	2.21e-07	9.07e-07	7.63e-07	4.55e-07	-1.82e-08	-5.63e-07	-3.87e-08	1.83e-06	-5.95e-08	-2.8e-05	3.52e-07	7.76e-09	3.95e-10	-1.07e-10	1.4e-11	5.27e-11	-1.62e-11	-7.9e-11	2.28e-10	6.49e-11	-2.09e-11	2.14e-11	-1.4e-11	4.65e-11	4.05e-12	6.37e-12	1.85e-22	-1.43e-21	-6.85e-22
SLC40A1	0.00294563	-2.53e-07	-6.19e-07	0.0028406	-2.56e-05	-2.78e-07	-5.63e-07	2.33e-08	-7.4e-07	-1.83e-08	-0.014734	5.31e-07	5.24e-07	-2.22e-10	-1.89e-10	-3.35e-10	-1.21e-10	5.45e-11	-1.3e-10	1.75e-10	7.48e-11	1.45e-11	6.39e-12	-1.38e-11	1.7e-11	-1.02e-11	-3.18e-12	1.07e-21	2.11e-20	9.8e-21
SYNGR1	0.00100614	9.27e-08	0.00072735	-2.66e-06	3.59e-08	-4.22e-07	-5.5e-07	7.87e-09	3.5e-06	2.31e-07	-2.95e-07	-9.05e-09	7.38e-07	1.03e-11	-4.55e-11	3.46e-11	5.43e-12	-4.25e-12	5.94e-13	6.8e-12	-1.23e-11	-1.06e-11	1.73e-12	-1.8e-12	-9.07e-12	-3.84e-13	-6.64e-13	-3.43e-21	8.7e-22	2.66e-21
ARMCX6	0.00960689	2.95e-08	1.33e-05	-6.17e-05	-0.00360509	3.08e-07	-5.45e-07	4.56e-09	-3.31e-05	8.29e-09	9.11e-06	1.77e-06	4.5e-07	4.38e-11	-1.39e-09	5.83e-10	-7.99e-10	3.53e-10	-2.1e-10	3.35e-11	-5.12e-10	-2.34e-10	-2.21e-11	3.92e-11	-3.8e-11	2.09e-12	1.84e-12	1.21e-20	1.82e-20	1.05e-20
ABR	0.00781579	1.4e-05	4.51e-07	-0.00171516	6.16e-06	-1.18e-06	-5.45e-07	3.68e-08	3.58e-05	1.68e-07	-5.76e-06	0.0068216	1.01e-05	4.2e-10	4.44e-10	-2.53e-09	-6.79e-11	7.45e-10	-5.09e-10	4.49e-10	-3.04e-11	-4.03e-10	-6.47e-11	3.05e-11	5.73e-11	2.99e-11	-4.79e-12	-5.37e-21	8.59e-21	4.88e-20
FAM213A	0.00213195	6.7e-07	0.000569261	2.42e-07	1.1e-05	-4.54e-07	-5.38e-07	9.83e-09	6.62e-05	3.61e-08	-0.00506257	7.09e-05	-1.21e-06	5.86e-10	-8.18e-11	-3.03e-10	1.17e-10	-1.27e-10	8.9e-13	7.17e-11	-4.9e-11	7.2e-11	-1.19e-11	-9.61e-12	-9.09e-13	-1.37e-11	-2.5e-12	1.52e-20	-4.21e-21	-4.39e-21
PSMB6	0.038458	-0.00711666	0.0032893	-0.000973555	-0.00934913	2.07e-05	-5.33e-07	-1.62e-08	-0.000242308	0.0141886	-0.00785019	-2.71e-06	1.62e-05	-8.17e-09	1.86e-09	8.96e-09	1.19e-09	-2.61e-09	3.14e-10	7.52e-10	1.53e-09	-2.35e-10	1.32e-10	-2.32e-12	-3.29e-10	-1.75e-11	-1e-10	5.91e-20	1.41e-19	-3.54e-20
ATP8B4	0.000388918	2.64e-09	0.000800062	-5.42e-07	1.86e-08	2.94e-09	-5.19e-07	-1.9e-10	9.14e-09	6.03e-10	-1.72e-07	3.45e-08	1.96e-07	-1.05e-11	-9.26e-13	1.19e-11	6.29e-12	-9.21e-12	4.94e-12	8.46e-14	3.71e-13	4.18e-13	-1.98e-14	9.22e-15	-1.31e-12	4.78e-14	-2.15e-13	3.55e-22	-2.03e-22	-6.45e-23
SLC10A3	0.00902219	-1.15e-06	-1.44e-06	-9.09e-06	-1.78e-06	1.32e-07	-4.98e-07	2.83e-08	1.22e-05	-4.16e-08	-2.88e-05	-3.25e-06	3.3e-07	-1.76e-10	1.94e-12	2.65e-10	3.42e-10	-2.02e-11	1.38e-10	-1.15e-10	2.06e-10	5.05e-12	-7.15e-11	3.18e-11	-3.34e-12	1.96e-12	-1.34e-11	5.44e-20	7.54e-21	8.59e-20
HLA-DRB5	0.00374856	6.39e-05	0.0217849	-0.0165349	-0.00306815	3.86e-07	-4.94e-07	2.87e-08	-0.00525682	5.12e-07	0.00682718	0.00913553	-2.05e-05	-2.6e-09	2.52e-10	-3.88e-10	-1.73e-10	-1.37e-10	-1.51e-10	3.96e-10	-1.01e-11	-9.06e-11	4.21e-11	2.89e-11	-1.38e-11	6.77e-12	1.72e-12	4.09e-20	3.55e-20	-8.89e-22
AL392172.1	0.0034563	5.11e-07	3.51e-06	-2.69e-07	-1.44e-06	-2.4e-07	-4.88e-07	2.96e-08	-1.53e-06	6.82e-09	-8.93e-07	4e-07	-1.66e-07	3.05e-10	-1.71e-10	2.37e-10	2.55e-11	3.43e-11	1.17e-10	-2.24e-10	4.83e-11	1.11e-11	8.76e-12	8.46e-11	-7.46e-11	-3.47e-14	-8.69e-12	-2.57e-21	-2.67e-21	6.4e-21
TK1	0.00105875	-2.31e-08	2.67e-06	-1.16e-07	-1.5e-08	-9.38e-09	-4.84e-07	-2.88e-11	-2.47e-06	1.63e-08	1.27e-07	-1.89e-07	2.52e-07	3.04e-11	-1.6e-12	5.09e-11	1.33e-11	-1.5e-11	3.8e-12	-2.07e-11	-2.05e-13	-5.03e-12	1.43e-13	3.63e-13	-4.62e-12	-2.33e-13	-4.42e-13	-1.4e-22	3.11e-22	3.18e-22
AC007325.4	0.000113376	4.2e-07	-4.1e-07	7.73e-08	-1.16e-07	-1.22e-06	-4.82e-07	1.53e-09	1.84e-05	-7.87e-09	-9.18e-07	9.34e-07	1.66e-07	-7.29e-11	-2.25e-11	-2.61e-11	1.99e-11	-3.1e-11	-1.34e-11	2.75e-11	-2.04e-11	6.46e-12	-1.41e-12	4.63e-12	-5.32e-12	-2.49e-12	-2.56e-13	-3.44e-21	-1.23e-21	4.12e-21
CYFIP1	0.000982057	2.26e-07	0.00254272	2.04e-05	-4.97e-07	-9e-08	-4.79e-07	5.64e-09	3.04e-06	5.56e-09	-5.69e-06	4.14e-05	3.36e-08	-4.87e-11	3.35e-11	-6.04e-11	-3.59e-11	2.55e-11	9.18e-12	-6.65e-12	-2.96e-11	1.69e-11	2.11e-12	1.41e-11	-1.05e-11	-9.69e-13	-3.07e-14	1.48e-21	7.42e-23	-1.65e-21
TMOD1	5.17e-05	3.25e-08	-1.16e-06	-5.38e-07	-1.32e-06	3.9e-08	-4.75e-07	3.7e-09	6.87e-08	6.95e-07	-4.97e-07	5.26e-07	5.45e-07	-4.14e-10	3.46e-11	3.92e-11	-6.56e-11	-1.36e-11	1.61e-11	9.92e-12	-1.55e-11	1.34e-11	6.09e-12	-7.93e-12	1.05e-11	2.43e-12	-1.96e-12	-2.52e-21	1.26e-21	3.28e-21
ATP6V1B2	0.00657317	1.48e-08	0.000111795	2.57e-07	-2.64e-06	-1.27e-08	-4.73e-07	-1.66e-08	-8.67e-06	-1.97e-07	1.01e-06	8.34e-07	0.00012859	-5.43e-10	-5.39e-10	-1.25e-10	-2.9e-11	4.16e-11	-5.2e-11	4.67e-11	5.69e-11	5.1e-11	-7.88e-11	-3.83e-11	1.02e-10	-7.95e-12	-1.3e-11	-2.15e-20	-1.07e-20	-1.13e-20
SH3D19	0.00532182	1.44e-06	3.03e-07	-1.68e-06	7.08e-06	-0.00498351	-4.57e-07	-1.57e-10	-3.45e-07	2.2e-06	-0.00536978	0.00777407	-6.03e-08	-1.55e-10	5.16e-11	-4.28e-10	-4.58e-11	4.82e-12	6.58e-11	-7.88e-11	-4.74e-12	8.44e-12	-3.04e-11	1.76e-13	-4.46e-11	-2.97e-12	-9.52e-12	4.26e-21	6.87e-21	2.46e-21
CENPW	0.00137967	-1.63e-08	-5.76e-07	-5.42e-08	-1.53e-07	-1.22e-08	-4.53e-07	2.12e-09	-2.08e-07	3.53e-08	-2.28e-07	8e-08	1.75e-07	9.81e-11	-1.68e-11	1.51e-11	1.13e-11	4.69e-11	1.27e-11	-2.13e-11	-2.58e-13	1.12e-13	2.42e-12	-4.11e-12	-2.04e-11	-2.3e-12	-5.1e-12	-1.85e-21	-2.74e-21	-8.02e-22
WARS	0.00347679	3.1e-07	0.00183884	8.39e-08	1.51e-06	2.04e-08	-4.44e-07	-1.01e-08	7.04e-07	4.37e-08	-0.000127847	1.82e-06	1.64e-06	3.19e-10	-1.1e-10	-4.92e-10	1.87e-10	-1.02e-11	3.61e-11	-3.52e-11	-2.24e-11	-4.38e-11	-2.33e-11	2.67e-11	-5.6e-11	-3.76e-12	-6.47e-12	-1.46e-20	-1.92e-20	1.03e-20
ADI1	0.02105	-2.05e-05	0.00147449	0.00693133	-0.00707629	7.9e-06	-4.42e-07	-4.58e-07	-9.51e-05	4.49e-07	3.62e-06	-8.68e-06	1.88e-05	-1.31e-09	-4.57e-09	2.68e-09	-4.03e-10	-4.42e-10	2.63e-10	6.24e-10	1e-09	1.11e-10	5.43e-11	9.99e-11	1.36e-10	7.85e-12	1.06e-11	-3.44e-20	-2.89e-20	4.2e-20
LIN52	0.00229505	-2.73e-07	-1.98e-07	-4.03e-07	4.54e-06	1.96e-07	-4.35e-07	-7.23e-10	2.8e-07	1.18e-08	-8.98e-07	4.29e-06	1.07e-06	1.32e-10	-1.06e-10	-7.3e-11	4.25e-11	4.43e-11	3.76e-11	1.81e-11	5.63e-11	-5e-11	-8.22e-12	-1.44e-11	-5.21e-12	3.63e-12	-2.63e-12	-1.24e-20	-5.55e-21	-1.19e-20
AC135050.3	-3.51e-07	1.31e-07	2.7e-08	5.49e-08	1.06e-05	-5.53e-08	-4.32e-07	-2.14e-09	-1.69e-08	3.25e-09	-1.3e-07	8.12e-07	1.09e-07	-1.39e-11	7.93e-12	-1.77e-11	6.9e-12	-4.18e-11	1.29e-12	1.46e-11	-8.02e-12	3.33e-12	3.26e-13	-3.07e-12	-2.45e-12	-5.73e-13	1.39e-12	-3.83e-22	7.7e-22	-1.83e-21
CLU	0.00150633	-5.26e-12	2.7e-09	-1.03e-06	-7.2e-07	-1.76e-08	-4.27e-07	2.21e-08	0.00561654	-7.55e-09	0.00304396	7.79e-07	6.73e-07	1.34e-10	-1.37e-10	4.39e-11	1.22e-11	5.76e-12	2.1e-11	-2.18e-11	-4.64e-11	1.15e-11	-7.03e-12	-7.49e-12	-1.47e-11	-3.34e-12	1.36e-13	-4.47e-21	-4.68e-21	-2.56e-21
TSIX	0.0011887	3.97e-07	-1.12e-07	-7.72e-08	5.82e-08	-0.00265849	-4.23e-07	-1.54e-08	-8.36e-07	1.05e-07	-2.56e-06	0.00397283	1.1e-07	-1.36e-10	6.46e-11	-1.16e-10	1.57e-12	-8.1e-12	1.5e-11	-5.61e-11	2.94e-11	1.85e-11	-4.01e-12	5.46e-12	-8.01e-12	-1.72e-12	2.61e-12	-7.4e-21	-5.5e-21	3.93e-21
AL355075.4	0.001265	0.00131295	1.69e-08	-1.53e-07	-5.32e-07	-2.58e-07	-4.15e-07	-4.64e-10	-4e-06	1.74e-08	9.12e-08	2.82e-06	9.99e-06	-8.8e-11	1.3e-12	7.76e-11	-1.38e-11	4.12e-11	5.13e-12	-6.37e-11	-2.7e-11	4.84e-12	1.1e-13	9.07e-12	-1.63e-11	-2.41e-12	-2.23e-12	1.65e-21	5.21e-21	1.17e-21
TAX1BP3	0.0118239	-7.03e-07	0.00205826	-0.000231339	-4.72e-06	1.52e-06	-4.12e-07	-1.38e-08	-1.12e-06	4.77e-08	1.42e-06	2.52e-07	-4.58e-06	-4.27e-10	-5.18e-11	7.2e-10	-2.76e-10	2.14e-11	1.9e-10	-1.07e-10	3.97e-11	-1.62e-10	-2.08e-11	-3.4e-11	4.97e-11	2.98e-11	-2.02e-11	1.37e-20	-3.77e-20	-4.6e-20
FCGBP	1.41e-05	6.22e-06	0.00590409	5.33e-08	8.51e-08	-9.09e-07	-4.06e-07	3.31e-08	6.86e-08	-1.35e-08	-1.75e-06	5.04e-07	1.33e-07	-7.91e-12	1.14e-10	3.12e-11	-6.11e-11	5.88e-11	9.3e-12	-6.16e-11	-1.2e-10	2.07e-11	1.3e-11	-1.6e-11	-7.52e-12	-2.55e-12	2.56e-12	-2.18e-21	-6.93e-21	-4.82e-21
HMG20B	0.020241	-8.38e-06	1.11e-05	-0.000143481	-0.000215611	-6.19e-06	-4.01e-07	-2.13e-07	-0.00617889	-1.64e-07	1.78e-06	-3.43e-05	4.29e-06	-7.22e-10	-2.76e-09	-1.3e-09	-1.37e-09	1.08e-09	3.34e-10	-1.4e-09	-4.25e-10	-6e-11	-1.27e-10	-9.79e-11	-5.9e-11	3.6e-11	-7.17e-12	4.33e-20	-2.58e-20	-2.22e-20
SIAH2	0.0165886	1.1e-05	-0.000300619	-8.47e-06	-0.00709282	-2.05e-05	-3.97e-07	-4.61e-09	-3.8e-05	5.15e-07	5.91e-06	-0.00664779	1.43e-05	2.55e-09	-4.69e-10	1.23e-09	2.64e-10	2.09e-10	-5.68e-11	1.65e-10	3.44e-10	1.61e-11	3.22e-11	1.54e-10	-2.76e-11	-5.47e-11	-1.01e-10	-2.44e-20	-6.03e-21	-4.46e-21
SNCA	0.00108496	-2.89e-08	0.00291348	5.13e-07	-9.05e-08	4.84e-08	-3.96e-07	3.58e-08	0.00202582	-5.38e-09	-1.07e-06	9.48e-06	-6.59e-09	-4.39e-11	5.66e-12	-2.09e-11	-6.66e-12	5.95e-12	-7.43e-12	-1.85e-11	-1.75e-11	8.59e-13	3.08e-12	-1.74e-13	-9.69e-12	-1.6e-12	-1.12e-12	-8.46e-22	-1.68e-22	-1.7e-21
DNAJA4	0.00130197	3.89e-08	2.1e-07	-1.25e-06	2.85e-07	-6.91e-08	-3.92e-07	2.99e-09	-1.92e-08	2.59e-08	4.22e-07	1.33e-07	1.38e-06	-3.96e-10	9.61e-11	1e-10	1.17e-10	-5.37e-11	-4.01e-12	-1.6e-11	2.74e-11	2.56e-11	-2.86e-12	-4.36e-12	6.29e-13	-4.76e-12	9.14e-13	6.82e-21	7.93e-21	1.98e-21
BEX3	0.00711125	2.54e-06	-8e-06	0.00404396	8.79e-06	2.31e-05	-3.92e-07	-1.87e-09	-0.0381775	6.7e-08	-2.53e-05	1.22e-06	9.95e-07	-7.83e-10	-3.73e-10	6.52e-10	-2.35e-10	2.17e-10	-2.22e-10	5.35e-10	-1.1e-10	1.97e-11	-3.02e-11	-4.67e-11	-9.88e-11	-1.26e-11	1.53e-11	4.35e-21	-3.45e-20	-3.38e-20
SEMA6B	0.00160228	7.86e-08	-2.37e-08	1.14e-07	0.00191503	-1.8e-07	-3.85e-07	5.83e-09	5.65e-08	3.04e-08	1.59e-07	0.00563742	5.21e-07	-1.19e-10	4.73e-11	1.95e-11	2.61e-11	-3.47e-11	1.05e-11	-8.94e-11	4.38e-11	-7.78e-12	1.07e-11	-1.56e-11	2.73e-11	2.57e-12	1.39e-12	8.85e-23	-3.25e-22	7.81e-21
EPB41L2	2.77e-05	8.76e-06	0.00469566	1.1e-06	2.17e-07	-7.15e-08	-3.72e-07	1.36e-09	5.34e-06	2.35e-07	-3.59e-06	5.44e-06	2.06e-05	-1.25e-10	-1e-10	-6.19e-11	5.21e-11	-6.41e-11	-1.25e-11	7.99e-11	-3.22e-11	-2.56e-11	-2.34e-12	4.07e-12	-1.5e-12	3.35e-12	2.03e-12	-1.3e-21	-6.2e-21	1.95e-21
YWHAE	0.0478018	-0.0119287	0.0051217	3.64e-06	0.0453819	-0.0295078	-3.69e-07	-1.12e-06	-0.00793011	4.25e-06	1.21e-06	-2.1e-05	4.1e-06	5.76e-09	-2.84e-09	4.71e-09	2.6e-09	-3.94e-09	2.3e-10	-7.52e-10	1.92e-09	7.81e-10	4.73e-10	-2.48e-10	5.41e-10	-7.04e-11	-1.33e-10	2.56e-20	-3.91e-20	6.75e-21
AC108673.3	1.37e-05	8.75e-07	1.05e-07	1.34e-05	0.0120946	-0.0152341	-3.53e-07	2.59e-09	3.11e-07	0.00305718	0.00286863	2.57e-07	-1.74e-06	7.11e-10	-1.65e-10	5.21e-10	2.13e-10	-2.49e-10	6.45e-11	-1.93e-10	1.82e-10	-7.53e-12	1.61e-11	-3.14e-12	8.07e-11	1.44e-11	8.58e-13	-1.82e-20	4.38e-22	-5.03e-21
VAMP3	0.0149251	-2.73e-06	0.00470565	4.59e-07	3.18e-06	8.5e-07	-3.51e-07	-2.12e-07	0.000143646	-3.74e-07	-0.00631148	-1.92e-06	-2.33e-06	1.18e-09	-6.65e-10	3.39e-11	-9.27e-11	-2.92e-10	-1.33e-10	4.3e-10	7.65e-11	9.28e-11	2.1e-11	1.31e-11	1.59e-10	-1.37e-11	-7.93e-13	-3.75e-20	-5.98e-20	6.43e-21
LY96	0.0121489	-0.000235006	0.00669307	0.00269702	-3.23e-05	0.000332822	-3.51e-07	-2.26e-08	-0.0180988	1.08e-06	0.00135462	-5.34e-06	-1.33e-05	-2.06e-09	-7.69e-11	-1.1e-10	-5.58e-10	1.68e-10	-2e-10	3.52e-10	-3.92e-10	-9.03e-11	-3.83e-11	2.84e-11	-1.32e-10	-4.93e-12	-2.44e-11	-1.19e-20	1.62e-20	-2.65e-20
IFI30	0.00236491	6.65e-09	0.00595423	-7.46e-08	-2.84e-08	-3.45e-08	-3.45e-07	-1.82e-09	6.22e-06	-1.34e-08	3.12e-08	0.0029014	4.79e-07	3.98e-11	-1.98e-11	-4.84e-12	-8.19e-12	-6.89e-11	-2.09e-11	4.91e-11	-5e-11	6.82e-12	1.29e-11	-5.93e-12	2.22e-11	-7.53e-13	1.39e-12	3.75e-21	7.71e-22	-6.12e-21
RDX	0.0140671	-4.89e-06	4.55e-06	-7.98e-06	0.00770077	0.00747137	-3.42e-07	-1.82e-08	0.00408831	-3.09e-09	7.67e-06	0.00800803	-1.68e-06	3.2e-09	-7.83e-10	6.13e-10	-1.63e-09	8.15e-10	-6.29e-10	-3.12e-10	-1.91e-10	-4.15e-10	-2.08e-11	-1.4e-10	4.96e-11	1.99e-11	1.7e-11	-8.79e-20	5.91e-20	-4.62e-20
CENPJ	6.84e-06	4.88e-08	2.2e-07	-2.35e-07	2.63e-06	1.93e-08	-3.35e-07	-5.7e-08	1.42e-06	1.48e-08	-1.86e-06	8.68e-07	6.7e-07	2.78e-10	2.56e-11	-1.83e-11	-3.29e-11	-5.93e-11	2.78e-11	8.93e-11	5.15e-11	2.94e-11	-4.05e-12	1.62e-11	-5.94e-12	-2.15e-12	3.68e-13	1.4e-21	2.65e-21	4.1e-22
YWHAH	0.0768497	-0.000158646	0.017437	2.99e-06	0.0108395	3.04e-06	-3.35e-07	-8.6e-09	0.0124211	-1.31e-05	-0.00742943	-0.0152164	-0.0159712	1.83e-08	-1.8e-08	-7.17e-09	2.28e-09	1.9e-09	2.23e-09	-6.04e-09	5.56e-10	5.76e-10	-1.42e-10	9.7e-10	-1.58e-09	-1.77e-10	-7.4e-11	-7.08e-20	-5.45e-20	5.24e-20
C3	1.31e-05	4.48e-09	0.00394485	-1.19e-08	3.54e-08	-9.2e-09	-3.34e-07	1.25e-10	3.89e-06	-2.99e-08	-4e-07	6.72e-07	1.37e-07	-1.62e-12	7.08e-12	1.34e-11	1.31e-11	-1.79e-11	7.24e-12	5.78e-12	5.18e-12	-1.93e-12	-6.13e-13	1.72e-12	-2.54e-13	4.72e-13	-4.88e-13	-2.13e-22	-3.87e-22	7.44e-22
LAP3	0.0121071	2.68e-08	0.00413672	-4.57e-06	-1.46e-06	2.55e-06	-3.34e-07	3.99e-09	-0.00320608	2.33e-07	1.56e-07	-7.94e-07	1.5e-05	1.08e-09	-1.29e-10	4.51e-10	-1.25e-10	-3.16e-10	2.89e-11	3.85e-11	-1.04e-10	2.77e-10	-3.86e-11	1.42e-11	7.57e-11	-2.78e-11	1.06e-12	-7.67e-21	-5.05e-21	-3.46e-20
GSTM3	-3.96e-06	4.57e-06	-2.47e-06	0.000210069	-2.37e-07	-1.34e-08	-3.33e-07	-1.48e-09	-2.26e-05	5.64e-08	-0.000193636	-2e-06	0.00115149	3.49e-10	3.34e-11	1.24e-10	-3.15e-11	8.3e-11	6.76e-11	-1.29e-10	5.06e-11	4.26e-11	2.8e-11	-5.21e-12	7.88e-12	2.65e-12	1.18e-12	-1.31e-20	1.28e-21	-7.87e-21
PANX1	0.00177323	-9.19e-08	-3.4e-08	-4.73e-07	1.7e-07	2.01e-08	-3.3e-07	-2.67e-09	-1.17e-07	2.91e-08	-1.16e-07	3.96e-07	1.96e-06	-1.79e-10	-1.05e-11	-2.46e-11	1.08e-11	-3.2e-11	-3.49e-11	4.33e-11	2.24e-11	1.21e-11	-3.17e-12	3.79e-12	5.4e-12	-2.21e-12	3.89e-13	-2.99e-21	7.32e-21	1.15e-21
KIF2A	0.0178674	3.46e-06	-3.15e-06	-0.000780483	0.0098953	5.04e-05	-3.22e-07	-3.35e-08	-0.0117511	-7.73e-08	-0.0116459	0.0140775	2.71e-05	-1.81e-09	-5.35e-10	-7.85e-10	-3.27e-10	-1.82e-09	-3.08e-10	3.23e-09	1.44e-10	2.78e-10	2.99e-11	4.61e-10	-5.62e-10	-7.44e-11	-6.41e-11	-1.3e-19	-3.53e-20	6.92e-20
INAFM2	3.3e-06	7.2e-08	2.79e-08	-5.04e-08	-3.72e-07	-8.19e-09	-3.22e-07	1.94e-10	-1.45e-07	1.69e-09	-6.84e-08	7.7e-09	-1.54e-07	-1.14e-10	-2.2e-11	-5.58e-11	2.08e-11	7.49e-12	-1.23e-12	-1.3e-11	-7.07e-12	-4.42e-12	-3.64e-13	-3.77e-12	3.42e-12	8.64e-13	-6.48e-13	3.1e-21	-3.31e-21	-8.62e-22
SLC39A3	0.0109319	9.63e-08	0.00028124	-6.21e-06	-4.15e-05	6.15e-06	-3.21e-07	-1.75e-08	8.85e-05	4.11e-08	-2.94e-06	-1.08e-05	-2.82e-06	-2.58e-10	1.87e-10	-4.02e-10	-8.2e-12	7.7e-11	9.22e-11	-3.03e-10	3.63e-10	1.08e-10	-1.28e-10	3.78e-11	-2.71e-11	-3.07e-11	-2.61e-11	5.56e-20	2.86e-20	-4.94e-21
KBTBD8	0.00183677	-2.01e-07	-5.36e-07	9.67e-08	1.5e-06	-1.05e-07	-3.19e-07	5.34e-10	-4.34e-07	8.98e-10	6.78e-07	1.32e-07	2.71e-07	2.74e-11	-8.3e-12	-4.95e-11	-4.18e-11	1.17e-10	-1.1e-11	-5.01e-12	-7.62e-11	-3.19e-11	1.21e-12	-2.44e-12	-2.2e-11	1.17e-12	-2.27e-12	8.38e-21	-7.2e-22	4.43e-21
RP2	0.00180614	3.34e-08	1.02e-05	-5.27e-08	-4.96e-07	1.54e-07	-3.18e-07	4.91e-09	-1.42e-06	3.7e-08	-9.48e-07	2.45e-07	8.35e-07	-6.45e-11	1.01e-10	-1.17e-10	1.52e-11	-5.03e-11	-2.59e-11	4.34e-11	-4.1e-11	-1.26e-11	3.64e-13	-4.33e-11	6.42e-12	-4.03e-12	2.42e-12	2.11e-21	3.13e-21	-2.5e-21
PEX10	0.00359419	3.24e-08	0.000176489	1.82e-06	9.6e-08	4.96e-08	-3.05e-07	-1.09e-08	4.45e-07	5.85e-08	-0.00381018	-8.32e-07	-4.51e-07	-1.99e-10	-1.38e-10	1.23e-10	1.87e-10	-1.09e-10	4.61e-11	-1.99e-10	9.87e-11	3.39e-11	-1.57e-11	1.93e-11	-5.5e-12	-9.04e-12	-1.12e-11	-5.15e-21	-1.98e-21	4.62e-21
TRIP10	0.00105075	8.94e-09	4.48e-06	2.73e-07	9.99e-07	4.64e-08	-3e-07	1.22e-09	4.59e-05	-3.69e-08	-3.52e-06	2.09e-07	6.15e-08	9.79e-11	-5.48e-11	-1.71e-11	7.14e-12	1.25e-11	-1.89e-11	-4.4e-11	-1.08e-11	-1.45e-11	8.89e-13	5.9e-13	-1.78e-11	-2.45e-12	1.12e-12	-1.11e-21	-2.02e-21	-1.48e-21
RAC1	0.0726437	-0.0141754	0.0152268	-0.00105033	-0.000164758	0.0183548	-2.95e-07	-1.25e-07	-4.15e-06	3.16e-07	-0.00907665	-5.38e-07	-0.00729604	4.18e-08	-1.38e-08	8.99e-09	4.69e-10	2.86e-09	1.15e-09	-5.89e-09	-1.73e-09	5.01e-11	-7.57e-10	0.0321184	-2.02e-09	-1.29e-10	-3.24e-10	3.37e-20	8.28e-20	9.11e-20
PSMB5	0.0137722	5.38e-08	2.69e-06	3.96e-06	-0.00579417	1.61e-06	-2.94e-07	3.11e-08	-0.002615	0.0070874	-0.0125265	-1.53e-06	-6.1e-07	-2.17e-10	1.17e-10	9.92e-10	-2.14e-12	7.56e-10	-1.76e-10	-1.51e-09	-2.24e-10	-1.15e-11	-1.79e-11	6.86e-11	-1.36e-10	-8.05e-12	-3.21e-11	-5.58e-20	-6.09e-21	5.17e-20
CACNA1D	0.00107426	0.00109756	-3.17e-08	4.14e-09	0.00108382	-2.73e-09	-2.93e-07	1.55e-10	5.61e-08	2.2e-08	-1.08e-06	0.00239015	-3.9e-08	-2.6e-11	4.72e-11	4.41e-11	9.98e-12	4.62e-11	3.69e-12	-1.19e-10	-9.12e-12	3.76e-12	-4.03e-12	-1.59e-13	-7.61e-12	-1.59e-12	1.56e-12	1.25e-21	3.32e-21	-1.04e-21
MLH1	0.00440958	-5.63e-08	1.11e-06	9.51e-07	5.32e-06	-6.24e-08	-2.87e-07	-1.46e-08	2.55e-05	-1.49e-07	-5.06e-06	1.65e-05	-8.09e-08	4.62e-10	-2.87e-10	-4.58e-10	-4.94e-11	2.1e-10	1.63e-10	-1.3e-10	-9.01e-11	5e-11	-3.34e-12	-1.99e-12	-1.22e-10	-7.74e-12	-1.55e-11	2.49e-20	1.16e-20	3.38e-20
HSPB1	0.0381168	-0.000332331	0.011035	0.0130464	-0.019885	-4.79e-07	-2.84e-07	7e-08	-0.0104099	0.0103113	-0.0242631	-0.00452875	-0.000605887	7.42e-10	-6.05e-09	-8.74e-10	2.21e-09	2.61e-09	2.64e-09	-9.49e-09	-3.3e-09	2.01e-09	5.89e-11	-3.02e-10	7.39e-10	-1.14e-10	-5.68e-11	8.67e-20	-5.71e-20	1.59e-19
RBX1	0.0743124	-0.000779571	0.00219686	-0.0100068	-0.0236084	0.0140891	-2.75e-07	1.57e-08	-0.00968181	0.0176934	5.89e-05	0.00664628	-0.010494	9.93e-09	1.64e-09	4.01e-09	2.81e-09	2.25e-09	-1.01e-09	-3.56e-09	2.33e-09	-1.43e-09	0.0475131	-1.32e-10	-1.77e-09	-1.38e-10	-1.85e-10	1.35e-19	1.24e-19	9.16e-20
MAX	0.0277541	4.25e-06	2.13e-05	3.78e-06	-0.000173669	1.63e-06	-2.64e-07	-4.08e-06	-0.0186939	4.74e-06	-0.0109809	-0.00804037	1.32e-06	3.75e-09	-4.39e-09	2.05e-09	-2.65e-09	3.48e-09	-2.82e-10	-2.27e-09	-2.62e-09	-9.22e-11	-1.45e-10	2.98e-10	-7.85e-10	-5.25e-11	-8.3e-11	-3.23e-20	9.52e-20	-8.45e-20
MTRNR2L12	0.0273414	0.0156322	4.05e-08	8.77e-07	0.0121583	-0.0154529	-2.63e-07	0.00633074	0.00700063	-1.65e-06	-0.018916	0.0608647	7.77e-05	-1.26e-08	1.91e-09	8.36e-10	2.32e-10	-4.62e-09	2.54e-10	-1.27e-09	1.83e-10	-3.48e-13	-1.58e-10	-3.11e-10	2.3e-10	-2.43e-11	-5.92e-11	2.18e-20	5.15e-20	1.6e-20
PHKG1	1.64e-05	6.33e-08	0.0013058	-0.00416328	0.0704366	-0.0666941	-2.61e-07	5.93e-08	-3.83e-07	0.0088622	0.0238328	-0.0159144	-3.42e-06	1e-08	-2.25e-09	3.68e-09	9.23e-10	-2.39e-09	-2.56e-11	1.62e-09	8.01e-10	-3.17e-10	2.08e-10	9.01e-11	4.66e-10	7.7e-11	-1.05e-11	2.1e-20	3.03e-20	9.2e-22
PSAP	0.0235419	0.00372208	0.0329823	2.07e-06	-0.00826028	-1.38e-06	-2.6e-07	-1.46e-08	-0.000186947	5.18e-07	-3.85e-06	5.89e-05	0.0137263	-1.16e-09	-8.25e-11	-9.3e-10	-1.23e-09	-2.35e-09	-1.05e-09	3.28e-09	1.84e-09	2.95e-11	-2.64e-10	-2.27e-10	2.92e-10	-8.51e-11	3.31e-11	-5.95e-20	-2.14e-20	8.5e-20
IRF7	0.0190721	1.34e-05	3.79e-06	-0.0039675	-0.0117449	-4.46e-05	-2.55e-07	-2.29e-08	-0.0131148	0.00828191	0.010591	-4.82e-06	0.00103544	-4.14e-09	-3.37e-10	3.48e-10	-2.34e-10	4.11e-10	2.77e-10	-1.13e-09	-4.75e-11	3.05e-10	-8.74e-11	-7.62e-11	1.28e-10	-4.82e-11	-2.67e-11	2.14e-20	-6.12e-20	6.83e-20
SLC43A2	0.00384216	6.04e-06	0.000805129	5.79e-07	0.00366026	-6.85e-06	-2.53e-07	1.52e-06	3.68e-07	3.79e-08	-5.37e-07	0.00693783	3.64e-06	-3.22e-10	-5.8e-11	1.34e-10	3.64e-11	3.45e-11	-4.86e-12	-2.22e-10	4.78e-11	3.15e-11	-1.69e-11	3.23e-12	-4.14e-13	-5.56e-12	-1.43e-12	-8.32e-21	7.98e-21	-6.69e-21
GABRE	-0.00219639	1.83e-05	1.14e-07	3.94e-08	0.0284295	0.0265253	-2.53e-07	-2.45e-10	-5.09e-07	0.00578067	3.63e-05	-5.82e-07	-9.64e-07	1.09e-09	-4.08e-10	7.83e-11	-1.94e-10	2.15e-12	2.33e-10	-2.84e-10	-4.69e-11	1.19e-10	2.8e-11	-4.47e-11	3.69e-11	-1.97e-12	-8.2e-12	1.53e-20	3.8e-21	-2.42e-20
CKS1B	0.0126019	-1.18e-07	0.00195572	3.75e-06	-0.0048814	9.2e-07	-2.47e-07	1.32e-08	-0.00459282	6.25e-06	-0.00492033	-2.59e-06	4.23e-06	6.79e-09	-1.75e-09	1.05e-09	1.58e-09	4.06e-11	2.22e-10	-1.12e-09	1.7e-10	1.35e-10	1.11e-10	-9.08e-11	-2.04e-11	-1.98e-11	3.61e-11	8.27e-21	1.89e-20	8.33e-21
PDCD10	0.0332018	-0.000117057	7.47e-05	-0.00311794	4.57e-06	0.00937855	-2.44e-07	-2.57e-08	-0.00630574	-8.49e-07	-9.42e-06	2.05e-05	6.5e-06	-3.54e-09	9.11e-10	4.74e-10	-2.04e-09	-1.12e-09	-4.74e-10	1.87e-09	8.92e-10	2.69e-10	-2.48e-10	9.67e-11	-2.13e-10	-9.02e-11	-5.41e-11	2.06e-19	9.66e-20	7.35e-20
C17orf58	0.000916681	2.46e-07	2.62e-07	-2.37e-06	-3.81e-08	-7.69e-09	-2.44e-07	2.11e-08	8.1e-06	4.21e-08	-4.99e-07	-4.89e-08	1.3e-06	-5.31e-11	-3.26e-11	-1.09e-11	2.55e-11	2.17e-11	2.37e-11	-3.75e-11	-7.22e-12	1.74e-12	-5.53e-12	6.7e-12	-1.05e-11	5.87e-13	-3.62e-13	-4.28e-22	-2.08e-21	-1.67e-21
CTSZ	0.00936897	-2.07e-07	0.00411771	-5.36e-07	2.01e-06	1.52e-07	-2.44e-07	6.32e-07	0.00419583	-1.77e-07	-1.04e-07	2.97e-05	3.79e-05	7.23e-10	-9.65e-12	4.83e-10	4.21e-10	-3.63e-10	1.79e-10	-3.87e-10	2.03e-10	5.53e-11	-8.98e-12	-4.36e-11	1.7e-11	-1.56e-11	-1.64e-11	3.18e-21	4.41e-20	-2.9e-21
GNB4	0.00283373	-2.54e-09	7.05e-06	-4.49e-07	0.00103021	-2.39e-07	-2.39e-07	2.08e-09	1.32e-06	1.45e-08	-2.58e-07	9.1e-05	4.26e-07	-3.1e-11	5.27e-11	2.94e-11	-2.97e-11	2.99e-11	2.34e-11	-8.94e-11	-3.73e-11	2.11e-11	-1.18e-11	7.39e-12	-2.3e-11	-4.25e-12	-1.4e-12	4.04e-21	-7.65e-21	-9.11e-22
MT-ATP8	0.00441976	0.00829616	3.05e-08	3.39e-06	0.0250609	0.00488411	-2.36e-07	-5.5e-08	-3.07e-05	-2.24e-09	-0.00628205	0.00835129	1.58e-06	1.04e-09	4.63e-10	3.52e-10	-2.47e-10	-6.3e-10	-1.03e-10	5.76e-10	3.94e-11	-5.77e-12	5.26e-12	-3e-11	1.79e-11	2.19e-12	3.88e-12	4.82e-21	6.25e-21	-1.23e-20
FAM110B	0.000914381	3.34e-09	0.000492882	-0.000625129	3.79e-06	-1.79e-09	-2.31e-07	-1.78e-10	1.21e-07	2.2e-09	-5.61e-07	0.000751816	1.31e-08	5.81e-12	1.85e-12	-6.14e-12	3.32e-12	-4.55e-12	7.12e-12	-7.04e-12	2.11e-12	2.52e-12	-6.68e-13	-9.02e-14	-2.52e-12	-3.49e-13	-2.94e-13	-9.35e-22	-5.06e-22	-2.57e-22
C1QA	0.00290972	-9.05e-07	0.00492691	1.23e-07	1.31e-07	-2.7e-08	-2.25e-07	2.5e-09	2.04e-06	-1.26e-08	-0.00267706	0.00729414	-1.91e-07	3.24e-10	-5.1e-12	1.66e-10	1.45e-10	-1.89e-10	-1.01e-11	-1.71e-11	8.84e-11	-1.14e-11	-1.19e-11	-1.09e-12	1.05e-11	-1.62e-12	-3.19e-13	-1.35e-21	-4.17e-21	7.95e-21
GADD45B	0.00415276	0.00057078	-3.9e-07	-2.08e-06	-0.00529532	7.43e-07	-2.22e-07	-8.3e-07	0.00874802	2.93e-06	-7.59e-05	1.72e-05	0.00400612	-1.63e-10	4.47e-10	1.97e-09	3.76e-10	-1.63e-09	5.44e-10	1.74e-09	4.8e-10	8.37e-11	4.59e-12	2.85e-11	-4.32e-11	1.68e-11	4.8e-12	-4.06e-20	-5.27e-21	5.6e-21
BMP1	4.74e-06	1.3e-06	1.32e-07	6.4e-08	2.39e-07	1.58e-08	-2.14e-07	7.16e-08	5.06e-07	8.23e-10	-2.84e-07	1.22e-07	5.17e-08	1.08e-11	3.89e-12	7.61e-12	2.76e-11	8.48e-12	9.5e-12	-1.18e-11	8.52e-12	2.22e-13	2.4e-12	8.66e-13	-2.19e-12	-1.65e-14	1.73e-13	-1.05e-21	-7.36e-22	-2.43e-22
MED14OS	4.56e-05	2.51e-08	-1.63e-07	-2.28e-07	-1.57e-07	2.43e-08	-2.09e-07	-2.15e-09	-1.25e-07	9.27e-08	-3.55e-07	-3e-07	-7.9e-09	8.73e-11	-5.69e-11	-4.67e-11	-1.52e-11	2.22e-11	2.46e-12	-1.92e-12	1.14e-11	9.93e-12	-6.58e-12	-1.03e-12	-1.08e-12	-1.05e-12	6.39e-13	-8.65e-22	-9.9e-22	-1.01e-23
TM6SF1	1.31e-06	-1.62e-08	0.00261345	-2.57e-09	-1.08e-07	-1.29e-08	-2.09e-07	-1.03e-09	8.06e-08	-1.23e-08	-1.13e-07	4.44e-09	2.41e-08	3.41e-12	4.33e-12	-1.16e-12	3.63e-12	-1.27e-12	3.59e-12	1.47e-12	3.49e-12	-1.29e-12	1.37e-12	-6.56e-13	-2.01e-13	2.61e-13	-7.04e-14	1.83e-21	1.44e-22	8.47e-22
ZNF664	0.00327525	5.14e-06	-8.68e-08	-5.68e-05	-0.000137749	6.69e-08	-2.07e-07	-6.14e-09	2.78e-05	9.28e-09	-6.47e-06	1.88e-06	1.23e-07	-3.91e-10	6.15e-11	-6.1e-10	6.12e-11	1.03e-10	-4.28e-11	1.22e-10	1.11e-10	-9.48e-11	-2.91e-11	1.96e-11	7.93e-11	8.23e-12	-1.45e-11	3.26e-21	1.22e-20	5.91e-21
MTURN	2.43e-05	1.72e-07	4.13e-05	-0.000251981	1.78e-06	-2.56e-07	-2.07e-07	-6.96e-09	1.27e-07	4.16e-10	9.82e-08	5.07e-07	-3.23e-08	-7.32e-11	-1.11e-10	1.26e-11	1.93e-11	3.64e-11	-4.48e-12	1.27e-11	-8.33e-11	-2.26e-12	1.61e-12	4.39e-12	3.1e-13	-1.53e-12	1.04e-12	2.82e-21	-4.8e-21	-1.11e-20
FAM135A	0.00226676	2.06e-06	-9.67e-07	9.39e-07	1.92e-07	-2.98e-08	-2.01e-07	-5.64e-09	-4.81e-07	2.16e-08	-6.18e-06	0.00315441	1.27e-06	3.42e-10	-6.93e-11	-9.97e-11	-4.7e-11	1.71e-11	-1.83e-11	9.68e-11	-7.52e-12	-4.62e-11	9.89e-13	-4.17e-12	-3.11e-11	1.63e-12	-7.17e-12	8.19e-21	1.57e-20	4.08e-21
EPB41L3	7.5e-09	-6.94e-11	0.00312228	2.44e-09	1.56e-09	-5.19e-10	-2e-07	1.28e-11	1.08e-07	-8.31e-12	-4.7e-09	1.42e-08	3.02e-10	2.51e-14	-1.1e-13	1.02e-15	4.9e-14	-2.91e-13	-8.58e-14	2.66e-13	-2.41e-14	6.59e-15	-2.47e-14	-1.16e-14	6.75e-14	1.54e-15	-6.07e-15	1.04e-23	1.43e-24	1.99e-24
PRDM6	-0.00499752	1.36e-05	-3.38e-07	2.16e-06	0.0389774	0.0337011	-2e-07	-6.99e-08	1.84e-06	0.00937521	7.22e-05	-1.1e-06	-7.45e-07	2.1e-09	-2.19e-10	-1.84e-10	-1.91e-10	7.84e-11	2.54e-10	-3.31e-10	-1.27e-10	7.96e-11	-2.03e-13	-3.21e-13	-8.64e-11	-3.94e-12	-1.65e-11	-3.19e-20	-1.07e-20	2.1e-20
BCL6	0.00068036	3.31e-06	-1.91e-07	-1.54e-05	5.36e-07	-6.46e-07	-1.94e-07	5.63e-08	0.00276823	1.02e-06	2.37e-07	1.33e-06	3.79e-07	-8.89e-11	-1.46e-11	-3.67e-11	-3.39e-11	9.57e-11	-5.35e-11	-1.1e-11	1.62e-11	-4.16e-11	-7.11e-12	5.91e-12	-2.36e-12	7.21e-13	9.7e-13	-2.04e-21	3.03e-21	1.34e-21
WRNIP1	0.00383451	2.29e-07	2.31e-07	-3.84e-06	2.03e-06	-3.08e-06	-1.88e-07	6.3e-08	-1.19e-05	1.56e-08	-2.41e-07	9.26e-05	2.41e-06	-7.34e-10	-4.23e-10	-1.12e-09	-1.37e-10	-7.56e-11	-4.38e-11	3.04e-10	-1.1e-10	-1.67e-12	-1.43e-11	6.97e-11	-4.15e-11	9.33e-13	-8.53e-12	-9.57e-21	-2.46e-21	-5.97e-21
EPS8	1.15e-05	-4.54e-08	0.00167444	2.09e-06	-5.35e-07	-6.66e-08	-1.88e-07	5.81e-09	1.07e-06	1.39e-07	-0.00244331	3.98e-06	5.24e-06	3.04e-10	-1.41e-10	-9.05e-11	-1.64e-11	9.82e-11	-1.32e-11	-3.16e-11	-5.02e-11	-4.32e-11	-8.72e-12	1.61e-11	-2.71e-11	1.87e-12	-4.51e-12	4.94e-22	5.8e-21	-6.44e-21
ATP6AP1	0.00851015	-5.43e-07	0.00226291	-6.04e-07	-0.00387254	3.28e-07	-1.86e-07	-2.32e-08	-2.74e-05	1.47e-06	1.99e-06	2.47e-06	0.00511273	-1.34e-09	2.54e-10	-3.62e-10	-3.24e-10	-1.74e-10	-2.75e-10	7.49e-10	-2.45e-10	-1.86e-10	-7.91e-11	7.03e-11	-2.12e-10	-5.78e-12	-4.02e-11	-1.21e-20	2.15e-20	-2.82e-20
RTL8C	0.00573452	5.27e-07	1.27e-06	-6.51e-07	-1.31e-06	-4.37e-09	-1.85e-07	2.71e-08	3.34e-05	-1.4e-08	-5.75e-06	1.73e-06	-1.47e-06	6.74e-10	-2.93e-10	-2.48e-10	7.44e-11	7.69e-11	6.48e-11	-2.17e-10	-1.41e-10	9.67e-11	1.29e-11	2.59e-11	-2.03e-11	-1.16e-11	-4.02e-12	1.09e-20	1.27e-20	-1.62e-20
MGLL	0.00166222	-2.48e-09	0.00105064	1.52e-10	7.15e-06	-1.39e-07	-1.85e-07	1.38e-08	3.1e-07	3.31e-09	-0.00136677	1.83e-05	7.41e-07	-1.8e-10	8.09e-12	-4.95e-12	-2.31e-12	1.19e-11	1.3e-11	-1.21e-12	6.99e-12	2.89e-12	-5.8e-12	9.76e-12	-3.07e-12	-1.52e-13	-2.99e-12	-4.3e-22	1.03e-22	-3.98e-21
HIST1H1C	0.0126323	2e-07	-7.26e-06	-4.77e-06	8.64e-05	1.64e-07	-1.84e-07	-7.52e-08	3.28e-06	-3.35e-08	-0.00581449	3.97e-05	0.00531294	-2.25e-09	-5.99e-11	1.55e-10	-1.47e-09	-4.69e-10	-2.67e-10	1.65e-09	2.4e-10	-8.1e-11	-1.1e-10	6.73e-11	-1.66e-10	-2.15e-11	-3.91e-11	2.74e-20	8.14e-21	-4.58e-20
MPEG1	0.000689943	1.79e-07	0.00132525	1.13e-09	-2.75e-06	-2.24e-07	-1.81e-07	4.66e-10	4.28e-08	1.84e-07	-4.66e-06	2.32e-05	4.36e-08	7.55e-11	4.06e-11	-2.08e-11	1.86e-11	-1.43e-11	-1.45e-11	5.06e-12	2.21e-12	-7.37e-12	-1.32e-12	1.03e-11	-2.19e-11	-2.3e-12	8.98e-13	-2.95e-21	7.09e-22	1.32e-21
NPL	0.000386284	-4.49e-09	-1.33e-06	6.17e-08	2.15e-07	4.12e-09	-1.77e-07	-5.09e-10	2.65e-06	-8.08e-09	-2.43e-07	1.49e-06	6.9e-07	6.61e-11	-6.3e-12	-4.89e-12	-3.01e-12	7.04e-12	-7.23e-12	2.79e-12	-2.44e-11	-7.58e-12	3.44e-12	-7.98e-12	1.66e-12	-6.21e-13	2.93e-13	6.59e-22	1.74e-21	4.76e-23
SRGAP2	0.00685722	1.73e-07	3.7e-06	-0.000119079	0.00220138	-3.56e-06	-1.77e-07	-2.11e-08	-8.53e-06	-2.61e-08	1.73e-05	0.0049105	1.77e-05	-4.51e-10	-9.47e-11	-1.12e-10	-2.29e-10	1.74e-10	-2.61e-11	-1.52e-10	-2.04e-10	-5.06e-11	-3.86e-11	-2.36e-11	1.99e-11	4.63e-12	-1.27e-11	-2.61e-20	3.81e-21	-4.16e-21
SMIM1	-1.8e-05	-2.48e-08	2.7e-07	3.63e-05	-2.61e-07	-2.72e-08	-1.77e-07	1.17e-07	2.22e-07	3.38e-09	-1.01e-06	-4.35e-07	-8.74e-09	-1.35e-10	-1.08e-10	9.82e-11	-6.45e-11	1.07e-10	-2.18e-11	-9.09e-11	-5.42e-11	-2.59e-11	1.59e-12	-1.63e-11	-2.67e-11	9.92e-13	-1.47e-12	-3.17e-21	4.61e-21	-5.87e-21
DHRS3	0.00319419	0.00286613	3.76e-06	0.0046181	4.22e-05	-0.00543474	-1.72e-07	-8.85e-10	0.0156812	4.56e-06	5.17e-07	2.38e-05	-1.53e-07	1.69e-10	-3.34e-10	1.23e-10	1.65e-11	4.97e-11	1.22e-10	-3.55e-10	1.03e-11	4.79e-11	-2.22e-11	-4.18e-11	1.45e-11	1.88e-12	1.45e-11	-6.96e-21	1.13e-20	5.14e-21
MARCKS	3.14e-05	-1.76e-08	0.00654472	-1.16e-08	1.01e-08	-6.29e-09	-1.71e-07	8.49e-13	-5.45e-08	-2.47e-09	-3.39e-06	2.15e-07	-5.57e-07	1.6e-10	-3.93e-11	-5e-12	-6.87e-12	-1.7e-11	-1.34e-11	1.81e-11	-5.77e-12	4.41e-12	-8.8e-13	-2.66e-12	7.11e-13	-9.94e-13	-2.95e-13	1.68e-21	2.8e-21	-5.09e-22
RRAGB	0.00258199	1.09e-07	-1.22e-07	1.62e-07	-1.82e-07	8.3e-08	-1.71e-07	-1.83e-08	-7.73e-07	-9.2e-08	-1.67e-05	9.13e-05	1.04e-06	1.57e-10	-3.34e-10	-4.43e-11	-2.12e-10	5.98e-12	-1.69e-11	1.24e-10	-2.31e-11	-4.89e-11	2.38e-11	-4.97e-11	-2.83e-11	-5.18e-13	-2.19e-12	4.43e-21	6.05e-21	5.12e-21
PHLPP2	0.00160088	1.42e-07	-1.04e-06	8.83e-09	4.89e-07	-9.66e-08	-1.71e-07	-1.29e-08	1.09e-06	2.95e-08	-7.45e-07	0.00322891	7.02e-08	-1.06e-10	-2.17e-10	-3.49e-11	-1.55e-10	1.25e-10	-2.79e-11	1.64e-11	-1e-10	-2.61e-11	-3.27e-12	8.36e-12	-5.3e-11	-4.3e-13	2.52e-12	7.59e-21	8.66e-21	-3.31e-21
SETD9	0.00236168	-1.21e-05	8.64e-07	3.33e-06	3.12e-06	-1.53e-07	-1.7e-07	-5.28e-10	4.09e-06	-3.5e-08	-0.00359684	8.77e-07	2.4e-07	7.46e-10	-4.79e-10	-5.9e-11	7.15e-12	1.76e-10	1.14e-11	-3.66e-11	2.38e-11	4.22e-11	-2.56e-11	-4.74e-11	3.01e-11	-5.16e-12	-3.97e-12	2.79e-20	-1.81e-21	-1.28e-20
TTC33	0.00372497	-8.51e-08	7.83e-07	-3.13e-07	5.66e-07	5.2e-07	-1.67e-07	-5.15e-09	2.95e-06	8.54e-08	-3.19e-06	5.26e-07	5.09e-07	-4.71e-10	-1.05e-10	-3.39e-11	1.06e-10	-2.25e-10	-6.83e-12	-4.14e-11	9.35e-11	-5.75e-11	1.85e-11	4.68e-11	-6.3e-11	-3.7e-14	5.66e-12	1.41e-20	2.08e-21	8.76e-21
AIG1	0.0011832	4.21e-07	0.00202991	0.00172792	2.45e-08	-3.26e-07	-1.62e-07	1.39e-08	1.73e-06	-5.78e-08	-0.00836346	-4.6e-07	1.34e-06	-1.93e-10	6.76e-11	1.96e-10	-3.07e-10	4.14e-11	-1.85e-10	2.09e-10	-2.29e-10	-2.18e-11	-1.49e-11	1.28e-11	-2.06e-10	-1.92e-11	1.51e-11	1.75e-20	1.94e-20	1.05e-20
ASAP1	0.00944733	1.98e-06	-1.88e-07	-0.000293032	2.66e-06	8.77e-08	-1.59e-07	1.16e-08	-0.00554836	-3.6e-07	-2.78e-07	3.21e-06	1.67e-06	-4.64e-10	4.26e-10	-5.81e-10	-5.8e-11	-1.77e-10	2.16e-10	-3.7e-10	-1.36e-10	2.21e-10	-6.93e-11	1.01e-10	-9.2e-11	-2.78e-11	-1.66e-11	3.93e-20	-1.95e-20	-1.36e-21
TRAPPC9	0.0016978	3.61e-07	2.34e-07	-9.95e-07	-2.11e-06	3.28e-07	-1.58e-07	2.28e-10	5.01e-07	4.74e-08	-1.48e-07	0.000110205	9.28e-08	-5.68e-10	2.13e-10	-2.53e-10	-4.82e-11	-1.18e-12	-5.44e-11	1.53e-10	8.71e-11	-1.91e-11	-1.43e-11	3.88e-11	1.33e-11	5.94e-13	-3.52e-12	4.34e-21	-3.23e-21	5.02e-21
C3orf58	0.00368637	0.000104867	6.31e-06	3.39e-06	0.00382865	-1.9e-06	-1.57e-07	8.59e-11	-6.63e-06	-4.49e-08	-7.15e-06	-5.03e-07	2.89e-06	-4.2e-10	1.22e-10	-3.81e-10	6.56e-11	7.14e-11	9.56e-11	3.7e-11	4.17e-11	8.89e-11	-4.49e-11	2.57e-11	-1.02e-10	-1.76e-11	1.62e-12	1.52e-20	1.42e-20	2.4e-20
POC1B	0.00731493	2.83e-06	-3.79e-07	8.64e-07	5.12e-05	4.56e-07	-1.57e-07	-5.22e-08	0.00668082	1.02e-08	-1.26e-05	-5.35e-06	5.8e-06	8.85e-10	-4.63e-10	-5.99e-10	1.92e-10	1.32e-10	3.05e-10	-4.27e-10	2.37e-10	1.43e-10	-1.95e-11	-2.85e-11	1.37e-11	-5.57e-12	-1.42e-11	1.73e-21	1.33e-20	3.06e-20
GAS7	0.000519853	1.85e-08	0.000241	-1.4e-05	-1.02e-07	-4.81e-08	-1.54e-07	1.36e-08	0.000194535	3.37e-08	-2.31e-07	8.97e-07	1.94e-07	-5.33e-11	2.43e-11	3.12e-11	1.17e-11	-1.97e-11	1.36e-12	1.54e-11	8.7e-12	-1.75e-12	-2.06e-12	-1.77e-12	1.98e-13	2.7e-13	4.64e-13	-1.18e-21	1.68e-22	1.77e-21
TREM2	5.03e-06	-5.45e-08	0.00724541	5.72e-08	3.42e-08	-5.51e-08	-1.54e-07	-6.74e-11	2.99e-07	-1.58e-08	2.92e-09	6.59e-06	-5.43e-08	4.41e-11	-1.48e-11	2.33e-11	1.8e-11	-1.11e-11	5.25e-13	1.73e-11	1.19e-12	7.15e-13	1.47e-12	2.84e-12	-8.85e-13	-4.08e-13	-4.46e-13	2.07e-21	5.87e-22	-4.58e-22
TBC1D15	0.00571529	1.19e-07	7.08e-07	1.12e-06	1.75e-06	-3.65e-10	-1.52e-07	-1.07e-09	-0.00332439	3.99e-07	3.31e-06	0.00571675	1.44e-06	5.28e-11	-5.65e-11	9.86e-10	-1.29e-10	-3.5e-10	6.98e-11	1.99e-10	1.15e-10	1.43e-10	-3.44e-11	-6.29e-11	9.05e-11	-1.58e-11	-5.55e-12	-1.69e-20	1.99e-20	-1.45e-20
AC016596.1	0.000244991	-5.59e-08	-6.26e-09	2.29e-07	0.00124138	-0.00211302	-1.51e-07	7.12e-10	-1.99e-07	-4e-09	-1e-07	4.12e-05	4.28e-08	-7.94e-12	1.19e-11	-1.73e-10	1.13e-11	1.31e-11	-2.38e-12	-1.65e-12	-7.39e-12	-1.37e-12	3.21e-12	1.73e-12	7.53e-13	8.38e-13	-1.4e-13	-2.29e-21	-5.97e-22	3.64e-21
SLC38A7	0.00333303	2.7e-07	-3.15e-06	1.07e-06	0.00214161	-1.55e-05	-1.49e-07	1.25e-08	1.5e-06	-1.31e-08	-1.32e-06	0.00564361	1.18e-06	1.81e-10	7.83e-11	-3.25e-11	1.42e-11	1.63e-10	1.2e-11	-2.81e-10	-4.47e-11	5.09e-11	-2.03e-11	-2.77e-11	9.3e-12	-6.14e-12	7.39e-12	3.41e-21	-1.21e-21	2.17e-20
GATM	4.91e-06	-1.48e-08	0.00507868	-2.05e-08	4.1e-08	1.31e-08	-1.45e-07	2.9e-10	1.23e-07	-5.48e-08	-7.22e-07	1.24e-07	-7.46e-08	5.81e-11	-1.83e-11	1e-11	3.65e-13	-1.09e-11	1.19e-11	3.45e-12	5.29e-13	8.91e-12	-9.98e-13	-2.53e-12	2.45e-12	-4.37e-13	1.06e-13	2.6e-23	8.61e-23	-1.29e-21
ARHGEF12	0.00326204	-7.3e-08	1.94e-07	0.00166125	0.00264003	-2.65e-06	-1.45e-07	1.01e-08	0.00592902	-2.71e-10	5.24e-08	3.56e-05	2.24e-08	-8.21e-10	1.65e-11	-3.21e-11	5.22e-12	-1.91e-10	-2.91e-11	-6.31e-11	1.05e-10	-2.84e-11	-1.74e-11	-3.8e-12	-2.64e-12	1.2e-12	-3.86e-12	5.85e-21	-2.47e-21	-1.92e-20
KLRF1	5.88e-07	6.84e-07	3.95e-07	-0.00175839	8.79e-07	8.06e-09	-1.44e-07	1.18e-09	9.35e-07	6.48e-09	-0.00137595	7.11e-08	3.36e-07	4.28e-11	-3.48e-11	7.69e-12	-3.85e-12	-8.1e-12	-1.02e-11	4.9e-11	2.54e-11	-1.77e-11	-8.22e-12	-5.1e-12	1.19e-11	9.05e-13	-3.19e-12	-3.19e-21	-2.31e-21	-6.75e-21
ABCC4	0.00204852	1.26e-08	3.07e-05	-4.78e-07	2.11e-06	2.19e-07	-1.43e-07	-1.13e-09	4.98e-07	1.64e-08	-1.85e-07	2.7e-05	9.91e-08	-4.04e-10	1.82e-11	-7.87e-12	-7.36e-11	4.35e-11	-5.5e-11	-1.39e-12	-2.67e-11	-5.48e-11	-8.14e-12	-2.71e-12	-1.69e-12	2.96e-12	-1.74e-13	1.02e-23	-1.09e-20	6.1e-23
AC100810.1	0.000110969	4.68e-05	7.51e-05	2.15e-06	-9.72e-06	6.24e-06	-1.42e-07	-1.44e-08	0.000122593	3.88e-07	-9.47e-05	6.3e-06	-1.2e-06	7.87e-10	-5.71e-10	4.77e-10	-1.19e-11	2.07e-10	-4.75e-11	-1.42e-09	-7.59e-10	-1.44e-11	-4.45e-11	6.61e-11	1.29e-11	5.54e-12	3.5e-11	5.75e-20	-6.17e-20	4.27e-20
TLK1	0.0275248	-0.00981161	-4.65e-06	0.00482356	0.0382027	-0.01934	-1.41e-07	-1.28e-07	-0.0170797	-3.69e-06	0.0295232	0.0152152	1.73e-05	8.84e-10	1.58e-10	2.36e-09	2.76e-10	-1.58e-09	2.25e-09	-2.47e-09	2.82e-09	1.25e-09	-1.66e-10	-8.85e-11	-1.68e-10	-9.04e-11	-8.01e-12	8.68e-21	-1.39e-20	3.47e-20
LILRB3	0.00162364	-5.11e-08	0.00095311	1.75e-07	4.97e-07	-4.5e-07	-1.4e-07	2.57e-09	8.48e-07	-4.61e-08	-1.27e-06	4.43e-05	1.32e-06	-8.79e-10	2.65e-11	-8.99e-11	-4.6e-11	1.85e-11	-8.48e-12	1.65e-10	-3.29e-11	3.55e-11	-5.44e-12	-5.75e-12	-3.03e-11	-4.89e-12	-1.65e-12	-1.08e-20	1.45e-20	-3.64e-21
TRPM2	0.000767558	9.24e-09	8.86e-07	-2.1e-08	-5.05e-08	-1.4e-08	-1.39e-07	4.16e-09	8.28e-07	2.53e-09	2.77e-07	-2.57e-07	-1.53e-07	-1.42e-10	4.79e-12	3.36e-11	-1.87e-11	2.49e-11	-1.02e-11	-8.35e-12	5.56e-12	-1.21e-11	1.43e-12	1.56e-12	-1.39e-11	-2.32e-13	-5.89e-13	-1.33e-22	9.64e-22	9.25e-22
ODF3B	0.00259673	-1.59e-07	0.00158848	-8.45e-07	-0.0025303	1e-07	-1.37e-07	2.38e-07	-1.42e-06	1.86e-07	2.27e-06	-2.45e-08	-3.35e-06	2.44e-10	-1.81e-10	-1.68e-10	-9.66e-11	4.83e-11	-7.12e-11	-3.56e-11	-1.73e-11	-4.1e-11	-2.96e-11	-3.66e-11	1.99e-11	1.54e-13	-1.84e-12	4.54e-21	2.62e-20	1.11e-20
DOCK5	0.00129226	1.37e-07	0.00137761	2.82e-07	0.00191568	-0.00171244	-1.32e-07	1.73e-07	0.00153572	2.58e-08	5.33e-07	1.18e-07	-2.42e-07	1.36e-11	-2.91e-11	-5.22e-12	-2.88e-11	-2.99e-12	-7.1e-12	-1.19e-11	6.04e-12	-1.22e-11	-6.32e-12	-3.17e-12	5.89e-12	8.07e-13	-1.5e-12	-2.47e-21	1.34e-21	4.62e-21
MT-CYB	0.0195991	0.32599	9.91e-06	0.0248084	-0.0462029	4.79e-05	-1.31e-07	-4.67e-08	0.0470718	0.00651419	-0.00010053	0.0173338	-1.39e-05	1.8e-07	1.72e-10	6.97e-08	-3.01e-09	5.05e-09	6.03e-10	-5.68e-09	-4.55e-09	8.76e-10	4.33e-11	1.81e-09	-1.18e-09	1.26e-10	4.07e-10	6.69e-21	-1.89e-19	1.17e-19
ARSD	3.13e-05	5.1e-08	4.37e-07	-3.89e-06	9.3e-07	-9.75e-08	-1.29e-07	4.59e-10	0.00150888	1.17e-08	-2.5e-07	7.89e-08	9.64e-07	1.96e-11	-5.97e-11	8.43e-11	-2.4e-11	-3.05e-11	-3.63e-12	6.21e-11	5.34e-11	1.97e-11	4.75e-12	-5.66e-12	1.17e-12	-3.16e-12	-1.07e-12	7.92e-22	-5.56e-22	8.68e-23
MTRF1L	0.00459661	6.42e-06	-2.99e-07	8.5e-08	0.00312488	3.77e-07	-1.25e-07	-2.72e-09	-1.08e-05	-6.29e-08	-4.78e-06	-2.56e-06	-3.84e-06	1.16e-09	-2.54e-10	-9.89e-10	1.74e-11	2.53e-10	2.17e-10	-2.4e-10	-6.56e-11	2.8e-10	1.99e-12	1.51e-11	1.43e-10	-8.81e-12	-7.87e-12	4.2e-20	1.28e-20	-2e-20
TTC38	0.00348311	-1.92e-08	2.1e-07	-0.00496676	1.34e-07	2.98e-07	-1.24e-07	-2.14e-08	6.05e-07	-2.33e-08	1.09e-07	-1.85e-06	5.15e-08	1.63e-11	-8.28e-11	-1.1e-10	3.61e-11	-3.11e-11	-7.25e-14	2.59e-11	-3.82e-11	-2.85e-11	-1.94e-11	1.98e-11	-1.28e-11	3.15e-12	-4.34e-12	1.02e-20	5.28e-22	7.99e-21
SAP25	0.000491769	1.56e-05	8.23e-07	2.74e-06	-0.000235738	-2.48e-06	-1.22e-07	6.25e-09	-1.02e-07	-8.27e-08	-4.51e-05	7.74e-05	9.9e-07	3.67e-10	-4.5e-11	4e-10	2.02e-10	2.25e-10	-5.89e-11	-3.41e-10	-3.14e-10	-6.53e-11	-2.01e-11	2.97e-11	-3.44e-11	4.35e-12	1.5e-11	1.61e-20	2.93e-21	1.86e-21
ZUP1	0.00201892	6.97e-08	-3.12e-07	-1.86e-05	-2.42e-06	3e-07	-1.22e-07	-1.14e-08	-1.61e-05	1.75e-07	9.44e-07	-4.38e-07	2.69e-07	-2.03e-10	1.28e-10	-5.4e-11	-2.33e-10	3.08e-11	-8.57e-11	2.01e-10	-6.17e-11	7.67e-11	1.2e-11	-6.71e-12	-3e-11	-1.55e-11	5.28e-12	2.18e-20	5.7e-21	-3.88e-21
DNAJC18	0.00171106	2.3e-07	4.75e-08	5.05e-07	1.32e-06	-7.29e-08	-1.22e-07	6.71e-10	-1.58e-07	3.17e-08	-1.83e-06	3.66e-07	-1.68e-08	-2.1e-10	1.45e-10	-1.3e-11	-5.99e-11	6.56e-11	7.11e-11	-9.17e-11	-5.76e-11	4.83e-11	2.01e-12	-7.66e-12	-2.87e-11	-6.1e-12	-2.4e-12	-7.13e-21	-4.51e-21	1.38e-21
CHCHD6	0.00329436	4.45e-08	1.5e-05	1.88e-06	-1.26e-06	-1.93e-06	-1.2e-07	-2.9e-10	-3.44e-07	2.52e-10	-0.00318652	2.03e-06	1.13e-07	5.66e-10	-1.48e-10	1.19e-10	-1e-10	1.05e-10	1.31e-11	-6.17e-11	-3.07e-11	-4.14e-13	6.84e-12	-4.28e-11	-2.71e-11	-9.72e-13	8.19e-12	-2.22e-21	2.24e-20	3.59e-21
PIK3AP1	7.39e-06	0.00143062	0.00143866	-0.00355409	1.81e-06	5.68e-08	-1.19e-07	-1.33e-09	3.4e-06	-9.4e-09	-3.86e-05	-1.04e-07	-1.45e-07	1.26e-10	-5.5e-11	1.77e-12	6.52e-11	-1.89e-11	-1.6e-11	3.36e-11	1.58e-11	-8.29e-12	-4.54e-12	-4.36e-12	1.16e-11	3.4e-13	-1.81e-13	2.37e-21	-7.79e-22	2.21e-21
INPP5B	0.00148952	2.14e-06	-1.77e-07	9.99e-07	8.97e-07	-5.18e-06	-1.19e-07	5.34e-09	-1.61e-06	-1.76e-08	-1.21e-05	1.55e-05	2.99e-06	9.57e-12	-2.73e-10	-4.14e-10	9.79e-11	1.76e-10	6.04e-11	-9.9e-11	8.81e-11	5.66e-11	-4.68e-11	-6.23e-12	-7.04e-11	-1.76e-11	-4.85e-12	-1.48e-21	1.73e-20	1.33e-20
CCL4L2	-2.79e-06	-4.82e-08	-3.06e-06	-0.0119937	-2.9e-07	4.87e-09	-1.18e-07	8.94e-09	-2.39e-06	3.83e-09	-0.00121199	3.02e-08	3.87e-06	4.94e-11	-1.03e-12	5.14e-11	-1.49e-12	-1.95e-11	-6.3e-12	3.77e-12	1.19e-11	1.07e-11	-2.01e-12	1.46e-13	5.91e-12	-4.48e-13	-4.69e-13	-5.52e-23	-2.83e-21	2.06e-21
STK19	0.00485398	-8.09e-08	-2.3e-07	3.99e-07	1.91e-06	-2.01e-07	-1.17e-07	-5.77e-09	8.99e-08	-1.23e-07	-1.18e-06	1.48e-05	0.000180208	-1.11e-10	-1.63e-10	-2.67e-10	-2.92e-10	3.06e-10	2.47e-12	-3.81e-10	-2.09e-10	4.36e-11	-7.46e-11	1.59e-11	-7.07e-11	-1.6e-11	3.07e-12	7.89e-21	-1.54e-20	3.33e-21
PPP1R12C	0.00635784	1.58e-06	-6.14e-07	-4.18e-06	-2.48e-06	-0.00349468	-1.15e-07	-6.75e-09	-4.51e-07	-6.42e-09	8.53e-07	3.07e-06	-4.88e-07	-1.05e-10	-4.09e-10	4.46e-10	6.17e-11	-4.4e-10	-1.34e-10	2.46e-10	2.89e-10	-2.11e-10	4.38e-12	4.71e-11	5.89e-11	2.35e-11	-3.75e-12	-2.23e-20	2.77e-20	-2.14e-20
FSCN1	0.000697754	6.85e-11	0.00355111	-7.81e-08	1.42e-07	-2.07e-08	-1.14e-07	-1.87e-10	4.65e-07	8.35e-10	-5.92e-06	2.52e-05	1.08e-07	2.25e-11	-6.46e-12	-9.06e-12	2.2e-12	-1.27e-11	1.2e-11	4.94e-13	5.16e-12	1.39e-11	-1.52e-12	2.65e-13	-8.38e-13	-1.15e-12	-8.42e-13	-1.83e-22	-4.29e-22	-3.12e-23
CCL3	0.000882892	-7.75e-09	-2.11e-07	-0.00699421	0.000918836	2.78e-09	-1.14e-07	2.79e-09	6.27e-07	-1.27e-07	-3.41e-07	5.24e-08	9.85e-07	1.62e-11	-1.24e-11	1.99e-11	6.94e-12	-2.11e-12	-1.16e-11	5.15e-12	1.75e-11	-8.42e-12	1.41e-12	-2.52e-12	4.1e-12	6.59e-13	-2.75e-13	9.36e-22	4.64e-22	-5.5e-22
MACC1	0.00186238	3.86e-07	-5.36e-07	-6.49e-07	0.00220299	-1.53e-07	-1.12e-07	8.92e-08	2.32e-06	1.77e-08	-2.58e-07	0.00259653	3.04e-07	-1.4e-10	-1.66e-11	1.77e-10	-9.96e-12	-7.42e-13	3.16e-11	-1.78e-10	-1.77e-11	-9.17e-12	-3.33e-12	6.45e-12	3.18e-12	4.12e-12	-2.22e-12	4.25e-21	-7.71e-22	-5.23e-21
WDSUB1	0.000109918	-2.23e-08	1.19e-06	-0.00111602	3.02e-07	3.86e-08	-1.11e-07	-1.12e-08	1.99e-06	1.76e-08	-1.7e-06	-9.03e-07	7.4e-08	6.06e-10	-1.7e-10	4.77e-11	9.37e-12	-8.68e-11	3.45e-11	-1.6e-11	4.61e-11	2.46e-11	-2.44e-12	5.67e-12	5.37e-11	5.76e-16	-7.68e-12	-1.48e-20	1.25e-20	1.09e-20
SCAP	0.00258586	8.59e-08	6.54e-07	-1.54e-06	-2.94e-05	-4.02e-07	-1.07e-07	-2.58e-08	5.22e-07	2.3e-07	-2.43e-06	-2.32e-06	3.25e-07	-4.6e-11	-1.57e-10	-1.36e-10	-7.43e-11	2.01e-10	-7.41e-11	-5.77e-11	6.64e-12	-7.19e-11	1.01e-11	-9.15e-12	8.82e-12	3.49e-12	6.45e-13	-4.45e-21	-2.04e-20	2.68e-21
CD151	0.0112393	4.24e-07	0.00203155	0.000120863	-3.45e-06	-1.78e-08	-1.05e-07	-9.9e-09	0.00389014	2.62e-08	-1.33e-05	-0.00444111	7.58e-07	-1.37e-09	-1.72e-10	7.2e-10	-5.06e-10	-3.51e-10	-3.3e-11	5.61e-10	-2.53e-10	-1.4e-11	-2.04e-11	1.89e-11	-1.26e-11	-1.06e-11	-4.11e-11	-2.96e-20	-5.5e-21	-5.35e-20
AP1G1	0.00925757	1.04e-06	1.94e-07	-4.31e-05	0.0176162	-0.017475	-1.04e-07	-3.77e-09	1.32e-05	-6.98e-08	0.00780801	-4.02e-06	-1.44e-06	-5.53e-10	3.7e-10	1.31e-09	8.68e-10	-3.79e-10	2.55e-10	-1.14e-09	3.86e-10	1.93e-10	2.68e-11	1.55e-10	-3.3e-12	-1.51e-11	-1.8e-11	3.3e-21	4.28e-20	-1.34e-20
ABCF3	0.00426699	-3.24e-08	1.9e-07	-2.92e-07	2.95e-05	-1.13e-06	-1.04e-07	-1.14e-07	1.28e-05	-1.97e-08	-0.00546374	0.000684609	4.21e-07	-1.16e-09	-3.57e-10	6.81e-11	-1.79e-10	3.63e-10	-2.36e-11	-1.74e-10	4.26e-10	1.07e-10	1.09e-11	2.28e-11	-4.63e-11	-2.29e-11	1.14e-12	-1.3e-20	-2.3e-21	3.16e-20
ARL15	0.00120807	2.55e-08	6.34e-07	-1.59e-06	-2.27e-07	-7.68e-07	-1.03e-07	-2.53e-11	-9.43e-07	-2.55e-08	-9.45e-07	4.8e-06	1.55e-07	-1.62e-10	1.7e-10	1.21e-11	-4.71e-11	-4.96e-11	-5.38e-13	9.94e-11	-2.06e-11	-7.53e-12	-3.91e-12	-1.52e-11	-3.51e-11	-6.36e-13	4.62e-12	-1.13e-20	1.33e-20	1.66e-20
CHTF18	0.0015194	6.62e-08	4.86e-08	-6.11e-07	-4.4e-07	-3.33e-07	-1.02e-07	-1.69e-10	-2.13e-07	9.1e-09	7.2e-08	8.74e-07	-5.88e-07	2.85e-10	7.47e-11	1.09e-10	7.91e-11	1.89e-11	1.89e-11	-3.89e-11	3.84e-11	-1.2e-12	-1.74e-11	4.85e-12	-1.97e-11	-3.19e-13	3.05e-12	-3.82e-21	-6.31e-21	8.21e-21
ITSN1	2.15e-05	8.19e-09	3.03e-06	1.72e-08	7.98e-07	-1.54e-08	-9.93e-08	-1.76e-10	-7.05e-08	-6.98e-10	-1.18e-05	1.56e-06	1.23e-07	4.96e-11	-6.01e-12	-4.82e-12	-3.01e-11	2.32e-11	-9.4e-12	1.19e-11	-1.84e-11	-1.29e-11	6.42e-12	2.16e-12	-9.93e-12	1.2e-12	-1.9e-13	-2.48e-21	4.86e-22	-4.94e-22
LINC01588	0.00665851	2.86e-06	-1.44e-07	-2.09e-07	0.00510084	-0.000414714	-9.87e-08	5.48e-08	0.00625317	8.05e-08	-0.00017235	0.000164256	2.2e-07	-2.65e-09	3.81e-10	-4.31e-10	-4.39e-12	1.69e-10	-9.32e-11	8.11e-11	3.42e-10	-4.44e-11	-1.04e-12	7.36e-12	-3.24e-11	-3.46e-12	-5.74e-12	-1.27e-20	1.5e-20	1.64e-20
NBL1	0.00380862	8.37e-07	-1.74e-06	0.00522296	-2.41e-06	-2.29e-07	-9.82e-08	-3.71e-09	0.0141584	9.43e-08	-4.15e-05	-0.00279304	4.44e-08	-1.1e-10	6.54e-12	-1.08e-11	-5.62e-11	1e-10	2.27e-11	-5.27e-12	-4.43e-11	3.11e-11	-1.08e-12	-5.71e-13	-6.36e-12	-2.13e-12	8.04e-13	-6.5e-22	-1.03e-21	-3.51e-22
BICD2	0.00375172	3.05e-06	-1.73e-07	-8.32e-08	0.00359056	2.25e-07	-9.62e-08	-2.64e-08	-6.71e-06	-4.57e-08	-2.89e-06	-2.98e-07	6.76e-07	-3.04e-10	-3.43e-10	-2.99e-09	-3.16e-10	1.75e-10	-1.78e-10	3.86e-10	9.31e-11	-1.75e-11	-5.4e-11	5.79e-11	1.07e-11	4.81e-12	1.13e-11	-2.47e-20	-5.33e-21	7.53e-21
TMTC3	0.00201317	6.47e-08	-1.74e-08	3.98e-08	5.26e-05	-7e-08	-9.46e-08	-1.5e-08	3.81e-07	1.69e-08	-1.55e-06	2.17e-07	6.09e-07	2.26e-10	-1.83e-10	-2.49e-11	-3.64e-11	8.5e-11	-1.29e-10	1.49e-10	8.96e-12	-6.59e-11	2.63e-12	-1.42e-11	-3.4e-12	4.51e-12	7.88e-12	-1.29e-20	-7.97e-21	-8.94e-21
KLHL15	1.4e-06	1.01e-07	-1.33e-07	-7.39e-05	2.1e-07	1.28e-07	-9.3e-08	9.99e-11	1.22e-07	2.58e-07	1.99e-07	1.93e-06	1.58e-07	6.3e-12	-4.69e-11	-9.89e-11	2.69e-11	-5.65e-12	2.02e-11	4.01e-11	-2.53e-11	-4.04e-11	3.03e-12	5.87e-12	1.01e-11	9.08e-12	-4.36e-13	-4.9e-21	-3.03e-21	-1.93e-21
CDK2AP1	0.0025375	-3.4e-08	1.18e-05	1.08e-09	1.91e-08	-1.58e-07	-9.14e-08	6.85e-10	2.37e-07	9.48e-09	-3.11e-06	3.97e-07	4.46e-06	-6.72e-11	-4.39e-11	1.21e-11	-1.17e-11	2.66e-13	4.72e-12	4.37e-11	4.76e-11	-4.22e-12	-5.48e-12	-4.46e-12	-1.05e-11	-1.3e-12	-1.96e-12	3.01e-21	5.06e-21	3.19e-21
RAB34	0.00341793	2.09e-07	0.00151592	1.31e-06	7.79e-08	6.85e-08	-8.5e-08	4.19e-09	6.87e-06	2.54e-08	-0.00362072	2.42e-07	8.57e-07	-4.38e-10	1.42e-11	1.58e-10	1.08e-10	-1.81e-10	-8.14e-12	1.6e-10	6.6e-11	-6.86e-11	1.4e-12	6.14e-12	-1.66e-11	2.55e-12	-7.33e-12	-1.07e-21	-5.17e-21	2.34e-21
MED13L	0.00170777	6.27e-05	-3e-07	-4.85e-07	9.17e-05	-1.78e-08	-8.41e-08	-1.73e-08	-0.00384607	1.52e-07	-7.24e-07	5.49e-05	6.39e-07	-1.86e-09	4.79e-10	-5.85e-10	-7.87e-10	5.61e-11	-3.12e-10	9.94e-10	-1.22e-10	-3.25e-11	1.62e-11	1e-10	-2.05e-10	-1.37e-11	-2.89e-12	1.71e-20	-4.45e-20	-3.17e-21
AL031777.3	0.00580794	2.82e-06	-3.8e-07	-4.72e-06	-0.00375884	-0.00404743	-8.39e-08	5.09e-08	1.18e-05	5.58e-07	-2.71e-07	6.55e-05	-3.53e-07	-1.25e-09	-4.75e-11	7.03e-10	-7.22e-10	3.49e-10	-2.29e-10	2.32e-10	-4.64e-11	-1.81e-11	-2e-12	2.63e-11	-5.07e-11	-3.62e-12	-4.4e-13	6.79e-21	1.52e-20	5.47e-21
AC005253.1	8.34e-05	1.56e-07	1.88e-07	-6.15e-06	0.00260344	-1.03e-05	-8.27e-08	-3.11e-09	-7.52e-06	8.3e-07	-5.97e-07	0.00362076	3.71e-07	-4.86e-10	1.22e-10	1.65e-10	3.87e-11	6.28e-11	7.87e-13	-9.75e-11	9.56e-11	-1.56e-11	-1.84e-12	-2.02e-11	1.47e-11	4.82e-12	1.67e-12	-7.02e-21	-5.91e-21	5.52e-21
THTPA	0.0023818	1.34e-07	3.07e-07	-1.09e-06	-6.61e-08	-1.64e-07	-8.23e-08	5.63e-09	-1.64e-06	5.73e-08	-7.36e-06	-4.55e-08	-4.24e-07	-4.87e-10	-4.51e-11	-1.52e-10	1.77e-10	-1.5e-10	-4.62e-11	1.11e-10	5.54e-11	2.95e-11	1.58e-11	1.98e-12	3.4e-11	-6.67e-12	-2.01e-12	5.57e-21	-1.14e-20	3.65e-21
QPRT	0.00239919	1.14e-08	1.93e-07	-3.59e-07	2.54e-07	-4.77e-08	-8.2e-08	-5.39e-09	-3.32e-07	-8.92e-09	-4.44e-07	-2.12e-07	3.39e-07	-2.23e-10	1.18e-11	7.43e-11	-3.94e-11	2.2e-11	-4.33e-11	5.12e-12	3.56e-12	-9.04e-12	-2.27e-12	-7.96e-12	-1.07e-11	-1.95e-12	1.54e-12	2.15e-21	-3.9e-21	-1.82e-21
IQCH-AS1	7.26e-05	8.07e-08	-5.21e-07	7.13e-08	1.27e-07	-4.36e-08	-8.04e-08	-1.34e-08	2.81e-07	1.98e-08	-0.000581474	7.62e-07	-3.06e-07	1.8e-10	-7.35e-11	-1.38e-10	6.14e-11	-7.55e-11	-3.05e-11	4.17e-11	3.57e-11	1.91e-11	9.09e-12	-3.23e-13	3.6e-11	1.82e-13	4.73e-13	5.46e-21	-7.92e-21	-2.39e-21
GBE1	0.0031633	-3.24e-09	5.04e-06	1.51e-06	2.41e-07	-2.3e-07	-7.8e-08	3.92e-09	1.36e-06	-1.78e-08	-7.67e-06	2.37e-06	0.00268332	-4.15e-10	1.68e-10	-4.29e-10	-2.56e-10	-2.17e-11	3.74e-11	9.38e-11	-6.56e-11	3.67e-11	-1.58e-11	1.53e-11	-3.2e-11	-4.42e-12	1.86e-12	1.39e-20	9.68e-21	4.52e-21
CHD1L	0.00576755	-1.08e-08	2.45e-05	6.92e-07	1.53e-06	-3.99e-06	-7.77e-08	-2.63e-09	-1.89e-06	1.34e-07	-1.51e-05	2.32e-06	5.23e-07	3.6e-11	1.7e-10	-4.11e-10	-5.52e-11	1.02e-10	-1.52e-12	-1.65e-10	1.44e-11	-2.08e-11	-1.6e-11	1.27e-11	2.95e-11	-3.38e-12	9.98e-12	7.84e-21	-3.93e-21	1.08e-20
C1orf112	0.00120265	-7.41e-08	-5.03e-08	-2.83e-07	1.8e-07	-3.88e-08	-7.72e-08	2.15e-09	-1.35e-06	-1.84e-08	-1.15e-08	-1.04e-07	-6.69e-08	4.72e-10	-7.6e-12	7.99e-12	9.3e-13	4.92e-12	6.69e-12	2.1e-12	-5.72e-12	-7.09e-12	-3.72e-12	3.62e-13	-5.8e-12	1.52e-13	2.65e-13	-1.16e-21	-3.82e-21	2.32e-21
ZER1	0.00203076	2.35e-07	-2.16e-06	-6.31e-07	2.51e-06	5.91e-08	-7.65e-08	-1.38e-09	3.63e-09	1.04e-07	5.18e-07	1.2e-05	-1.01e-07	-3.37e-10	-2.25e-10	1.7e-11	-2.75e-10	1.46e-10	-2.44e-12	7.55e-12	-9.2e-11	-4.28e-11	-1.23e-11	2.2e-12	-3.84e-11	5.68e-13	-4e-12	5.86e-21	4.51e-21	1.03e-20
HSD17B14	-4.08e-06	5.07e-08	-3.04e-06	1.21e-07	-2.84e-07	-5.18e-07	-7.62e-08	4.24e-09	1.7e-07	2.59e-08	-6.02e-05	3.11e-07	2.74e-07	-7.48e-12	3.99e-12	-6.28e-12	-1.71e-11	-5.33e-12	-2.38e-11	2.53e-11	-1.15e-11	-1.16e-11	-1.99e-12	-4.84e-12	3.11e-12	2.33e-13	2.03e-13	-2.62e-22	-4.97e-21	-3.45e-22
GSN	0.00257476	-2.28e-07	0.00711577	3.61e-07	6.61e-08	-3.76e-08	-7.61e-08	-3.45e-09	1.16e-05	9.01e-08	-3.53e-07	1.8e-05	7.56e-05	-2.72e-10	-4.04e-11	1.04e-10	9.23e-12	-5.28e-11	-2.69e-11	6.17e-11	4.34e-11	2.75e-12	-1.36e-11	3e-12	1.34e-11	-1.06e-12	8.72e-13	-6.07e-21	-1.22e-21	3.2e-21
LINC01001	0.00134547	7.91e-08	2.03e-07	-1.72e-08	-1.12e-06	-1.01e-05	-7.5e-08	1.92e-09	4.62e-06	-2.98e-08	-2.6e-06	2.62e-06	6.72e-06	-3.89e-10	9.79e-11	-2.32e-10	-6.35e-11	5.96e-11	-4.29e-11	2.24e-11	-7.5e-12	-6.63e-12	1.18e-11	-4.63e-12	1.05e-11	-1.88e-12	-1.61e-13	1.29e-20	-2.22e-21	1.38e-20
MSRA	0.00809627	-2.12e-05	0.00172388	1.82e-06	6.99e-07	7.05e-07	-7.17e-08	4.39e-09	5.28e-07	-1.77e-07	-5.76e-07	7.68e-07	9.25e-07	-4.57e-10	-3.37e-10	2.04e-10	-7.27e-11	-2.56e-10	-6.7e-11	3.78e-10	4.03e-10	6.84e-11	-1.38e-11	6.48e-11	-8.86e-11	-2.29e-11	-5.39e-12	7.73e-21	1.66e-20	1.15e-20
ZNF747	0.00165733	-6.07e-08	-2.93e-07	1.9e-06	3.11e-07	-6.55e-08	-7.13e-08	-2.01e-09	4.73e-07	3.61e-08	-5.95e-05	-9.15e-07	6.18e-07	6.62e-10	-2.03e-10	-2.48e-11	3.79e-11	3.17e-12	4.42e-11	-1.75e-10	-3.92e-11	-1.72e-11	5.66e-12	-1.92e-13	-7.17e-12	-4.8e-13	-6.26e-12	-1.36e-20	-2.61e-21	-9.53e-21
AC244090.1	0.00261232	4.75e-08	4.89e-06	-5.48e-07	-1.48e-07	3.15e-08	-7.11e-08	9.08e-09	-3.36e-07	5.21e-07	8.66e-07	-1.52e-05	5.97e-07	-4.56e-10	9.63e-11	5.69e-10	2.81e-10	8.06e-11	-1.1e-10	-2.48e-10	-6.29e-12	-1.8e-10	8.91e-13	5.16e-11	-8.45e-11	3.44e-12	-6.44e-12	-2.59e-21	-1.84e-20	1.25e-20
RYBP	0.00516834	6.08e-05	-7.68e-06	0.00280682	4.9e-06	2.05e-07	-7.07e-08	1.65e-08	-5.09e-06	5.11e-07	-0.000154824	6.12e-05	5.02e-06	-1.79e-09	1.32e-10	-1.6e-10	-6.27e-11	-8.09e-12	7.97e-11	1.01e-10	3.26e-10	-4.14e-11	-2.1e-11	5.79e-12	3.95e-11	-2.44e-12	-3.02e-11	-1.14e-20	-1.75e-20	4.64e-21
PAQR7	2.83e-06	1.04e-06	1.33e-06	3.24e-07	0.00526278	-0.00693261	-6.95e-08	3.14e-09	2.87e-07	4.45e-07	6.58e-06	-1.27e-06	-2.01e-07	1.65e-10	-4.41e-11	-2.12e-11	2.16e-12	-4.34e-11	4.45e-11	-2.26e-11	-1.61e-11	4.99e-11	4.88e-12	-6.77e-12	2.9e-11	-7.21e-13	1.59e-12	-4.45e-21	8.16e-22	4.16e-21
RAB4B	0.00207723	-4.23e-08	-5.14e-09	-4.39e-07	1.61e-05	-1.67e-07	-6.93e-08	1.52e-09	-2.16e-07	-1.83e-08	-2.1e-06	1.11e-05	1.82e-08	-1.64e-10	-2.21e-11	-9.47e-11	2.1e-11	-2.94e-11	3.44e-12	-2.44e-11	1.88e-11	9.78e-12	-3.14e-13	5.97e-12	-4.31e-12	-3.37e-12	2.35e-13	-7.73e-21	-2.13e-21	3.18e-21
ZNF841	2.21e-06	4.61e-08	1.3e-08	-9.35e-08	2.64e-10	-1.59e-07	-6.82e-08	7.41e-09	0.00139964	-3.22e-08	-1.48e-06	5.41e-07	1.13e-06	-8.38e-11	1.77e-11	-9.41e-12	-1.5e-11	-6.62e-12	1.68e-11	3.31e-11	3.06e-11	-2.07e-11	3.29e-12	-7.13e-12	1.65e-12	4.05e-12	-2.22e-12	2.52e-21	-7.96e-22	3.71e-21
HMGB3	0.0025438	6.33e-09	-7.28e-08	-0.000711285	2.6e-07	6.12e-08	-6.76e-08	6.32e-11	-5.53e-06	-3.22e-09	4.59e-08	-0.00135302	1.92e-07	-1.02e-10	-1.5e-11	-4.77e-11	-2.04e-11	-7.74e-12	-3.33e-11	4.48e-11	1.42e-12	-1.55e-11	1.05e-12	5.94e-13	4.08e-12	4.84e-13	-9.93e-13	-8.13e-22	3.57e-23	-1.04e-21
AC020916.1	0.00241481	4.93e-08	-2.71e-08	2.19e-05	0.00303298	-0.00371509	-6.69e-08	-3.65e-09	0.0034583	-8.39e-09	4.24e-06	-1.39e-05	9.67e-06	-1.76e-10	5.63e-11	-2.2e-10	-2.21e-11	3.53e-10	-7.58e-11	1.05e-11	4.59e-11	-4.19e-11	-4.67e-12	-5.2e-12	-2.07e-11	-1.01e-12	-1.06e-12	1.39e-21	-2.12e-21	-1.27e-20
TTC28	4.62e-06	2.3e-07	2.78e-08	7.27e-06	-2.69e-06	-7.21e-08	-6.47e-08	-2.4e-08	-6.64e-07	1.43e-08	-1.31e-05	8.93e-07	-7.13e-07	1.08e-09	-7.96e-11	-2.97e-10	7.16e-13	1.83e-10	-9.3e-11	-3.22e-11	-4.93e-11	-2.5e-11	1.55e-11	-9.23e-12	1.99e-11	2.18e-12	1.72e-11	8e-22	-3.07e-20	-5.65e-22
USP6NL	1.98e-05	1.33e-08	4.01e-06	-8.66e-09	2.47e-07	-3.7e-09	-6.42e-08	2.04e-09	-7.18e-08	1.05e-08	-2.25e-06	1.05e-07	2.17e-08	-5.73e-12	-1.2e-11	1.74e-10	-1.82e-11	2.16e-11	1.94e-11	-2.94e-11	-1.96e-12	-1.42e-11	-5.39e-12	7.76e-13	-1.25e-11	2.68e-12	4.94e-13	-5.36e-21	1.05e-21	-2.32e-21
CMBL	0.000887159	1.43e-08	1.33e-07	7.01e-07	9.72e-07	-1.43e-08	-6.11e-08	2.66e-10	-1.32e-07	-8.57e-09	2.36e-07	0.0021493	-2.53e-08	-7.78e-11	2.66e-12	-1.19e-11	-1.24e-12	1.32e-11	1.45e-11	-4.54e-11	-9.2e-12	5.79e-12	-1.64e-12	-3.4e-12	9.73e-14	2.06e-13	-9.52e-14	1.39e-21	7.4e-22	-2.64e-21
HIST1H2BN	0.00324775	-6.71e-07	-1.6e-07	-9.4e-06	-0.00305675	-2.72e-05	-6.11e-08	-1.18e-09	-6.68e-06	3e-07	6.55e-07	4.13e-05	5.25e-07	-7.47e-10	-2.55e-11	-9.48e-12	-3.29e-11	3.81e-11	5.62e-11	-4.97e-11	3.48e-11	2.88e-11	-1.21e-11	1.02e-11	-2.93e-11	-4.48e-12	-1.01e-11	-1.18e-22	-4.77e-21	-1.28e-20
SMC6	0.0103853	-1.04e-06	9.23e-06	-0.00146484	3.64e-06	4.53e-06	-5.99e-08	-3.01e-08	-0.000104478	-1.49e-06	0.00102353	3.44e-06	5.73e-06	-1.04e-09	-2.72e-11	-6.64e-10	-3.2e-10	1.4e-10	-4.5e-12	2.28e-10	1.89e-10	-4.85e-11	-3.83e-11	-1e-11	-1.25e-10	1.01e-12	-3.21e-12	1.07e-20	-1.68e-21	-1.61e-20
IL10RB-DT	0.00186489	-1.12e-07	3.01e-06	2.39e-06	0.00342843	-0.00293019	-5.98e-08	-1.05e-08	-8.78e-06	-2.87e-08	1.98e-07	3.15e-07	4.21e-07	4.95e-10	-1.91e-11	-8.58e-11	1.48e-11	-5.06e-11	2.56e-11	-8.72e-11	-3.06e-11	-9.56e-12	1.06e-11	-8.14e-12	-8.63e-12	-6.27e-13	-3.07e-13	-5.74e-21	2e-21	-5.7e-21
MOB3C	0.00303299	6.87e-09	-1.23e-07	-7.67e-07	1.98e-07	-6.31e-07	-5.89e-08	-6.78e-08	2.69e-05	2.68e-07	-5.12e-06	5.79e-07	1.73e-07	-2.94e-10	-8.31e-11	9.22e-11	-1.19e-10	8.84e-11	1.42e-10	-1.42e-10	1.04e-10	7.99e-11	-2.44e-11	-1.05e-11	-2.37e-11	-3.17e-12	-3.72e-12	2.27e-21	2.69e-20	-8.88e-21
ZNF10	0.000307932	6.36e-07	9.56e-08	-6.83e-09	7.47e-05	5.16e-08	-5.82e-08	-1.09e-09	2.37e-07	7.27e-09	-2.56e-07	2.06e-06	9.54e-06	-4.88e-10	8.15e-11	-5.37e-11	7.15e-13	9.02e-12	-4.96e-11	3.95e-11	-2.12e-11	-8.32e-12	-6.29e-12	1.3e-11	6.06e-12	-3.39e-12	-8.94e-13	-1.07e-21	-1.25e-21	-7.54e-21
TNF	0.00303941	-3.32e-07	-1.36e-06	6.18e-06	-0.000302455	-1.18e-07	-5.79e-08	4.98e-10	2.12e-06	1.57e-07	-0.00123616	0.000192805	1.28e-05	-4.58e-11	-1e-10	-7.03e-10	-3.02e-11	1.27e-10	8.81e-11	-6.79e-11	-1.77e-10	-1.17e-11	-2.48e-11	3.12e-12	-6.13e-11	-9.72e-13	-1.02e-11	1.06e-20	1.01e-20	1.04e-20
SHPK	0.00466538	2.61e-06	2e-06	-7.66e-07	5.74e-06	-0.00284524	-5.73e-08	7.47e-10	-9.41e-07	4.57e-06	-1.08e-06	0.00845585	-1.16e-06	1.95e-10	1.08e-10	-2.24e-10	1.62e-10	2.28e-10	1.13e-10	-5.19e-10	1.85e-10	5.76e-11	-7.7e-12	-4.47e-11	-1.84e-12	-9.31e-12	-4.18e-12	1.76e-20	4.13e-21	-3.89e-21
TOLLIP	0.0108177	-5.2e-06	3.04e-07	-6.1e-06	-3.14e-05	-2.68e-07	-5.62e-08	-1.62e-07	-5.31e-05	6.88e-08	-2.81e-07	-4.29e-05	1.1e-06	9.96e-10	-1.37e-09	1.15e-10	-3.67e-10	3.22e-10	1.98e-10	-1.06e-09	-9.71e-11	3.56e-11	-2.64e-11	-7.83e-11	-1.79e-10	-1.4e-11	2.61e-12	4.01e-21	1.18e-20	-4.61e-20
AC078883.3	0.00237849	-3.17e-08	6.95e-08	-3.17e-05	1.55e-06	-2.67e-09	-5.61e-08	9.18e-09	-0.00311413	-7.46e-09	9.06e-07	1.78e-07	-2.42e-08	-1.41e-11	-6.75e-12	7.88e-12	2.63e-12	2.8e-11	1.72e-11	-3.63e-11	-1.48e-11	1.14e-11	-4.61e-12	-4.46e-12	7.86e-13	-7.18e-13	-7e-13	4.36e-21	-6.7e-22	4.52e-22
FBP1	6.44e-06	2.49e-08	0.00183848	5.36e-06	-1.48e-07	-1.31e-08	-5.61e-08	4.88e-10	3.11e-06	1.87e-08	-2.07e-06	-6.63e-05	3.11e-07	2.47e-10	1.65e-11	2.84e-11	1.85e-11	-4.37e-12	1.36e-11	-4.46e-11	1.19e-11	4.15e-12	-1.41e-12	-1.45e-12	-1.07e-12	-7.18e-13	-1.2e-12	1.56e-21	2.95e-21	2.97e-21
OSGIN2	0.0024282	3.91e-08	-1.97e-07	-1.35e-06	4.55e-07	2.85e-08	-5.53e-08	-2.08e-09	6.34e-07	7e-08	-6.53e-07	3.22e-07	1.04e-06	4.67e-10	-1.4e-10	1.69e-10	6.45e-11	3.14e-12	-4.58e-11	2.68e-11	-1.88e-10	-7.06e-12	-1.32e-12	2.47e-11	-7.07e-12	-5.05e-12	-7.87e-13	-3.89e-21	7.87e-22	-7.84e-21
F2R	0.00214382	-3.3e-08	-1.8e-05	-0.0183158	7.28e-07	-7.22e-08	-5.4e-08	6.01e-08	0.0122917	-8.06e-09	0.00637783	1.5e-05	-3.29e-08	-4.53e-10	2.73e-10	4.9e-11	-9.3e-11	-1.5e-11	7.52e-12	9.9e-11	5.71e-11	3.21e-12	-8.89e-12	2.72e-11	-3.83e-11	7.32e-13	8.81e-12	1.65e-21	-4.86e-21	-9.06e-22
SELENOP	0.00171092	-6.67e-09	0.00300843	2.28e-07	1.25e-08	-4e-09	-5.39e-08	1.3e-06	1.55e-06	-4.09e-10	-6.62e-06	0.00352439	4.79e-08	-3.68e-11	-8.89e-13	2.38e-11	6.59e-12	-3.11e-11	1.15e-11	-3.09e-11	8.05e-12	-1.15e-12	-2.09e-12	8.53e-13	-5.72e-13	1.31e-13	9.75e-13	-5.12e-22	-1.28e-22	-1.98e-22
RAB12	-2.96e-05	-2.63e-08	2.4e-07	-7.13e-06	0.00584293	-0.00256265	-5.34e-08	-3.83e-10	3.52e-08	6.23e-08	2.16e-06	-1.12e-06	-8.18e-08	2.43e-10	1.64e-10	8.69e-11	-4.19e-11	-3.91e-11	-4.92e-11	1.16e-10	-5.13e-11	-3.12e-11	-1.47e-11	7.59e-12	-1.19e-11	1.98e-13	-5.63e-12	-1.82e-21	1.15e-20	-8.32e-21
AP006623.1	-1.18e-06	5.19e-07	1.05e-06	1.39e-06	4.53e-05	-4.35e-08	-5.19e-08	5.69e-11	1.35e-05	-2.18e-08	-4.08e-07	4.3e-05	-9.22e-08	2.26e-10	3.34e-11	-2.65e-11	7.38e-11	-5.07e-11	-9.08e-12	5.81e-11	7.63e-11	-1.68e-11	1.67e-12	-1.17e-11	-1.59e-12	-4.66e-13	2.71e-12	-6.29e-21	-1.78e-21	3.54e-21
TRDC	0.00190332	1.77e-09	-6.31e-09	-0.00416655	-1.53e-07	-2.67e-07	-5.09e-08	-3.06e-10	1.77e-06	0.00786893	-0.00447622	-3.68e-05	6.31e-08	1.19e-11	7.69e-12	1.05e-10	2.3e-11	-2.81e-11	1.77e-11	-1.11e-10	1.53e-11	-6.73e-12	-1.85e-12	1.01e-12	-1.77e-12	1.21e-12	-1.41e-12	-3.02e-21	1.73e-21	-5.22e-22
MOB1B	0.00305942	-4.15e-08	8.68e-07	-1.47e-06	1.24e-06	2.91e-07	-5.05e-08	6.73e-09	9.5e-06	-1.14e-08	-3.58e-06	2e-06	5.35e-07	-6.95e-10	2.48e-10	-1.61e-10	-6.49e-11	-5.65e-11	8.8e-12	-2.69e-11	-1.33e-10	1.39e-11	-1.07e-11	5.14e-12	-6.63e-11	-4.92e-12	1.05e-12	-6.5e-21	-3.85e-22	-9.79e-21
RAB20	2.27e-10	1.3e-10	0.000136584	4.97e-09	-2.16e-09	-1.28e-10	-5.04e-08	-8.86e-12	3.48e-09	-7.74e-14	-5.03e-09	3.14e-10	6.27e-10	1.2e-14	-2.57e-14	3.58e-14	-7.35e-14	1.53e-13	3.14e-14	3.41e-15	-4.44e-14	9.04e-15	6.57e-15	-2.61e-14	-3.86e-14	-1.88e-15	2.31e-15	-5.99e-24	-1.14e-23	-2.9e-25
TSPOAP1-AS1	0.0069763	0.000351248	-2.3e-06	3.17e-06	2.32e-06	-2.77e-06	-4.98e-08	-7.1e-09	-0.00695283	4.17e-07	-3.53e-06	-0.007945	1.94e-07	-1.63e-09	5.33e-10	-6.31e-10	-2.65e-10	2.57e-10	-5.86e-11	2.34e-10	-2.44e-10	3.79e-11	-7.69e-11	-3.28e-11	-7.19e-11	-1.36e-11	-7.17e-12	-9.34e-21	5.98e-21	9.75e-21
EPB41L5	-9.04e-07	1.18e-05	-5.53e-08	7.3e-08	9.94e-08	-1.35e-07	-4.82e-08	8.84e-09	-2.59e-06	2.38e-09	-1.67e-08	-1.26e-06	2.03e-05	4.17e-10	3.99e-11	-2.75e-11	3.72e-11	-1.36e-11	-2.08e-11	-3.72e-11	-6.32e-12	-1.61e-11	-1.08e-11	-1.74e-11	1.65e-11	-4.55e-13	8.67e-13	-1.73e-22	6.21e-21	-5.16e-21
SIAE	7.7e-06	6.37e-08	-4.54e-09	1.7e-08	1.79e-08	-3.11e-09	-4.81e-08	7.5e-10	-2.03e-07	6.38e-09	-4.95e-08	9.06e-08	-5.81e-08	-1.17e-10	2.4e-11	-1.96e-11	-1.95e-11	1.56e-11	1.33e-11	-9.42e-12	-6.95e-12	1.16e-11	-2e-12	1.95e-12	-1.25e-12	-5.13e-14	-1.38e-12	-1.07e-21	-1.35e-21	2.4e-21
MT1E	0.00897983	-6.99e-06	-0.00104236	-0.00966477	1.4e-06	3.3e-07	-4.81e-08	3.51e-10	-0.00341573	-6.18e-07	0.0068248	4.29e-06	-4.98e-06	1.38e-09	1.71e-10	1.93e-10	-6.17e-10	4.76e-10	3.89e-11	-4.13e-10	-3.61e-09	-9.8e-11	1.21e-11	-7.62e-11	-2.77e-11	1.76e-11	-1.94e-12	7.01e-21	6.67e-22	1.69e-20
ACTR3B	0.0003371	4.37e-08	-1.15e-07	2.11e-07	-4.18e-09	-4.33e-07	-4.8e-08	1.54e-09	-2.35e-06	1.04e-08	-2.95e-05	2.88e-07	8.22e-08	7.69e-11	6.23e-11	-1.24e-10	-5.95e-11	4.15e-11	-3.76e-11	2.24e-11	-3.05e-11	-3.43e-11	1.94e-11	-1.12e-11	-1.03e-11	-9.53e-13	-6.11e-12	1.49e-22	1.74e-21	6.76e-21
UBAP1L	0.000105816	5.86e-07	-2.3e-08	2.33e-09	-5.37e-09	-5.78e-09	-4.75e-08	7.03e-09	2.86e-06	-2.03e-08	-1.3e-07	4.84e-05	-6.5e-08	-1.08e-10	-4.08e-11	-7.69e-11	-3.39e-11	8.12e-11	-2.93e-11	4.73e-11	5.19e-12	-9.76e-12	-6.31e-12	1.68e-11	-1.69e-11	-1.45e-12	2.05e-12	3.29e-21	3.53e-21	-3.95e-21
PGRMC1	0.00651827	-9.74e-07	0.000712608	1.88e-06	-1.83e-05	-1.9e-07	-4.66e-08	-2.52e-08	-1.94e-05	2.98e-08	-1.08e-06	1.06e-06	1.34e-05	-1.32e-10	1.87e-10	4.67e-10	-5.27e-10	7.16e-11	1.51e-10	3.76e-11	-2.42e-10	2.43e-10	-2.65e-11	-2.14e-11	-2.36e-11	-1.83e-11	-2.11e-11	4.08e-20	2.82e-20	3.55e-20
UBE2E2	2.77e-05	6.34e-06	0.00271911	1.03e-07	-1.39e-06	-3.17e-09	-4.59e-08	1.29e-09	-1.94e-06	2.83e-08	-8.39e-07	-7.16e-07	-2.4e-07	1.29e-10	-8.76e-11	1.63e-11	-2.53e-11	4.2e-12	5.63e-11	-5.57e-11	-3.19e-12	5.59e-11	2.09e-12	1.39e-12	1.01e-11	-2.51e-12	-2.66e-12	5e-22	2.45e-21	4.48e-21
PILRA	1.38e-05	-6.31e-09	0.00563875	-9.38e-08	5.06e-08	-6.04e-09	-4.57e-08	-6.72e-10	1.66e-07	8.52e-09	-7.19e-08	6.29e-08	1.87e-07	1.14e-10	-2.05e-11	1.59e-11	5.2e-12	-2.4e-11	1.07e-11	1.21e-11	2.56e-11	9.43e-12	2.64e-12	-8.42e-13	3.9e-12	-4.28e-13	-6.77e-14	8.9e-22	-2.07e-21	1.72e-21
TRUB1	0.0028443	9e-08	2.41e-07	1.02e-06	-1.32e-07	-5.75e-07	-4.48e-08	4.89e-09	-3.29e-06	-7.74e-08	-2.85e-05	5.6e-06	-1.12e-07	2.01e-10	3.42e-10	-8.14e-11	-4.15e-11	1.33e-10	1.19e-11	-7.86e-11	-1.14e-11	5.09e-11	-1.67e-11	-5.56e-11	6.63e-11	-2.35e-12	-5.5e-12	-2.33e-21	2.44e-21	2.8e-21
KANK2	0.00107518	-2.39e-08	2.72e-08	-3.36e-06	1.73e-07	-6.65e-06	-4.47e-08	8.83e-09	4.22e-07	2e-09	-6.08e-08	0.000529086	4.85e-08	-1.43e-11	6.36e-12	1.51e-11	7.4e-12	-3.84e-12	1.21e-11	-1.4e-11	1.1e-11	-4.31e-12	-1.79e-12	-4.57e-12	-1.44e-12	3.79e-13	-7.91e-13	-1.13e-21	-1.34e-22	1.8e-21
SLC1A4	0.00244747	1.61e-08	5.46e-05	-1.9e-05	9.16e-07	1.18e-08	-4.47e-08	-7.37e-09	3.3e-07	3.44e-09	-1.97e-07	2.68e-06	1.06e-05	-6.33e-11	9.72e-12	-1.5e-10	2.99e-11	3.31e-11	-4.9e-11	2.17e-11	1.37e-11	-4.7e-11	-3.74e-13	1.95e-11	-1.39e-11	-7.76e-13	-3.54e-12	2.61e-21	-2.94e-21	-4.77e-21
TCEAL9	8.04e-06	1.5e-08	-3.31e-07	1.43e-07	-2.79e-08	-2.14e-08	-4.33e-08	1.05e-09	-0.000917924	6.47e-09	-9.39e-07	1.73e-06	9.63e-07	2.98e-12	4.35e-13	-2.29e-11	-1.68e-11	1.77e-11	-8.56e-12	1.17e-11	-2.63e-12	6.22e-12	-2.62e-13	3.2e-13	2.19e-12	-5.24e-13	-9.87e-13	1.57e-21	1.87e-22	-2e-21
DAP	0.0143475	-2.21e-07	0.00199509	4.54e-05	4.9e-07	-1.32e-06	-4.31e-08	-4.83e-09	3.19e-06	-1e-07	-0.000958957	-0.00795017	-2.63e-06	7.43e-09	-2.88e-09	1.39e-10	-1.98e-10	1.91e-10	-3.37e-10	-1.35e-10	-1.12e-10	-4.94e-10	-2.09e-11	-9.12e-11	9.78e-12	3.06e-11	2.33e-12	1.46e-20	-1.59e-20	-4.87e-20
IFIT1	0.00214263	4.11e-08	3.39e-05	-3.03e-08	-5.12e-06	-3.67e-07	-4.23e-08	-6.3e-09	-0.00196865	7.17e-08	1.34e-05	5.39e-07	-1.32e-07	-8.84e-14	-5.48e-11	-1.58e-10	-5.12e-11	-6.56e-12	-1.37e-11	-4.09e-11	-1.69e-10	1.38e-11	-1.37e-12	1.77e-12	-2.98e-12	-3.39e-12	-2.67e-12	-4.69e-21	-3.7e-21	1.01e-20
PTK2	0.000142594	-3.88e-08	4.09e-08	2.96e-07	3.92e-07	-3.13e-07	-4.23e-08	2.95e-09	-6.13e-06	-4.84e-08	-6.93e-07	1.57e-07	2.32e-07	4.37e-11	1.59e-11	6.5e-12	1.48e-11	-2.42e-12	2.67e-11	-4.73e-11	-2.84e-12	2.48e-11	-2.16e-12	3.94e-12	5.72e-12	-8.02e-13	-1.56e-13	1.13e-21	2.47e-21	1.18e-21
AL136454.1	0.00394687	-0.00530002	2.17e-07	2.55e-06	-1.11e-05	-0.00401112	-4.22e-08	-1.04e-09	0.00280999	6.9e-07	-0.00448708	0.00765466	4.75e-07	1.08e-10	4.43e-10	-2.06e-10	7.32e-11	1.07e-10	6.32e-11	-3.39e-10	-4.38e-11	7.79e-11	-1.25e-11	-2.09e-11	-3.7e-12	-1.45e-11	1.88e-15	-4.19e-21	-1.28e-20	-1.06e-21
CA5A	5.91e-05	5.53e-08	1.5e-07	-3.15e-07	9.8e-07	-1.34e-07	-4.2e-08	3.96e-10	3.97e-06	2.26e-08	1.12e-07	0.00309762	-1.54e-07	-5.81e-11	9.6e-11	3.18e-11	-2.16e-11	-1.97e-11	4.18e-13	-2.7e-11	1.57e-11	-1.31e-11	6.85e-13	4.63e-12	-8.64e-12	4.55e-13	-1.48e-12	-2.2e-21	-2.67e-21	-1.65e-21
DDX47	0.000120577	-2.23e-08	7.09e-08	-6.96e-08	4.18e-05	1.96e-08	-4.19e-08	6.76e-10	1.07e-07	2.52e-09	-1.83e-07	5.55e-05	1.99e-08	2.21e-10	6.94e-12	-1.34e-11	1.19e-11	-1.19e-11	4.53e-12	-1.08e-11	-3.68e-12	2.16e-11	-9.98e-13	8.05e-13	8.22e-12	-1.84e-12	-4.35e-13	1.94e-21	-6.36e-22	-1.28e-21
JDP2	0.000717892	-5.6e-07	3.78e-08	1.41e-07	2.14e-08	1.99e-08	-4.19e-08	-5.81e-10	-8.42e-07	4.63e-09	1.91e-07	9.59e-08	1.94e-07	1.61e-11	-2.65e-12	-2.04e-12	-1.04e-11	1.17e-11	2.2e-12	-2.95e-12	4.78e-12	-2.72e-12	2.15e-12	-2.01e-12	-1.55e-12	3.32e-13	-4.79e-13	1.51e-22	-2.78e-22	1.18e-21
TXNL4B	0.00257449	-1.72e-07	-2.26e-07	3.85e-07	-3.02e-06	-1.37e-07	-4.05e-08	-3.02e-08	2.21e-07	-1.28e-08	-3.72e-06	-1.7e-05	2.03e-05	-1.81e-10	-1.87e-10	3.34e-10	1.21e-10	8.4e-11	8.88e-11	-2.61e-10	8.75e-11	-1.79e-11	1.49e-12	-7.54e-12	-7.95e-12	1.24e-13	-1.07e-12	-3.25e-21	-2.42e-20	1.07e-20
RNF215	6.5e-06	3.19e-09	8.71e-07	1.3e-07	3.93e-07	-3.42e-08	-4.01e-08	7.22e-10	-1.01e-07	-4.98e-09	7.52e-08	3.41e-07	9.27e-08	-4.19e-12	1.2e-11	-1.22e-11	1.73e-11	1.25e-12	7.91e-12	-8.56e-12	-7.16e-12	2.97e-12	7.8e-13	-1.59e-12	-4.25e-12	-7.5e-13	-7.7e-13	-4.29e-22	-1.44e-21	6.88e-22
MADD	0.0039437	4.59e-08	-1.67e-08	-1.94e-06	3.58e-07	-1.59e-07	-4e-08	-4.96e-09	-5.55e-06	-4.67e-08	-6.71e-06	1.53e-05	-4.34e-08	7.2e-10	-7.11e-11	-4.06e-10	-8.54e-11	-8.95e-11	-4.83e-11	2.07e-10	6.74e-11	4.14e-11	2.51e-11	-1.11e-11	6.46e-11	-4.28e-12	-4.1e-12	1.45e-20	-1.82e-20	-1.54e-20
GADD45G	2.27e-08	-2.19e-10	-7.87e-10	5.92e-09	-1.23e-09	2.55e-10	-3.99e-08	-2.65e-11	-1.3e-08	-1.89e-11	1.69e-08	-5.33e-09	9.24e-11	2.45e-13	-6.17e-14	3.47e-14	-7.4e-15	-1.19e-13	1.87e-13	5.58e-14	1.07e-13	4.97e-14	-1.4e-14	-4.9e-14	3.94e-14	2.92e-15	-4.38e-15	4.43e-25	-1.9e-23	1.38e-24
COL18A1	0.0021931	-3.15e-08	5.95e-08	0.0010215	-3.7e-07	1.25e-08	-3.98e-08	3.4e-09	-3.24e-07	-1.68e-09	-2.56e-07	2.74e-07	8.89e-08	-4.37e-10	1.68e-11	5.02e-11	-8.71e-12	-2.2e-11	1.79e-12	-9.55e-12	9.45e-12	-2.48e-13	2.24e-12	-1.07e-11	-1.3e-12	-1.03e-12	-1.2e-12	1.52e-22	1.82e-21	-1.2e-21
PPP3R1	0.0109703	-8.4e-07	8.69e-07	-1.96e-05	7.36e-06	-3.31e-05	-3.82e-08	-1.28e-07	-5.19e-06	7.94e-06	-0.00715303	0.000575408	-1.15e-07	3.79e-11	-7.14e-11	3.33e-10	2.61e-10	-3.24e-11	2.73e-10	-4.51e-10	9.01e-11	-1.3e-10	2.46e-11	1.65e-11	-1.66e-10	4.51e-12	-1.42e-13	-2.76e-20	-1.96e-20	2.52e-20
SPI1	0.00139255	4.57e-08	0.01371	6.64e-07	-2.13e-07	-5.7e-07	-3.76e-08	6.46e-09	1.17e-06	3.02e-08	-2.11e-06	1.59e-05	-7.22e-08	1.66e-10	-9.95e-11	1.25e-10	8.77e-11	-5.84e-11	-1.13e-11	1.21e-11	4.73e-11	-2.07e-11	-3.76e-12	1.51e-11	-1.46e-11	-4.09e-13	1.23e-12	-1.36e-21	-5.44e-21	9.85e-23
CABP4	6.02e-06	-9e-08	-4.71e-08	-3.29e-07	3.47e-09	-1.06e-08	-3.75e-08	2.51e-09	-2.7e-07	-5.87e-09	-4.44e-08	1.68e-05	1.19e-07	-2.45e-11	3.76e-12	-4.52e-11	-2.97e-11	3.2e-11	-7.09e-12	1.48e-11	1.89e-12	-1.62e-12	-1.27e-12	1.44e-14	-2.92e-12	-4.25e-13	-9.17e-13	3.02e-22	-5.24e-22	1.88e-22
FER	4.43e-05	0.00202179	2.98e-08	2.44e-05	-1.92e-08	-1.43e-07	-3.68e-08	1.15e-09	0.00166797	1.7e-08	-1.27e-05	1.74e-06	9.41e-06	1.55e-10	3.71e-11	2.02e-10	2.49e-11	-6.57e-11	-7.31e-11	1.41e-10	-6.14e-12	-3.85e-11	-4.63e-13	6.05e-12	-1.43e-11	-8.26e-14	1.92e-12	4.79e-21	7.57e-21	8e-21
MIR210HG	7.31e-06	-3.86e-08	5.46e-07	-3.44e-08	-1.19e-07	-2.83e-08	-3.55e-08	5.09e-11	1.59e-07	2.53e-10	-1.35e-06	1.52e-06	1.52e-08	1.03e-10	8.22e-12	-1.58e-11	9.01e-12	-8e-12	-6.17e-12	7.07e-12	1.78e-11	5.09e-12	1.24e-12	9.11e-12	-3.09e-12	-1.14e-12	9.85e-13	2.42e-22	-8.65e-22	-6.97e-22
TCTN1	9.46e-06	-4.91e-08	7.52e-06	1.57e-06	3.24e-05	-1.61e-07	-3.53e-08	2.21e-09	-4.92e-07	7.65e-09	-1.36e-06	0.00130787	1.55e-07	-3.29e-10	-4.58e-11	1.5e-10	-9.48e-11	4.07e-11	1.62e-11	1.68e-11	-2.23e-11	-2.9e-12	-3.96e-14	5.27e-12	-2.78e-12	1.57e-12	-3.73e-12	-4.61e-22	-4.36e-21	-2.32e-22
MTRNR2L6	0.00288461	5.75e-09	-5.37e-08	-8.09e-08	1.74e-06	-0.00197342	-3.52e-08	4.14e-08	1.14e-06	1.18e-07	-7.6e-07	0.00552478	5.6e-09	1.83e-11	6.44e-11	4.26e-11	1.85e-11	2.84e-11	-4.66e-12	-8.33e-11	2.26e-11	-2.82e-12	-3.43e-12	-3.48e-12	-6.91e-12	-1.93e-12	-1.33e-14	3.28e-21	-2.27e-22	-1e-21
CLECL1	0.00814538	-3.34e-07	0.000575277	-4.17e-06	-2.2e-05	-5.55e-08	-3.47e-08	-4.17e-08	6.14e-06	-4.93e-07	2.22e-07	0.00544027	-0.00339975	-4.79e-10	7.74e-10	-3.13e-10	-1.21e-10	8.53e-11	4.7e-11	-4.28e-10	-4.1e-10	7.63e-11	4.28e-11	2.03e-11	-4.98e-11	-7.08e-12	3.02e-12	8.26e-21	1.87e-20	-2.7e-21
SPATA6	4.43e-06	9.71e-07	0.000153786	2.05e-07	1.88e-08	-1.68e-08	-3.42e-08	-4.44e-10	8.07e-08	7.14e-09	-1.97e-06	-3.1e-08	1.71e-07	4.84e-11	-2.92e-11	1.37e-11	3.07e-11	-8.38e-12	-2.91e-12	4.59e-12	1.47e-11	-1.82e-12	-3.79e-12	-9.45e-14	1.03e-11	6.04e-13	4.03e-14	-1.43e-21	-1.29e-21	3.97e-22
C11orf74	9.54e-05	-3.68e-09	3.25e-06	2.2e-08	-2.65e-07	-1.96e-08	-3.4e-08	2.22e-09	7.12e-06	3.1e-09	-2.15e-05	7.53e-08	-2.52e-07	-1.14e-10	-1.4e-12	1.74e-11	-1.15e-11	2.37e-11	6.58e-12	-2.36e-11	7.68e-12	2.01e-11	1.69e-12	8.75e-12	2.62e-12	-5.17e-13	1.49e-12	-1.95e-21	5.46e-22	-1.29e-21
AURKA	0.00123677	2.65e-08	-1.15e-07	-1.54e-07	-7.91e-08	6.55e-08	-3.35e-08	8.97e-10	3.7e-07	6.73e-09	1.68e-08	-3.04e-07	-3.17e-08	1.41e-11	6.25e-11	3.48e-11	-9.03e-12	7.39e-12	-7.84e-12	5.07e-12	-5.59e-12	3.13e-12	-3.48e-12	5.28e-12	-7.13e-13	-6.75e-13	-1.77e-12	3.22e-21	-1.88e-21	2.1e-22
DSE	0.00381899	1.62e-06	0.00104832	0.0011479	2.92e-05	-1.95e-08	-3.33e-08	-5.6e-09	0.00353447	-1.18e-08	-1.51e-07	1.1e-06	1.13e-06	-6.56e-11	-6.59e-11	2.46e-10	5.1e-12	-3.86e-11	1.93e-11	4.94e-11	7.21e-11	1.22e-11	-1.48e-11	1.12e-11	-4.66e-11	-4.25e-12	-6.2e-12	-6.35e-21	-5.03e-21	-2.61e-21
TUBB6	1.02e-06	4.47e-09	-5.05e-08	-5.09e-10	-1.87e-08	5.83e-10	-3.22e-08	1.63e-10	-9.18e-09	1.95e-11	-2.9e-10	-1.12e-08	4.28e-08	6.73e-12	-6.63e-14	-2.47e-12	-2.63e-12	3.38e-12	-1.18e-12	9.28e-13	-4.04e-12	-1.46e-13	2.54e-13	3.56e-13	-1.52e-12	-1.67e-13	1.02e-13	-2.02e-22	-7.12e-23	-4.52e-23
APOBR	0.00363025	0.00124224	2.19e-07	3.96e-07	3.58e-07	1.22e-07	-3.13e-08	7.72e-09	0.00544448	8.38e-08	9.78e-07	7.38e-07	3.61e-07	-2.34e-09	1.53e-10	-1e-09	-1.94e-11	1.69e-10	-1.71e-11	5.87e-11	1.79e-10	-1.62e-11	2.36e-11	1.88e-11	-5.73e-11	-7.92e-12	4.63e-13	1.31e-20	1.76e-20	-1.84e-20
AXL	0.000435945	-9.75e-09	0.00454003	3.1e-08	8.71e-08	-2.65e-08	-3.13e-08	2.35e-10	5.25e-08	-1.89e-09	-2.99e-07	3.58e-07	1.78e-07	6.01e-11	-3.09e-11	2.46e-11	6.34e-12	8.14e-12	1.59e-12	-1.14e-11	-3.15e-12	4.52e-12	-9.22e-14	-3.22e-14	-2.27e-12	-5.99e-13	-3.77e-13	-9.38e-22	1.39e-22	1.36e-21
MBNL1-AS1	1.66e-05	2.12e-08	2.11e-08	-1.58e-07	-9.6e-08	-1.24e-07	-3.1e-08	7.37e-10	6.71e-07	1.07e-08	-4.92e-07	3.01e-06	2.65e-07	-2.2e-10	1.14e-10	2.16e-11	-1.95e-11	-3.98e-11	4.35e-12	3.45e-11	-8.23e-12	1.47e-12	-9.34e-12	1.92e-12	4.65e-12	-1.05e-13	1.74e-12	2.09e-21	-2.59e-21	-2.43e-21
MFN2	0.00246302	2.83e-07	7.32e-07	1.04e-07	4.68e-06	7.87e-08	-3.1e-08	1.35e-08	-1.12e-07	-1.09e-08	-1.25e-06	3.65e-06	2.41e-07	-2.41e-10	3.34e-10	2.75e-11	2.23e-10	-1.25e-10	-4.42e-11	7.5e-11	1.63e-10	9.45e-13	1.84e-12	-5.53e-11	6.24e-11	1.97e-13	1.81e-11	1.83e-20	2.88e-21	9.36e-22
VCAN	0.00045577	4.88e-09	1.62e-06	-5.53e-07	1.04e-08	-3.84e-06	-3.09e-08	8.99e-10	9.08e-08	7.06e-09	-1.71e-07	0.00122107	1.83e-07	-8.02e-12	-3.07e-13	-1.93e-11	4.34e-13	-1.65e-12	-5.7e-12	2.74e-12	6.84e-12	-3.06e-12	-1.44e-12	-7.68e-13	4.13e-12	3.8e-14	-2.98e-13	-3.84e-22	-3.06e-22	-3.81e-22
HMOX1	0.000699069	2.01e-08	0.00329091	-0.000669127	1.02e-06	1.15e-07	-3.02e-08	7.54e-10	6.79e-08	-7.85e-10	4.65e-07	-3.11e-06	4.09e-07	-5.74e-11	1.14e-11	-3.36e-12	-4.11e-12	-2.89e-12	-3.31e-13	-5.76e-12	-3.64e-12	-1.72e-12	1.42e-12	-5.25e-12	-7.66e-14	-1.07e-13	-2.77e-14	-1.18e-21	1.34e-21	7.15e-22
FCGR3A	9.13e-06	1.38e-08	0.00309999	-0.0019558	5.42e-08	-3.15e-08	-2.99e-08	7.22e-10	6.02e-09	6.44e-10	-4.37e-06	0.00144685	-6.36e-08	3.49e-11	1.08e-11	-1.24e-11	1.67e-11	-1.83e-11	9.52e-12	-7.28e-12	1.18e-11	1.52e-12	-5.82e-13	1.52e-12	-1.29e-12	-4.28e-13	-1.83e-13	-2.8e-22	-1.46e-21	-5.46e-22
RAB8A	0.0219176	-0.000365381	0.0024966	-6.32e-05	-0.00669642	1.51e-06	-2.98e-08	-1.1e-08	8.79e-06	9.31e-07	-1.61e-05	3.16e-06	3.4e-06	-1.33e-10	-6.53e-10	9.8e-10	-3.06e-10	1.27e-10	1.01e-09	-1.13e-09	1.08e-09	5.33e-10	-6.26e-11	8.07e-12	-2.51e-11	-3.34e-11	7.45e-12	-3.63e-20	6.86e-20	2.8e-21
METTL1	2.66e-05	1.17e-07	5.02e-06	2.79e-06	1.63e-07	-8.88e-08	-2.97e-08	4.36e-09	1.96e-06	-2.9e-08	-0.0015017	4.05e-08	5.61e-08	-3.07e-11	4.18e-11	8.42e-11	1.25e-10	-1.01e-10	-3.62e-11	2.01e-10	9.41e-11	-4.01e-11	2.94e-12	7.26e-12	-1.75e-11	-1.91e-12	-4.1e-12	6.01e-21	-6.34e-22	-3.04e-21
ICAM1	0.000950895	-8.79e-08	2.21e-07	-8.13e-06	-1.13e-06	-4.5e-08	-2.96e-08	-1.83e-08	4.77e-07	-2.71e-09	-7.13e-07	-1.03e-07	4.04e-06	3.49e-10	-2.18e-11	-7.97e-11	1.48e-11	1.96e-11	-5.74e-11	-3.46e-11	1.19e-11	-4.38e-11	-3.35e-12	2.48e-12	-1.34e-11	1.12e-12	4.48e-12	8.48e-21	4.14e-22	2.99e-21
PSMD2	0.013053	3.8e-06	0.00193279	-5.08e-07	-7.61e-06	6.9e-07	-2.93e-08	1.61e-08	-7.8e-06	5.54e-07	-0.005209	4.72e-05	0.00383783	2.04e-09	1.08e-09	-1.75e-10	2.12e-11	-8.35e-10	2.53e-11	7.98e-10	3.63e-10	3.23e-10	7.62e-13	-1.4e-10	3.16e-10	-3.7e-11	-6.42e-11	-3.56e-20	4.79e-20	6.54e-21
DNAJC27-AS1	1.53e-05	-1e-06	3.34e-06	9.86e-07	-2.42e-06	-8.68e-07	-2.88e-08	-2.16e-09	-1.65e-06	-7.68e-09	-1.67e-07	1.93e-06	1.85e-07	1.19e-10	5.17e-11	-3.81e-11	-8.13e-11	6.68e-12	-2.25e-11	6.71e-11	1.97e-11	1.47e-11	-1.26e-12	-5.74e-12	1.31e-11	-9.79e-13	5.17e-13	1.34e-20	4.72e-22	1.99e-22
GSAP	0.00231266	5.7e-08	1.83e-05	7.38e-07	4.43e-06	-3.23e-07	-2.86e-08	-1.22e-09	0.00750349	-6.28e-09	-0.00296386	3.18e-06	-1.16e-07	-5.5e-10	-5.19e-11	9.98e-13	-2.6e-11	1.6e-10	7.84e-11	-2.49e-10	-1.54e-11	3.1e-11	4.21e-11	2.85e-11	-1.22e-10	-3.11e-12	2.66e-12	-9.41e-21	-6.48e-21	8.1e-21
THOP1	0.00331953	8.76e-08	5.21e-07	1.09e-07	-2.69e-06	-4.15e-07	-2.86e-08	1.63e-07	1e-05	-3.82e-08	-1.24e-07	2.16e-06	8.62e-09	1.2e-09	-1.07e-11	3.75e-10	-6.78e-11	1.09e-10	4.32e-11	-4.69e-11	-2.71e-11	-1.35e-12	1.13e-11	2.35e-11	-1.15e-11	3.7e-12	-4.98e-13	-4.45e-22	-4.55e-23	-1.21e-20
AL031056.1	0.00106266	8.88e-10	6.72e-07	-3.21e-07	-1.35e-08	-8.98e-09	-2.69e-08	4.41e-09	2.77e-07	3.35e-09	-0.00116712	5.84e-06	-9.94e-07	6.6e-11	-1.33e-11	-6.41e-11	-1.82e-12	1.99e-11	-1.7e-11	3.38e-12	-4.68e-12	-1.52e-11	-1.76e-12	-5.88e-13	3.8e-13	8.21e-13	-1.31e-13	-1.28e-21	9.45e-22	-2.94e-22
FPR1	5.21e-08	-1.14e-10	0.000822963	3.56e-10	3.81e-10	-4.28e-10	-2.68e-08	-1.14e-11	2.03e-08	1.41e-11	-7.04e-09	1.71e-08	1.5e-05	1.51e-13	-1.37e-13	-1.55e-13	1.85e-13	-5.46e-15	-2.68e-13	-6.92e-15	-1.99e-14	-2.3e-13	-1.35e-14	7.65e-15	-2.24e-14	1.06e-14	9.31e-15	-1.83e-23	-8.31e-25	-3.92e-24
MAML3	-4.59e-07	2.64e-08	1.06e-05	4.36e-06	-1.15e-07	-1.31e-07	-2.66e-08	-1.02e-09	5.28e-07	-2.1e-08	-0.00188445	7.57e-08	-6.07e-08	-7.54e-11	-1.42e-11	1.27e-11	-1.15e-11	8.96e-12	-1.11e-11	3.37e-11	-7.53e-12	1.32e-11	6.03e-13	-7.9e-13	-1.7e-12	-1.59e-12	-2.35e-12	-1.26e-22	3.58e-21	1.18e-21
HPGDS	0.000725878	-2.29e-08	0.00208199	1.67e-07	6.14e-08	1.79e-10	-2.64e-08	1.44e-08	-2.82e-07	-3.32e-09	-8.72e-07	5.78e-06	1.6e-08	1.55e-10	-9.42e-12	-1.4e-12	-8.74e-14	1.32e-11	7.52e-14	-1.37e-11	-2.74e-12	-1.19e-12	-1.41e-14	1.12e-12	-4.25e-12	-1.14e-13	-2.94e-14	-1.97e-22	-2.98e-22	6.52e-23
AC078883.1	0.00188576	1.88e-08	-2.66e-07	8.07e-08	3.14e-08	-4.1e-07	-2.63e-08	2.33e-09	-0.00264266	-2.93e-09	-3.47e-06	-1.02e-07	5.13e-07	-7.04e-11	9.62e-11	1.29e-11	-3.16e-11	4.19e-11	-6.71e-13	-1.23e-10	-5.23e-11	2.99e-11	1.44e-12	7.6e-12	-2.89e-11	-6.81e-12	5.01e-13	-1.42e-21	-5.2e-21	1.86e-21
GPN3	0.00625566	1.77e-07	0.000374767	3.79e-06	-6.38e-07	-6.45e-08	-2.62e-08	-2.21e-08	1.72e-07	1.54e-08	-0.00395481	-1.75e-06	1.46e-06	9.67e-09	1.83e-11	5.59e-10	6.4e-10	-1.86e-10	2.19e-10	-6.63e-10	-2.93e-10	1.73e-10	1.65e-11	-3.82e-11	7.79e-11	-8.36e-12	7.38e-12	-1.36e-20	3.15e-20	-5.78e-21
EFL1	0.00178119	-3.42e-08	-1.54e-07	1.2e-07	3.21e-06	-1.17e-07	-2.6e-08	1.31e-09	4.16e-07	1.45e-09	-1.6e-07	1.25e-06	5.94e-07	-1.33e-10	-4.04e-11	-6.94e-11	9.32e-11	-1.6e-11	2.34e-11	2.12e-11	5.79e-11	2.11e-11	2.04e-12	-1.57e-12	4.45e-11	-1.57e-13	-1.5e-12	-8.08e-21	-1.96e-21	6.41e-21
ACOT7	0.00276623	-6.28e-08	8.36e-07	-1.28e-05	-5.01e-08	1.13e-07	-2.57e-08	3.39e-09	0.00128639	3.87e-08	-1.52e-07	1.45e-07	2.8e-07	6.52e-11	-5.25e-11	-9.17e-12	2.82e-11	-5.21e-11	1.15e-11	-5.22e-13	2.14e-11	-2.32e-12	-7.36e-13	-1.24e-11	-3.8e-12	-1.29e-13	-2.76e-13	-6.03e-22	2.69e-21	6.42e-21
GAA	0.00210899	1.47e-07	0.00277026	2.69e-07	-1.2e-06	-9.9e-07	-2.57e-08	-8.39e-09	4.04e-07	1.55e-07	-3.44e-07	4.67e-07	1.2e-06	5e-10	-1.74e-10	-3.69e-11	1.83e-11	4.11e-11	1.48e-11	2.49e-11	5.06e-12	-4.99e-12	-8.2e-12	1.49e-11	3.47e-12	3.85e-12	-5.27e-12	-1.52e-21	1.16e-20	1.06e-21
DPP3	0.00490145	-8.82e-07	1.01e-05	-1.86e-06	-4.12e-07	-4.28e-08	-2.55e-08	-3.81e-09	-1.21e-05	-3.85e-08	-4.2e-08	-1.6e-07	1.24e-05	-3.08e-10	2.02e-10	5.24e-11	5.88e-11	-4.99e-11	6.43e-12	-8.49e-11	-7.74e-11	-3.77e-11	-7.76e-12	5.1e-12	-4.39e-11	9.32e-13	4.15e-12	1.46e-21	3.73e-21	-4.77e-21
DOT1L	0.00220357	5.74e-08	2.25e-07	-7.43e-07	-2.62e-08	-9.5e-08	-2.53e-08	1.48e-09	-1.42e-07	-2.67e-08	-1.05e-05	6.4e-06	3.23e-07	-2.01e-10	1.22e-10	-7.25e-11	2.29e-11	-3.5e-11	4.38e-11	-1.3e-11	1.58e-11	2.58e-11	-9.35e-12	-1.4e-11	4.49e-12	-3.04e-12	-7.38e-12	-3.57e-21	7.9e-21	4.65e-22
PSMC4	0.0120826	-1.15e-05	0.00469322	-4.32e-07	-5.41e-06	7.8e-07	-2.49e-08	-1.17e-07	-2.53e-05	4.73e-07	-5.39e-06	2.2e-06	0.00656685	-1.59e-09	2e-10	1.08e-09	-1.91e-10	-7.1e-10	3.05e-12	-6.84e-11	-3.6e-10	6.93e-13	3.72e-11	-1.11e-10	-4.66e-11	-9.41e-12	-1.38e-11	-4.76e-20	3.7e-20	-8.15e-20
FAM229B	0.000675888	2.26e-06	1.35e-07	0.000938812	-5.41e-07	-2.97e-07	-2.47e-08	8.18e-10	-8.04e-08	9.21e-09	-0.00203865	-2.12e-06	1.9e-07	5.87e-11	-2.08e-11	-2.66e-11	-9.68e-13	1.35e-13	-1.53e-12	-8.23e-12	-1.75e-11	2.61e-13	-3.62e-12	-1.19e-11	8.48e-13	-1.68e-12	-1.28e-13	1.82e-21	-7.78e-22	-1.54e-21
LILRA4	-8.54e-07	1.62e-07	2.95e-07	-9.98e-08	-0.000631912	-3.56e-08	-2.43e-08	-4.09e-10	-3.98e-07	7.74e-07	-1.14e-08	1.9e-08	0.00109778	-5.89e-11	1.17e-11	-3.41e-11	3.4e-12	-1.24e-11	-1.07e-11	1.84e-11	6.62e-12	-4.6e-12	4.01e-13	1.59e-12	-2.84e-13	-2.23e-13	-2.96e-13	1.62e-21	2.05e-21	-5.13e-22
LEPR	-1.12e-06	-1.55e-06	1.22e-07	-8.03e-07	0.00117618	1.23e-07	-2.43e-08	1.76e-09	2.86e-06	-6.69e-09	-1.28e-06	1.46e-05	-1.95e-07	4.85e-12	-2.98e-11	2.42e-11	1.97e-12	2.11e-11	1.75e-11	-4.65e-11	3.06e-11	4.18e-12	4.91e-12	5.52e-12	1.5e-11	3.57e-13	-1.44e-13	-1.53e-21	8.73e-22	-1e-21
ZNF34	0.00143813	-1.35e-08	3.3e-07	-1.13e-06	3.51e-07	-7.04e-08	-2.41e-08	1.66e-10	3.43e-07	1.04e-08	-3.47e-07	1.86e-06	6.72e-08	-1.96e-10	8.8e-11	-9.72e-11	-4.78e-11	-1.5e-11	-1.46e-11	1.35e-10	-1.34e-11	-1.56e-11	-1.38e-11	-1.19e-11	3.21e-11	3.5e-12	-2.6e-12	-1.19e-20	-3.2e-21	-2.89e-22
BDH1	-0.00674613	3.12e-05	-0.000157724	2.45e-06	0.0684297	0.0557291	-2.4e-08	-1.47e-06	-9.38e-06	0.015212	3.7e-05	-3.89e-06	-1.18e-06	5.81e-09	-1.66e-09	-1.44e-09	3.48e-10	-1.64e-12	4.23e-10	-9.22e-10	3.51e-11	2.5e-11	3.89e-11	-8.51e-11	1.43e-11	6.47e-12	-2e-11	-4.65e-20	6.49e-20	-9.78e-20
MATR3-1	0.00159568	-4.88e-08	-4.13e-10	-8.4e-07	0.00283337	-1.36e-06	-2.36e-08	3.02e-09	-2.3e-07	-3.34e-09	-1.31e-06	0.00321173	3.79e-07	-3.86e-11	5e-11	7.24e-11	-7.21e-11	2.72e-11	-3.69e-12	-3.02e-11	-1.48e-11	5.07e-12	-1.26e-11	8.11e-12	-2.6e-11	-2.43e-12	-3.65e-12	-6.55e-22	1.78e-21	1.08e-21
DPY19L3	1.5e-05	-1.33e-07	-6.92e-08	-0.00111067	1.95e-07	-6.38e-08	-2.32e-08	7.17e-09	-3.03e-06	-2.58e-08	1.85e-06	1.17e-06	2.84e-07	-1.48e-10	7.88e-12	-2.25e-11	8.69e-11	4.12e-11	1.44e-11	-1.08e-10	-2.35e-11	-1.42e-11	1.01e-12	2.03e-12	3.03e-12	3.52e-12	-9.63e-13	-8.45e-22	-4.77e-21	2.69e-21
IFI27	0.00171688	1.62e-08	3.31e-07	0.00119366	-3.48e-06	2.05e-07	-2.21e-08	-6.01e-10	0.00507388	9.46e-07	1.36e-05	-0.00263678	-7.18e-10	1.3e-10	-2.07e-11	-4.26e-11	-8.36e-11	-2.11e-11	-1.71e-11	3.86e-11	-6.5e-11	5.28e-11	1.29e-11	7.07e-13	1.52e-11	-8.79e-12	-4.76e-12	-4.34e-21	-2.36e-21	-1.73e-21
DROSHA	0.00258186	1.21e-07	-1.44e-07	-1.35e-06	8.57e-07	-6.4e-08	-2.18e-08	8.33e-09	-2.2e-06	-7.42e-10	-1.12e-06	6.72e-06	3.49e-07	-7.14e-10	-1.74e-11	-1.41e-10	2.16e-11	-4.12e-11	-9.76e-11	1.03e-10	-3.35e-11	-3.51e-11	-1.42e-11	-1.05e-11	5.08e-11	3.2e-12	-4.76e-12	6.3e-21	-7.33e-21	1.5e-20
AC027031.2	6.38e-05	3.89e-09	8.11e-08	0.000304442	-5.17e-08	-9.73e-08	-2.16e-08	-5.13e-10	-9.78e-08	-3.1e-09	-1.42e-06	-1.39e-07	8.38e-08	2.77e-11	2.15e-11	1.9e-11	-4.6e-12	1.33e-11	-2.65e-12	-1.77e-11	-1.07e-11	-7.14e-12	-4.65e-13	-1.16e-12	-6.74e-12	5.46e-13	5.23e-14	2.22e-22	1.49e-21	-7.66e-22
AC069544.1	1.84e-06	-7.08e-09	-1.53e-07	1.63e-07	2.05e-06	-4.68e-10	-2.15e-08	-5.27e-08	-3.57e-07	-8.12e-09	-2.05e-06	-3.41e-08	3.62e-08	1.9e-10	-2.96e-11	-1.42e-10	-1.29e-11	8.59e-11	2.89e-11	-2.06e-11	-4.97e-12	1.27e-11	-3.67e-12	-5.5e-12	-3.44e-12	-7.04e-13	-1.52e-12	3.35e-21	2.25e-22	-4.69e-21
HIST1H4E	1.8e-06	3.48e-10	-4.42e-07	-5.28e-08	-6.21e-06	-2.76e-07	-2.11e-08	3.02e-09	4.85e-07	3.51e-08	-6.94e-06	2.13e-05	1.82e-05	-2.99e-11	6.37e-12	7.81e-11	-1.02e-11	-1.51e-11	1.42e-11	1.47e-12	-4.36e-11	1.61e-11	1.01e-11	9.83e-12	-2.3e-11	-3.26e-12	-1.36e-12	2.11e-21	9.33e-22	4.06e-21
AL159163.1	0.00105124	-1.79e-09	-4.6e-07	-3.59e-08	3.47e-07	4.91e-09	-2.1e-08	5.06e-09	-7.69e-06	-8.24e-09	-1.64e-08	9.59e-08	-2.11e-09	-1.92e-10	7.8e-12	2.34e-11	-5.42e-12	-2.69e-12	4.08e-12	-6.94e-13	1.46e-11	-2.08e-12	-2e-12	-3.06e-12	7.6e-13	6.55e-13	-1.04e-12	-1.55e-21	-1.02e-21	3.4e-22
AL731577.1	-5.11e-06	2.69e-08	-3.45e-08	-1.04e-06	-9.64e-07	-4.61e-08	-2.06e-08	2.17e-10	-1.76e-07	1.88e-07	5.8e-07	0.00366979	-1.77e-08	-6.28e-10	3.26e-11	1.76e-11	2.02e-11	-7.23e-11	5.32e-12	1.28e-12	2.9e-11	-5.36e-12	-1.84e-13	-6.49e-12	1.09e-11	6.28e-13	-2.04e-13	-1.06e-21	1.11e-21	5.52e-23
CDK5RAP2	0.0036891	3.69e-06	5.3e-06	-2.29e-06	0.00259906	-1.86e-07	-2.06e-08	-9e-09	6.98e-06	2.29e-08	-9.87e-06	0.00569746	1.62e-06	-3.43e-10	5.3e-10	3.79e-11	3.34e-10	-4.8e-10	4.8e-11	2.52e-10	3.96e-10	-7.08e-11	-8.86e-12	-7.35e-11	6.62e-11	1.21e-11	2.1e-11	2.98e-21	-3.62e-21	1.74e-20
HLA-DQA1	0.00305186	9.18e-08	0.037775	-0.0110507	7.73e-07	-2.32e-07	-2.04e-08	3.8e-06	-0.000175364	-9.81e-08	-1.72e-06	5.04e-06	-1.39e-06	-2.71e-10	2.64e-10	-1.03e-10	-1.65e-11	-3.37e-10	-9.66e-11	2.51e-10	1.74e-11	-5.87e-11	-2.13e-11	-3.24e-11	6.53e-12	-2.43e-12	-2.97e-12	-4.2e-21	-1.8e-20	1.54e-20
GINS2	0.00240464	-1.66e-07	6.45e-07	-7.96e-08	8.26e-07	1.15e-07	-2.01e-08	2.95e-10	-0.0012129	6.54e-09	7.01e-07	3.49e-08	1.98e-07	2.47e-10	-3.38e-11	1.17e-11	4.4e-11	2.78e-11	-1.27e-12	-4.56e-11	1.3e-12	-1.95e-11	9.28e-12	3.15e-12	-2.81e-12	5.38e-13	-3.99e-13	1.3e-21	7.31e-21	-1.96e-21
PTPN23	2.16e-05	1.68e-07	-2.48e-07	2.9e-07	-7.01e-07	-4.77e-08	-1.96e-08	-1.71e-10	-3.2e-07	2.84e-08	-2.88e-06	1.17e-06	-2.08e-07	3.1e-10	6.23e-11	-3.79e-10	1.35e-10	1.21e-10	3.51e-11	-6.64e-11	7.34e-12	5.35e-12	2.57e-11	3.27e-12	2.02e-11	1.32e-12	-4e-12	6.82e-21	5.31e-21	8.07e-21
AL355338.1	2.99e-05	-2.37e-07	-1.5e-07	-6.39e-07	6.38e-08	7.49e-09	-1.92e-08	-2.07e-09	-5.1e-09	4.11e-08	2.01e-07	4.23e-07	-5.33e-09	2.58e-10	-9.33e-11	-5.98e-11	3.26e-11	9.75e-13	-1.01e-11	-3.17e-11	1.65e-12	8.67e-12	1.12e-11	6.26e-12	-1.31e-12	-1.44e-12	1.86e-12	8.85e-21	-5.31e-21	-3.58e-21
BAIAP2	0.00113185	-1.83e-07	4.42e-06	0.000515186	2.72e-09	-4.89e-07	-1.88e-08	-4.51e-09	-2.6e-06	5.17e-09	-7.38e-08	-6.07e-06	0.0034383	1.26e-11	-5.21e-11	-8.39e-12	-4.42e-12	1.91e-11	1e-11	-1.33e-11	-1.39e-11	7.66e-12	-5.47e-12	1.88e-12	1.28e-12	2.25e-13	-9.42e-14	-2.78e-21	-1.39e-21	-1.71e-21
OR11G2	8.58e-06	0.00146341	5.71e-08	7.94e-07	-3.52e-07	-1.32e-05	-1.86e-08	3.32e-09	-3.54e-05	1.42e-05	4.62e-06	0.0128398	-2.35e-09	-3.87e-10	-2.8e-11	1.73e-11	1.29e-12	4.75e-11	2.33e-11	-1.02e-10	2.62e-11	5.99e-12	8.91e-13	5.35e-12	-6.52e-12	-6.51e-13	-6.53e-13	1.27e-21	1.81e-21	1.7e-21
CLCN3	0.004741	6.55e-07	3.22e-07	-1.16e-05	1.37e-05	5.35e-07	-1.83e-08	-1.72e-09	7.98e-08	-8.83e-08	-0.00503394	4.98e-05	3.72e-06	-1.8e-09	1.08e-10	-3.82e-10	-2.48e-10	1.51e-10	-6.34e-11	4.08e-10	-1.19e-10	-2.61e-11	-7.46e-12	6.56e-11	-1.14e-11	-7.08e-13	-4.08e-11	4.24e-21	-4.13e-20	2.91e-20
FAM72A	0.00143717	1.03e-07	1.26e-07	-2.81e-07	9.75e-08	4.95e-09	-1.81e-08	6.75e-10	-2.02e-07	4.52e-07	1.24e-07	-3.88e-07	1.53e-08	-1.1e-10	-3.43e-14	6.67e-12	5.46e-12	-1.27e-11	-6.39e-12	2.82e-11	-1.79e-11	-1.28e-12	-2.25e-12	4.38e-12	-1.29e-11	-1.92e-12	-2.22e-12	3.04e-21	1.6e-22	-2.52e-22
ST7	0.000978275	8.34e-08	-1.25e-07	1.11e-08	2.95e-07	-9.8e-08	-1.77e-08	6.31e-09	3.07e-06	-1.03e-09	3.82e-07	1.33e-06	8.17e-08	1.44e-10	-5.62e-11	-2.38e-11	-9.2e-12	6.68e-12	1.14e-11	-2.1e-11	9.66e-12	8.96e-12	9.14e-12	4.56e-12	-1.17e-11	-1.33e-12	-2.65e-12	-2.41e-21	-2.72e-23	2.43e-21
IL3RA	0.000394792	-1.27e-08	4.38e-05	4.4e-09	1.32e-06	-4.8e-08	-1.74e-08	3.25e-10	8.14e-09	-4.12e-09	-1.98e-07	7.71e-07	6.47e-08	-5.48e-11	4.7e-12	-4.28e-12	1.15e-12	2.65e-12	3.29e-12	-2.27e-11	1e-12	-5.07e-12	1.34e-12	-3.96e-13	-4.78e-12	-6.03e-14	-1.54e-12	-1.08e-21	-1.92e-22	6.05e-22
ARMCX4	8.42e-06	1.55e-07	1.05e-07	3.11e-07	-3.67e-07	-1.26e-08	-1.73e-08	-7.54e-11	-1.03e-06	-2.67e-09	-4.39e-06	-2.24e-08	-1.91e-08	8.08e-11	5.49e-11	-2.09e-11	-4.26e-12	-1.15e-11	4.89e-11	-2.59e-11	-3.17e-12	1.78e-11	-4.16e-13	4.9e-12	-1.49e-12	-4.98e-13	-1.64e-12	1.77e-21	-1.05e-21	-1.19e-22
DNM3	3.45e-06	-1.03e-08	-2.25e-07	-1.35e-08	8.99e-08	2.99e-08	-1.72e-08	1.35e-10	-3.01e-07	3.4e-09	4.81e-08	2.09e-07	1.14e-07	6.44e-12	3.68e-12	3.76e-12	2.43e-12	1.64e-11	1.12e-12	-1.93e-11	-2.9e-12	3.47e-12	2.02e-12	-1.59e-12	-4.43e-13	-3.18e-13	7.71e-13	-1.95e-21	-5.06e-22	-1.38e-21
LTC4S	0.00301649	1.66e-06	0.00463757	0.00278174	5.99e-07	-9.6e-07	-1.71e-08	1.11e-06	0.0176878	4.67e-08	-0.00756275	-1.38e-05	1.08e-05	-2.03e-09	1e-10	-2.23e-10	2.69e-12	-2.19e-10	4.26e-11	1.34e-11	-1.55e-10	-1.11e-10	4.32e-11	-9.52e-12	3.81e-11	1.26e-11	-3.22e-11	-7.52e-21	6.39e-21	-9.06e-21
RAMP1	-1.7e-08	-3.42e-10	0.00470293	1.2e-08	1.67e-09	-6.29e-11	-1.65e-08	-2.24e-12	5.94e-08	-8.1e-11	-5.7e-09	-8.46e-09	-3.53e-09	4.39e-13	2.12e-13	-7.12e-13	-7.18e-14	2.1e-13	-1.33e-13	4.1e-13	-1.48e-14	-1.05e-13	1.4e-14	-4.74e-14	1.46e-14	1.06e-14	6.45e-16	-1.25e-23	-5.64e-24	7.7e-24
CDC14B	1.41e-05	5.74e-07	3.06e-09	-3.79e-05	2.63e-07	1.87e-08	-1.65e-08	1.6e-09	5.39e-06	7.65e-09	-3.46e-07	3.91e-05	5.3e-06	-2.37e-10	-6.81e-11	1.17e-10	-2.58e-11	-1.78e-11	-3.83e-12	5.77e-12	-1.27e-11	-1.22e-11	-7.7e-12	1.99e-11	2.81e-11	6.26e-12	9.03e-13	2.37e-21	-3.56e-21	-1.91e-21
TNS3	6.47e-07	8.86e-11	6.89e-08	-1.04e-10	-1.55e-08	-7.47e-09	-1.62e-08	3.16e-10	-2.87e-08	4.88e-10	-7.53e-08	1.57e-08	-9.65e-09	8.43e-12	-8.2e-13	5.32e-12	-3.37e-12	-1.09e-12	-1.79e-12	2.98e-12	8.79e-13	-8.89e-13	-1.48e-13	2.82e-13	-7.71e-13	-1.62e-15	1.31e-13	-8.85e-23	7.3e-23	1.25e-22
EFCAB13	-7.01e-07	8.9e-09	1.64e-07	0.000637501	6.69e-07	-6.33e-08	-1.62e-08	-1.53e-09	2.91e-05	-1.44e-08	-3e-05	2.01e-05	4.57e-08	3.05e-11	4.37e-12	1.87e-11	-2.32e-11	1.62e-12	1.91e-11	-1.28e-11	-2.11e-11	2.27e-11	2.48e-12	3e-12	-7.31e-12	-1.62e-12	1.99e-12	9.39e-23	-5.22e-22	-3.86e-21
TPMT	0.00800328	-6.77e-07	0.00388091	2.03e-06	-2.21e-07	3.55e-07	-1.61e-08	-1.14e-08	5.56e-07	-3.99e-08	-2.9e-05	-1.41e-06	2.67e-07	4.1e-09	-5.56e-10	3.79e-10	-6.01e-11	-6.43e-11	2.15e-10	-6.43e-10	7.34e-12	5.17e-11	4.52e-11	-5.5e-11	1.59e-10	1.3e-11	9.91e-13	7.51e-20	-3.52e-21	-9.66e-21
CLPB	0.00274952	8.8e-06	3.39e-07	1.32e-07	0.00402303	-2.78e-07	-1.58e-08	3.81e-09	2.63e-05	1.17e-08	-7.03e-07	3e-06	2.1e-05	-2.17e-10	1.5e-10	-5.61e-10	2.53e-11	1.06e-11	-9.63e-11	1.9e-10	4.3e-11	-7.25e-11	-2.75e-12	-2.25e-11	-1.45e-11	1.68e-12	5.63e-13	-2.52e-21	8.44e-21	1.44e-20
ADAM9	0.000588085	2e-10	0.000892565	9.77e-08	1.38e-06	4.71e-09	-1.58e-08	1.87e-09	3.28e-07	1.78e-09	-3.02e-07	2.62e-07	-1.65e-08	1.95e-11	-3.79e-12	-6.93e-12	-2.31e-12	-3.01e-11	-6.22e-12	3.07e-11	-1.23e-12	-3.36e-12	-6.77e-13	-3.9e-12	7.78e-12	-2.85e-14	-2.67e-13	-1.2e-21	1.53e-21	-1.13e-21
TECPR2	6.79e-05	1.84e-08	2.39e-07	1.97e-06	-2.45e-07	-2.93e-08	-1.55e-08	7.95e-10	4.02e-06	-4.4e-08	-8.16e-05	3.76e-07	1.31e-07	1.12e-10	3.66e-11	9.59e-12	-6.75e-12	1.45e-11	-4.03e-12	-1.37e-11	-5.21e-12	3.56e-12	-1.95e-12	1.31e-12	9.51e-12	1.78e-13	2.49e-13	-4.31e-21	-3.57e-21	-5.88e-21
TPM2	-5.71e-07	7.16e-09	2.68e-08	0.000636172	-1.74e-06	-1.53e-07	-1.53e-08	7.08e-10	2.05e-06	4.76e-07	-7.93e-06	5.71e-06	7.19e-08	-1.43e-10	5.95e-11	3.17e-11	1.46e-11	-3.33e-12	-4.48e-12	1.68e-11	1.36e-11	-1.77e-11	-5.23e-12	-7.57e-12	-1.05e-11	4.23e-13	2.75e-12	-3.12e-21	-1.59e-21	-2.06e-21
KPTN	0.000826815	1.34e-07	1.24e-06	-1.07e-07	-1.14e-07	7.08e-09	-1.53e-08	-3.28e-09	-4.38e-06	1.41e-10	-8.57e-08	-9.22e-07	-2.19e-08	5.63e-11	1.16e-11	-3.77e-11	-4.47e-11	5.14e-11	1.05e-11	-5.29e-12	1.29e-11	2.43e-11	4.6e-12	-7.69e-12	-2.41e-12	-3.59e-12	7.26e-14	3.17e-21	-1.24e-21	1.53e-21
ATP6V0A1	0.00260337	-2.13e-08	3.37e-05	8.45e-07	1.54e-07	-1.1e-07	-1.52e-08	5.33e-10	5.9e-07	-6.84e-09	-4.37e-06	0.00308638	2.54e-06	1.93e-10	7.82e-11	-3.2e-12	6.07e-11	3.88e-11	-3.38e-11	-1.97e-10	-4.27e-12	-3.32e-12	8.58e-12	-2.08e-11	-1.87e-11	-4.81e-12	4.19e-12	-8.62e-21	2.76e-22	-6.41e-21
BCL2L2	2.15e-06	-7.57e-09	4.32e-06	2.8e-08	1.21e-07	3.3e-09	-1.48e-08	-1.02e-09	1.67e-08	-1.97e-11	9.64e-09	1.53e-07	1.92e-07	-6.53e-12	-8.37e-12	2.27e-11	-2.96e-12	5.16e-13	-2.37e-12	8.65e-12	3.31e-12	-4.77e-12	-1.76e-12	-7.03e-13	2.37e-12	5.16e-13	-2.53e-13	1.04e-21	3.95e-22	-8.35e-22
MICU1	0.00621093	1.1e-06	-4.67e-08	1.62e-06	6.31e-06	2.92e-07	-1.45e-08	3.81e-08	7.52e-06	1.26e-07	-3.06e-06	0.000125539	9.3e-07	-4.91e-10	-3.28e-10	1.18e-10	-1.3e-10	-9.02e-11	5.52e-11	2.78e-10	1.02e-10	4.31e-11	-1.03e-11	5.13e-11	7.46e-12	2.6e-12	-1.28e-11	-8.11e-21	-1.49e-20	1.6e-20
XYLT2	0.00254685	1.85e-07	1.65e-07	-7e-07	0.0132218	-0.0185687	-1.43e-08	-1.26e-08	9.41e-06	0.00319705	0.000800864	-0.00440915	-2.81e-07	1e-09	-1.06e-10	1.15e-11	-9.12e-11	-2.3e-10	-3.33e-11	2.39e-10	-1.93e-12	-5.53e-11	1.72e-11	-3.08e-11	9.32e-11	1.14e-11	-1.45e-12	-1.15e-20	-6.45e-21	-8.51e-21
GRK4	0.00242291	-2.39e-08	-3.55e-06	-3.12e-07	5.39e-07	-5.85e-07	-1.39e-08	2.85e-08	2.47e-06	8.98e-08	-4.18e-07	0.00240604	8.46e-08	-6.54e-11	-7.66e-11	-2.55e-11	-2.77e-11	8.62e-11	-1.92e-11	-6.22e-11	-1.91e-11	-6.06e-12	-3.62e-12	-1.03e-11	-4.87e-12	-8.71e-13	1.32e-12	2.07e-22	9.48e-23	8.26e-22
HDX	4.51e-06	2.1e-09	4.87e-08	5.26e-09	-2.57e-08	-4.37e-09	-1.39e-08	9.28e-11	5e-09	-3.91e-09	-1.29e-08	-3.99e-08	-6.42e-08	2.77e-11	-9.19e-12	-8.85e-12	1.12e-11	-2.47e-12	-3.53e-12	2.71e-12	-4.11e-12	-5.07e-12	-2.74e-13	3.92e-13	2e-12	5.96e-13	-7.04e-13	8e-22	5.25e-22	3.73e-22
SYCP3	0.0012011	0.00104201	-6.44e-09	-1.4e-06	8.26e-07	-6.54e-08	-1.35e-08	3.22e-09	1.49e-05	-5.39e-09	7.05e-08	1.24e-05	1.5e-08	-8.15e-11	-1.6e-11	-1.26e-11	-1.51e-11	2.14e-11	1.04e-11	-3.05e-11	8.83e-12	7.68e-12	-4.07e-12	2.4e-12	-1.7e-12	-4.48e-13	-1.62e-12	2.5e-21	2.23e-21	-3.75e-22
GRK5	0.00412791	7.98e-07	2.11e-07	-4.47e-06	-2.37e-06	9.43e-09	-1.35e-08	2.65e-09	-0.00182508	-2.45e-09	0.000184651	1.88e-06	-1.11e-07	8.41e-11	-7.81e-13	3.83e-11	8.47e-12	2.96e-11	9.03e-12	-3.1e-11	-2.18e-11	1.24e-11	-3.22e-12	1.07e-14	-9.87e-12	-2.85e-12	-9.04e-13	4.32e-21	4.86e-21	1.97e-21
AC100814.1	6.23e-06	-2.9e-09	7.16e-08	-6.36e-08	1.13e-05	4.51e-08	-1.33e-08	-4.9e-09	-5.14e-07	7.93e-10	-9.05e-09	-4.94e-08	5.17e-08	-5.76e-11	9.97e-12	1.87e-11	-7.32e-13	-1.07e-11	1.48e-12	9.83e-12	2.12e-11	-1.36e-11	-1.2e-12	-8.3e-12	6.01e-13	2.17e-12	1.09e-12	-3.42e-21	1.44e-21	-4.37e-21
ARHGEF10L	0.00101687	-8.48e-10	0.00170622	-3.52e-08	2.37e-07	-4.98e-06	-1.32e-08	-3.59e-10	0.000467156	3.56e-09	-0.000100634	0.00268833	-1.93e-08	1.03e-10	-7.15e-12	-4.26e-11	2.27e-11	3.15e-11	1.14e-11	-7.05e-11	8.06e-12	4.31e-13	-2.43e-12	-2.33e-12	-8.24e-13	-2.97e-13	2.97e-13	-2.15e-21	1.56e-21	-5.58e-23
SMURF1	0.000158578	-3.36e-09	-8.22e-08	1.6e-07	-2.88e-06	-4.93e-08	-1.31e-08	-4.79e-10	-7.74e-08	-1.03e-07	-8.3e-08	3.83e-07	2.42e-07	-2.6e-11	2.21e-11	1.07e-10	5.19e-11	4.78e-11	-3.55e-11	-6.97e-12	-2.9e-11	-3.44e-11	-5.89e-12	3.11e-11	-1.01e-11	2.46e-12	-7.96e-13	-5.52e-21	-9.37e-21	1.19e-20
ABAT	0.0024989	-7.09e-08	-1.71e-07	-2.91e-06	6.98e-06	-5.69e-08	-1.3e-08	-7.44e-10	-6.41e-07	-3.64e-08	1.12e-06	9.7e-07	-6.27e-08	2.16e-10	-6.21e-11	-5.84e-11	-2.14e-11	1.65e-10	-1.55e-11	-6.94e-11	-5.99e-11	-3.31e-11	-1.42e-11	-9.82e-12	2.11e-11	3.75e-12	-1.8e-12	1.95e-21	-2.1e-21	-2.96e-21
AP005329.3	0.0014268	8.39e-08	2.91e-07	1.57e-06	2.54e-08	-7.25e-07	-1.26e-08	2.46e-09	-5.92e-07	-3.91e-08	-4.93e-06	-2.2e-05	-3.59e-07	-2.59e-10	5.06e-11	-1.28e-11	1.77e-11	-4.29e-11	9.98e-11	-1.65e-11	2.71e-11	2.46e-11	-1.28e-12	3.6e-11	-1.89e-11	5.6e-13	-1.14e-11	-1.02e-20	-1.99e-21	-1.58e-21
MZB1	7.95e-05	0.00280562	-1.17e-08	3.14e-07	-0.00756088	-4.26e-05	-1.26e-08	4.65e-11	-0.00269112	0.0146305	-1.4e-05	-0.0106766	1.95e-07	1.26e-10	-1.67e-10	-7.39e-10	-1.69e-10	-1.16e-10	1.52e-11	2.74e-10	5.29e-11	7.81e-11	-8.14e-12	9.09e-12	9.2e-12	-2.46e-12	8.02e-12	7.56e-21	7.96e-21	-4.36e-21
CTNNA1	0.00392621	2.68e-08	0.00130368	-2.16e-05	-7.2e-07	1.69e-07	-1.26e-08	-2.53e-09	0.0034259	3.05e-08	3.91e-06	-7.48e-08	3.01e-05	-5.84e-10	4.93e-11	-3.92e-10	-1.84e-12	-3.29e-12	-3.58e-11	2.8e-12	-9.17e-12	-3.35e-11	4.34e-12	-2.28e-11	-3.11e-11	-7.52e-12	-6.92e-12	-2.29e-21	-1.34e-20	-1.18e-20
CACFD1	-1.39e-06	-2.05e-09	-1.55e-07	-1.16e-07	2.52e-06	6.8e-08	-1.24e-08	6.17e-10	6.94e-06	5.8e-09	-3.7e-06	-1.41e-07	-1.04e-07	4.16e-12	1.09e-11	1.01e-11	-1.19e-11	6.47e-13	5.23e-12	-4.4e-12	-7.46e-12	1.01e-11	9.08e-13	-6.67e-12	1.65e-12	-1.02e-12	-4.72e-13	5.68e-22	-1.84e-21	7.05e-22
ZNF778	0.00175477	7.09e-08	-2.75e-06	-3.77e-06	8.2e-07	3.55e-09	-1.24e-08	9.86e-09	7.26e-08	-9.24e-09	8.97e-07	3.7e-06	-1.99e-09	-1.3e-10	-8.35e-12	-1.91e-10	-1.11e-11	1.12e-10	9.96e-12	-4.29e-11	-7.58e-12	1.07e-11	-3.19e-12	-5.54e-13	-3.71e-12	-8.97e-13	-1.18e-12	2.54e-21	1.16e-21	1.72e-21
LAIR2	0.00125869	1.43e-07	-9.59e-08	-0.00286662	-0.00324515	-8.99e-07	-1.22e-08	-4.11e-09	-0.00473175	2.7e-08	0.00884331	0.00638564	1.35e-07	2.96e-11	3.66e-10	-3.53e-10	6.65e-11	9.68e-11	9.06e-11	-1.57e-10	-8.64e-11	9.45e-11	-2.1e-11	2.33e-12	3.73e-13	-7.18e-12	9.85e-12	1.6e-20	-1.84e-21	-2.19e-21
SRGAP3	0.00169288	-1.02e-06	-2.22e-08	1.65e-06	1.44e-06	1.75e-07	-1.21e-08	-2.12e-11	4.59e-09	-1.1e-07	1.88e-07	2.42e-07	2.34e-06	1.01e-10	5.57e-12	4.63e-11	-2.03e-12	2.35e-11	1.13e-11	-4.57e-11	-1.62e-11	-3.38e-13	-6.78e-12	6.65e-12	-5.86e-12	4.82e-13	3.39e-13	-6.68e-21	3.31e-21	3.91e-21
ZNF784	1.55e-05	-1.93e-08	4.57e-07	6.16e-06	-1.76e-06	-1.95e-07	-1.21e-08	-2.04e-08	-9.85e-07	2.31e-08	2.24e-07	2.74e-07	1.11e-07	-6.47e-11	-1.68e-11	1.92e-11	1.02e-12	1.48e-11	-2.69e-12	-2.68e-11	-7.89e-12	-2.75e-11	-4.58e-12	6.81e-12	-1.12e-11	8.95e-13	2.56e-14	1.45e-21	-7.34e-22	-1.54e-21
HACE1	0.00247033	5.46e-08	5.88e-07	-1.38e-07	3.78e-07	-5.18e-06	-1.19e-08	-8.14e-10	-3.64e-07	-6.49e-09	-3.2e-07	2.17e-06	3.9e-07	-8.79e-12	-1.03e-10	-2.24e-10	5.25e-11	4.6e-11	-7.69e-11	1.11e-10	-2.28e-11	-6.66e-11	2.67e-12	-1.32e-11	7.56e-12	4.92e-12	-2.71e-12	-7.33e-21	-7.97e-22	6.55e-21
SLC35E4	0.000308705	3.81e-08	-1.66e-07	-1.12e-06	9.59e-07	-7.68e-07	-1.19e-08	1.02e-09	-9.05e-08	3.53e-09	0.000244486	2e-07	7.32e-08	1.73e-10	-6.04e-11	-2.94e-11	-6.68e-11	4.89e-11	1.43e-11	2.06e-11	2.06e-11	-1.95e-11	-7.12e-12	-7.36e-12	1.85e-11	5.12e-12	8.67e-13	-6.02e-22	1.14e-21	1.06e-21
PIK3R4	0.00140008	-2.5e-08	-1.32e-07	-8.75e-08	8.12e-08	-1.24e-07	-1.16e-08	2.66e-09	-3.4e-07	3.75e-09	-2.78e-07	7.98e-06	4.41e-08	8.99e-12	-2.13e-12	1.65e-11	3.65e-12	-3.45e-11	6.33e-13	1.35e-12	2.74e-11	2.18e-11	-2.41e-12	8.58e-12	-2.58e-12	-2.24e-12	4.81e-13	-1.51e-21	-1.94e-21	3.9e-21
SOCS7	0.000361561	3.02e-07	-2.62e-07	-8.21e-05	1.18e-06	3.98e-08	-1.14e-08	-9.23e-10	1.48e-06	2.43e-08	-8.21e-06	5.15e-07	1.99e-06	1.35e-10	-9.49e-12	-1.07e-10	-9.27e-11	2.31e-11	-3.11e-11	-4.56e-11	-4.89e-11	1.06e-11	1.3e-11	1.1e-11	-3.84e-11	-9.21e-12	-6.21e-12	1.48e-21	7.42e-21	-1.12e-20
EMC3	0.0169271	-3.16e-07	4.88e-05	-0.00372961	1.7e-05	1.74e-06	-1.14e-08	1.73e-09	-0.00508037	-2.48e-07	2.16e-05	2.56e-05	7.59e-06	-1.23e-09	-7.47e-10	1.05e-09	-1.91e-10	-4.07e-10	1.84e-10	4.94e-10	9.68e-10	2.21e-10	-1.6e-10	-3.35e-11	1.44e-10	6.73e-12	4.45e-11	-3.99e-20	3.48e-20	1.14e-19
TMBIM1	0.0120549	2.34e-07	0.00148985	0.000126805	-2.16e-06	-1.06e-07	-1.13e-08	-2.71e-08	-2.4e-05	6.14e-08	-1.3e-05	3.01e-05	0.00271286	-1.01e-09	-1.45e-09	5.38e-10	-3.05e-10	8.05e-10	1.34e-10	4.11e-10	4.07e-10	1.5e-10	-5.62e-11	2.75e-10	-3.8e-10	-5.71e-11	-1.71e-11	-3.74e-20	1.11e-21	6.22e-20
NEDD4L	8e-06	7.36e-08	-4.36e-07	1.06e-07	1.33e-07	5.45e-09	-1.11e-08	1.24e-09	-3.14e-08	2.82e-09	-2.04e-06	6.26e-08	-3.54e-08	-4.05e-11	-9.42e-12	-5.6e-12	4.68e-12	8.3e-13	-4.4e-14	9.27e-13	1.83e-12	-1.87e-12	2.64e-12	2.6e-12	-5.14e-12	-4.89e-13	1.9e-13	-3.16e-22	-9.83e-22	-1.25e-21
MYO1C	0.00392286	-7.67e-07	3.26e-06	2.7e-05	1.31e-06	-1.51e-06	-1.1e-08	2.26e-08	3.3e-05	-9.81e-08	-2.91e-07	6.05e-06	-1.01e-06	-1.33e-10	-2.58e-11	-4.99e-10	-4.12e-10	6.11e-10	-4.06e-11	-2.44e-10	-9.33e-11	3.84e-12	2.42e-11	-4.86e-12	-1.43e-10	-1.04e-11	-6.36e-12	-2.46e-21	6.42e-21	1.86e-20
PRELID2	0.000814081	4.72e-08	2.54e-06	-1.1e-07	-6.89e-07	-4.32e-09	-1.09e-08	6.76e-11	0.00109171	7.64e-09	-2.6e-07	2.17e-06	1.83e-07	-1.59e-10	-1.73e-12	-4.24e-11	9.36e-12	-1.12e-11	-1.24e-11	2.13e-11	1.09e-12	5.21e-12	7.31e-12	1.09e-11	-1.7e-11	-2.29e-12	3.19e-12	2.42e-21	7.54e-22	-4.66e-21
NFIA	1.04e-05	1.34e-07	2.04e-07	2.98e-07	3.47e-05	-1.09e-07	-1.06e-08	-8.81e-10	0.00280481	2.04e-08	-7.64e-05	1.75e-05	-1.4e-07	1.5e-10	-3.34e-12	1.24e-11	1.36e-11	-6.21e-12	4.8e-11	-3.12e-11	-1.04e-11	1.26e-11	3e-12	-3.24e-12	3.38e-12	-1.6e-13	-1.5e-12	2.06e-21	-8.72e-22	3.59e-22
HEXIM2	0.00218934	-3.88e-09	-2.48e-07	1.32e-08	-8.78e-08	-1.93e-07	-1.02e-08	-2.88e-09	1.16e-08	1.45e-08	-3.24e-05	-3.3e-06	2.82e-07	1.3e-11	-3.8e-11	9.68e-11	1.7e-11	-1.76e-11	3.19e-11	-4.1e-11	3.07e-11	6.75e-12	-1.72e-12	-7.2e-12	9.39e-12	1.37e-13	2.54e-12	-5.4e-21	-6.03e-21	-3.13e-21
APOBEC3A	7.96e-09	-1.74e-10	1.26e-07	1.02e-09	2.67e-11	-9.46e-10	-1.02e-08	1.24e-10	1.1e-08	-1.72e-11	-2.88e-09	1.26e-08	8.59e-11	3.32e-14	-7.35e-15	-1.96e-13	3.64e-14	-1.16e-13	-2.16e-14	6.41e-14	2.56e-14	2.12e-14	4.92e-15	4.29e-14	1.85e-14	-4.96e-15	1.35e-14	-6.69e-24	2.3e-25	4.75e-24
ACY3	0.000687406	1.03e-07	1.3e-07	2.84e-08	1.08e-10	-3.93e-09	-9.95e-09	-1.52e-09	-1.78e-07	5.64e-09	-1.42e-07	1.25e-07	8.71e-08	-2.15e-11	2.65e-12	2.35e-11	-5.43e-12	3.41e-12	-4.09e-12	-1.07e-12	1.5e-11	-1.25e-12	7.57e-13	1.46e-12	-4.83e-12	-5.42e-13	-6.04e-13	-1.95e-22	-1.99e-21	-6.3e-22
IGF2BP2	6.77e-09	2.23e-10	3.12e-07	2.51e-09	3.24e-10	-6.59e-10	-9.84e-09	1.2e-10	1.25e-09	-7.75e-12	-4.29e-09	1.99e-10	-9.89e-11	1.14e-14	3.02e-13	-8.42e-14	5.75e-14	-8.94e-14	-4.5e-14	1.76e-13	4.89e-14	4.89e-14	-2.14e-17	7.41e-14	5.78e-14	5.5e-15	4.73e-15	-8.86e-24	1.17e-23	4.45e-23
FOLR2	8.38e-06	-1.79e-09	0.00313514	3.07e-08	3.19e-08	-7.53e-09	-9.7e-09	-4.33e-11	2.49e-09	-3.88e-09	1.51e-08	2.98e-06	8.54e-08	1.67e-11	-7.57e-12	-9.27e-12	2.51e-12	-1.83e-12	2.49e-12	5.29e-13	1.07e-13	1.31e-12	2.37e-13	-1.08e-13	1.74e-12	2.16e-13	-6.9e-14	-4.96e-22	2.2e-22	-8.21e-23
CXorf56	0.00183498	1.03e-07	5.14e-07	1.22e-06	-1.07e-06	-2.11e-07	-9.55e-09	-7.65e-09	-1.77e-06	4.69e-08	-7.66e-08	9.34e-06	3.46e-06	-7.38e-10	6.03e-11	-1.81e-11	-8.95e-12	-4.33e-11	-6.4e-11	4.96e-11	4.67e-11	-9.95e-12	-1.76e-11	-2.25e-11	2.02e-11	1.15e-12	1.01e-11	-1.66e-20	8.89e-21	-2.7e-20
AL034549.1	1.03e-05	-4.74e-09	3.52e-08	7.68e-09	-2.43e-07	-1.2e-07	-8.97e-09	2.03e-09	-5.27e-07	5.71e-09	4.77e-09	5.06e-08	-1.4e-07	1.58e-10	5.45e-11	-1.61e-11	-1.99e-12	-2.88e-11	-1.74e-11	4.83e-11	-2.15e-11	4.58e-13	1.41e-12	2.39e-12	1.3e-11	-2.46e-13	1.45e-12	2.82e-21	-3.4e-21	-1.56e-21
CDK2	0.00154937	5.88e-08	4.85e-07	-2.89e-08	5.04e-07	1.77e-08	-8.94e-09	-3.98e-09	2.71e-07	-1.45e-08	-2.94e-07	1.45e-06	3.43e-07	3.82e-10	8.39e-12	1.69e-10	2.55e-11	-4.16e-11	3.37e-11	-5.46e-12	2.63e-11	1.88e-11	-3.7e-12	-3.24e-12	-6.23e-12	-4.88e-13	3.48e-12	-1.89e-21	2.5e-21	1.03e-20
ZNF41	2.73e-05	-2.02e-08	-1.58e-07	-5.75e-07	1.12e-07	1e-08	-8.49e-09	-6.19e-10	1.01e-06	-4.93e-10	-1.55e-07	8.65e-07	2.8e-08	1.34e-10	1.39e-12	-1.51e-12	1.97e-11	-2.4e-11	8.31e-12	-2.51e-11	1.59e-11	9.84e-12	2.36e-12	-3.32e-13	-2.26e-13	-5.48e-13	4.73e-13	1.1e-21	1.39e-21	-7.34e-22
SNTA1	0.00146082	-6.92e-08	-1.99e-06	1.15e-06	-3.44e-08	-6.97e-08	-8.46e-09	4.59e-10	0.00522938	-3.29e-08	4.37e-07	-2.6e-06	1.43e-07	-2.86e-10	1.29e-10	4.77e-11	-5.05e-11	2.63e-11	2.37e-11	-4.04e-11	-2.91e-11	-1.29e-11	5.22e-12	-1.28e-11	8.29e-12	2.95e-12	-1.96e-13	2.25e-21	2.17e-21	-2.39e-21
HIC1	2.66e-07	5.31e-10	-1.25e-10	-2.15e-08	2.25e-09	-1.91e-10	-8.44e-09	3.71e-12	4.44e-06	-5.68e-11	-8.56e-10	-6.76e-09	4.2e-09	-1.21e-12	8.18e-13	2.37e-13	1.8e-13	3.1e-14	-4.07e-14	-3.95e-13	4.3e-14	-4.57e-14	7.62e-15	-5.88e-14	-2.68e-15	-6.75e-15	5.16e-15	1.1e-25	1.72e-23	4.6e-24
AGAP3	0.00148243	2.96e-07	4.81e-08	2.95e-07	-1.06e-06	-1.58e-07	-8.41e-09	1.83e-08	5.88e-08	2.18e-07	-1.15e-06	2.02e-07	1.31e-07	-2.46e-10	-7.09e-11	2.59e-11	-5.43e-12	-4.02e-11	1.52e-11	6.85e-11	2.44e-11	-5.93e-12	7.15e-12	1.4e-11	-1.97e-11	4.29e-13	5.3e-12	1.83e-21	5.29e-21	-7.79e-21
CDC42BPB	6.66e-06	-1.07e-06	3.75e-07	1.2e-07	1.01e-07	4.58e-09	-8.33e-09	2.27e-08	-2.72e-08	-3.81e-09	-3.19e-07	4.38e-07	8.09e-08	-2.34e-12	8.13e-13	-4.18e-11	1.01e-11	-1.11e-11	-2.26e-11	4.81e-11	2.43e-11	-9.29e-12	-3.63e-12	-1.93e-12	7.36e-12	3.16e-13	1.33e-12	-1.73e-21	-3.93e-22	2.67e-21
AC009404.1	-1.19e-06	1.16e-08	-4.02e-09	6.72e-07	-2.28e-07	4.29e-09	-8.29e-09	-2.34e-09	-6.42e-07	9.29e-10	-3.68e-07	-5.62e-08	2.04e-08	1.49e-11	-3.17e-12	-1.26e-11	-2.89e-13	1.25e-11	4.98e-12	-1.04e-11	-5.76e-12	-3.43e-13	5.57e-13	2.32e-12	-7.16e-12	-4.55e-13	3.23e-13	1.38e-21	1.3e-21	-2.07e-21
FCGR2B	1.64e-05	-4.31e-09	0.00398901	-1.03e-06	-7.68e-07	-4.85e-08	-8.23e-09	1.3e-10	1.2e-06	8e-09	-1.16e-07	1.44e-05	4.65e-07	4.54e-11	-3.71e-12	-1.35e-11	1.28e-12	-2.12e-12	-3.39e-12	1.41e-12	-2.65e-12	-6.27e-12	-6.29e-13	-4.29e-13	-1.41e-12	2.53e-13	-3.61e-13	-7.05e-22	2.38e-24	2.3e-22
ZCCHC14	4.25e-06	2.57e-06	-6.95e-07	6.12e-07	5.23e-09	-4.52e-07	-8.23e-09	3.07e-09	-1.56e-06	6.15e-09	-4.85e-05	5.09e-06	1.8e-06	1.74e-10	1.22e-10	-4.98e-11	-8.26e-11	2.81e-11	8.51e-12	-4.44e-11	-7.63e-11	4.41e-12	1.73e-11	-1.09e-12	1.04e-11	2.68e-12	-2.94e-13	-1.88e-20	-1.22e-20	-2.28e-21
ARMCX1	3.08e-09	2.75e-10	2.59e-09	3.46e-09	-2.43e-10	-1.63e-10	-8.15e-09	4.08e-11	-3.87e-07	1.8e-11	-4.23e-09	6.71e-10	2.48e-10	1.13e-12	5.44e-15	-1.51e-13	1.55e-13	-5.94e-13	4.9e-14	-3.86e-14	1.16e-13	1.74e-13	-1.43e-15	-9.41e-15	8.13e-14	-2.38e-14	5.09e-15	5.1e-24	-5.05e-24	1.92e-23
SPINT2	0.0046028	2.06e-06	0.00352981	0.00725215	-0.00581323	-4.82e-06	-7.98e-09	-3.33e-07	1.42e-06	5.07e-06	-0.0134135	-5.81e-06	4.58e-05	-1.73e-09	-6.39e-10	8.25e-10	-2.14e-10	-2.98e-10	3.42e-10	-1.65e-10	1.91e-10	3.9e-10	5.42e-11	-2.17e-11	4.08e-11	-4.76e-11	-2.44e-11	-8.51e-20	-7.96e-20	-3.08e-20
ZNF674	2.2e-06	4.28e-08	-7.78e-08	-4.27e-06	4.74e-05	-3.19e-07	-7.79e-09	5.09e-09	6.01e-06	1.83e-08	2.1e-06	3.12e-08	-2.72e-07	6.34e-11	1.86e-11	-4.53e-11	2.43e-11	-2.19e-11	3.19e-11	-1.46e-11	1.18e-11	3.66e-11	-1.05e-12	-7.36e-12	3.29e-11	-8.95e-13	-2.75e-12	-1.21e-21	-8.53e-21	2.08e-21
C20orf96	4.26e-06	5.17e-08	4.22e-06	2.89e-07	3.94e-09	-3.66e-07	-7.74e-09	-7.24e-09	-2.97e-08	-9.67e-09	-4.64e-05	-4.82e-07	-1.8e-07	-9.79e-11	-5.87e-11	-1.03e-11	-2.12e-11	2.66e-11	1.39e-11	-3.5e-12	-4.81e-12	2.94e-11	-9.75e-12	1.1e-11	-8.55e-12	-2.35e-12	1.11e-12	2.76e-21	-9.66e-23	-2.06e-21
AC010226.1	5.57e-06	-4.1e-08	1.43e-06	-2.38e-08	7.17e-08	2.62e-08	-7.49e-09	4.15e-10	1.8e-07	2.45e-09	-1.92e-07	-9.3e-08	2.27e-07	-1.83e-11	-4.53e-11	1.05e-11	-5.86e-12	1.12e-11	1.57e-11	-8.39e-12	-6.95e-13	2.27e-11	8.13e-13	-6.85e-12	5.09e-12	-1.35e-12	-2.49e-13	-1.31e-21	9.18e-22	-5.46e-22
RAB13	0.000807158	-5.78e-09	0.00260772	1.93e-09	1.6e-07	-3.74e-08	-7.25e-09	2.19e-09	1.88e-07	-3.64e-09	-8.14e-07	1.38e-05	-1.76e-07	6.16e-11	-1.11e-11	4.05e-12	-4.96e-12	1.72e-11	9.96e-12	-1.96e-11	-5.08e-12	5.13e-12	-1.45e-13	-1.62e-12	-3.16e-12	-4.74e-13	-5.9e-13	1.22e-21	-9.07e-22	-1.94e-22
AC040970.1	5.56e-05	-1.5e-08	2.47e-06	-8.48e-07	3.17e-07	-2.97e-08	-7.24e-09	-5.78e-10	4.58e-06	-1.65e-10	-3.13e-07	2.39e-07	3.15e-08	-5.69e-11	-1.22e-11	-1.92e-11	4.4e-12	2.86e-13	-1.8e-13	-4.5e-12	-1.2e-12	-7.93e-12	-3.94e-13	2.34e-12	4.59e-12	1.62e-12	-4.63e-13	-3.49e-22	2.59e-22	2.76e-23
DDN-AS1	3.25e-06	1.24e-07	1.09e-08	6e-08	-2.86e-07	-6.32e-08	-7.2e-09	4.26e-09	-2.28e-08	2.34e-08	2.87e-08	7.91e-07	0.00131531	-2.3e-11	-1.92e-11	-1.46e-11	-1.87e-11	1.3e-12	-2.94e-12	2.91e-11	-2.81e-11	-5.16e-13	-2.33e-12	3.37e-12	-1.02e-11	-8.67e-13	-1.55e-12	1.32e-21	4.41e-22	1.8e-22
AHCTF1	0.0046757	-3.16e-07	-3.67e-07	-9.38e-06	1.36e-05	9.17e-08	-6.85e-09	-3.51e-08	-2.65e-07	-9.92e-08	-4.82e-05	0.000197737	4.75e-07	5.68e-10	-2.29e-10	-3.28e-10	-2.12e-10	-1.48e-10	-1.06e-10	5.3e-10	2.43e-10	1.24e-11	7.85e-12	1.11e-11	6.04e-11	-4.41e-12	-4.86e-13	-1.63e-20	2.64e-20	1.39e-20
ZGRF1	0.000934983	-2.34e-09	-1.61e-07	-1.28e-06	9.92e-08	-7.68e-08	-6.79e-09	4.07e-09	1.4e-07	-3.58e-08	-1.59e-06	1.32e-06	-2.2e-08	1.17e-10	-1.91e-11	-7.18e-11	4.32e-11	-7.31e-11	1.09e-11	-2.25e-12	3.18e-11	-8.83e-12	2.96e-12	1.56e-12	8.79e-12	1.59e-12	-1.98e-12	-1.88e-21	7.59e-22	5.11e-21
TMEM53	0.00243034	7.4e-09	8.78e-08	2.75e-06	1.97e-07	5.94e-08	-6.21e-09	9.51e-11	-3.5e-06	3.49e-09	-1.47e-08	-5.77e-07	-1.48e-07	2.72e-11	2.54e-13	-7.22e-12	-1.93e-11	1.34e-11	1.84e-12	-1.33e-13	1.26e-11	2.17e-11	1.48e-12	-3.23e-13	3.18e-12	-1.51e-12	-3.79e-13	-3.48e-23	-1.07e-22	-2.87e-21
PCOLCE	1.45e-05	-2.83e-09	-7.82e-09	4.32e-08	-7.63e-07	-3.99e-07	-6.09e-09	-4.67e-10	0.00242744	-4.71e-09	-1.37e-05	1.04e-05	4.22e-08	-1.35e-11	-5.51e-11	4.36e-11	-4.63e-12	2.57e-11	-6.36e-12	1.49e-11	1.79e-12	-1.31e-11	5.83e-13	-9.67e-13	-7.72e-12	7.59e-13	-3.36e-13	2.4e-21	1.48e-21	1.8e-21
CTBP2	0.00061011	1.2e-07	9.33e-07	-0.000844094	-3.11e-08	-1.88e-08	-5.99e-09	2.36e-09	-6.62e-08	1.78e-08	-0.00101336	2.45e-07	0.00318129	4.05e-11	-1.03e-11	2.38e-12	9.65e-12	5.37e-12	-3.1e-13	-1.59e-11	-4.69e-12	7.63e-12	5.52e-13	9.71e-13	7.84e-13	-3.62e-13	-7.85e-13	-1.65e-21	-7.75e-22	9.22e-22
TRIQK	0.000645292	-1.01e-07	0.000670206	7e-07	1.68e-07	-5.5e-09	-5.95e-09	-2.71e-09	9.84e-07	3.58e-08	-0.00258967	-5.7e-07	1.21e-06	6.27e-11	2.89e-12	-2.94e-11	-1.3e-11	3.35e-11	-4.16e-12	-3.87e-11	-1.89e-11	3.17e-12	8.38e-12	2.24e-12	-1.55e-12	-1.37e-12	-1.99e-12	-5.7e-22	-1.69e-21	5.94e-21
SPP1	1.82e-08	-1.86e-10	5.8e-09	-9.69e-10	-2.6e-10	-4.31e-10	-5.85e-09	-1.81e-11	8.03e-07	-1.91e-11	-2.02e-08	7.47e-08	3.67e-11	7.88e-13	-1.02e-13	-3.2e-13	2.86e-13	-4.93e-13	-8.74e-15	2.68e-13	7.52e-14	-2.65e-14	-3.2e-14	-2.75e-14	4.56e-14	4.8e-15	3.52e-15	-5.49e-24	3.46e-24	2.58e-24
PARPBP	0.00193124	-2.29e-08	3.99e-07	-7.57e-06	6.79e-07	8.09e-09	-5.84e-09	3.3e-10	-9.16e-07	-1.22e-09	1.37e-06	-2.16e-07	-7.6e-10	-2.06e-11	3.28e-12	2.97e-11	-1.43e-11	2.81e-11	1.01e-11	-2.42e-11	-8.44e-12	9.25e-12	4.76e-12	9.1e-13	-8.15e-12	-8.42e-13	1.24e-12	-2.3e-21	-1e-21	2.87e-21
CD93	0.000567788	-2.44e-09	1.6e-06	-7.41e-07	-3.53e-08	-1.97e-08	-5.83e-09	-7.3e-10	2.22e-07	7.61e-09	3.03e-07	-8.62e-09	8.78e-09	-1.24e-10	3.83e-11	-1.26e-11	-2.53e-11	2.41e-11	-5.61e-12	9.58e-12	5.6e-12	-6.73e-12	-1.31e-13	-1.46e-12	-3.74e-12	3.21e-13	-6.48e-13	-5.19e-22	1.61e-21	-3.08e-21
OSM	3.48e-07	-7.83e-10	-1.91e-10	0.00243916	2.18e-10	-3.26e-10	-5.73e-09	7.59e-12	0.00315921	-1.21e-10	-1.33e-07	1.08e-08	1.34e-10	2.65e-12	4.79e-14	-5.62e-13	-1.53e-13	2.85e-13	3.43e-15	8.55e-14	-2.46e-13	5.49e-15	1.01e-14	4.37e-14	-6.4e-14	6.3e-15	7.42e-15	-6.75e-24	6.18e-24	-3.08e-24
A2M	-5.58e-09	-2.96e-10	0.0047363	-2.99e-09	3.13e-10	-4.57e-10	-5.71e-09	-1.5e-11	3.62e-07	-8.02e-11	-4.62e-09	2.44e-08	-3.15e-09	1.24e-13	2.88e-13	-1.5e-13	9.66e-14	-3.66e-13	-1.45e-14	5.11e-13	9.77e-14	-1.52e-14	-2.35e-14	-2.88e-14	4.46e-14	3.99e-15	8.42e-15	2.8e-24	1.41e-23	1.17e-24
MYOM1	0.000428734	-2.78e-08	3.12e-08	3.78e-07	-1.05e-06	-9.72e-08	-5.61e-09	6.27e-10	-6.13e-08	-5.72e-08	-8.47e-08	5.39e-07	7.68e-08	-9.21e-11	3.14e-11	-2.45e-11	-5.15e-12	-7.21e-12	-2.32e-12	-5.95e-12	-8.82e-12	4.99e-12	3.48e-12	1.01e-11	-1.67e-11	-1.4e-12	-4.46e-14	-1.95e-21	-6.59e-22	-3.13e-21
XCL2	2.91e-05	2.86e-05	5.7e-07	-0.010878	-0.0011976	-2.74e-08	-5.58e-09	1e-09	0.00510308	3.56e-05	-5.14e-07	3.93e-07	1.14e-07	-2.57e-10	9.94e-11	2.01e-11	8.15e-12	1.56e-11	-2.33e-11	-4.87e-11	-2.34e-11	-1.69e-11	4.29e-12	2.43e-12	-1.14e-11	8.05e-13	1.94e-12	-9.17e-22	-4.69e-21	-2.51e-21
HIST1H2AG	0.00108928	1.61e-08	-1.34e-09	-6.14e-06	-6.04e-06	-1.97e-07	-5.49e-09	-2.3e-09	8.31e-08	1.18e-08	-3.19e-07	2.06e-06	4.87e-08	-5.46e-11	1.7e-11	-2.47e-12	-1.77e-11	-2.6e-11	-2.4e-11	6.09e-11	1.68e-12	-1e-11	1.08e-13	6.19e-12	-1.41e-11	-1.31e-12	8.45e-14	4.57e-21	-1.01e-22	-1.11e-21
ABCA3	2.37e-05	2.5e-07	-2.32e-08	-1.64e-08	-9.39e-09	-2.8e-07	-5.46e-09	-2.01e-10	1.14e-05	7.01e-08	3.79e-08	7.3e-07	4.07e-08	-2.68e-11	8.89e-12	-3.5e-11	2.79e-11	-5.44e-12	-5.14e-12	2.11e-11	5.26e-12	4.71e-12	1.16e-12	-1.92e-12	8.2e-12	-3.14e-13	-3.63e-13	-1.5e-21	1.1e-21	-1.39e-21
IER5L	-1.37e-06	6.99e-06	1.34e-07	-1.33e-06	-1.96e-06	6.07e-09	-5.44e-09	3.78e-09	0.00107707	-3.1e-10	-3.06e-07	-4.48e-08	1.48e-07	3.6e-11	-3.86e-12	-3.8e-11	-3.24e-12	3.21e-12	1.91e-12	-4.21e-11	-1.53e-11	-6.62e-12	1.24e-12	-3.13e-12	1.06e-11	1.5e-12	-2.69e-13	5.03e-21	-1.65e-21	-1.45e-21
MS4A4A	2.04e-08	2.57e-10	2.07e-08	1.28e-09	-1.03e-09	-7.48e-10	-5.39e-09	2.34e-10	9.21e-08	8.61e-12	-2.01e-09	3.54e-08	1.05e-11	1.31e-12	-7.67e-13	-7.33e-14	-3.37e-15	-1.56e-13	9.1e-14	3.7e-13	1.24e-13	4.7e-14	-4.34e-14	-5.78e-14	1.74e-13	1.47e-14	4.42e-15	-6.91e-24	-2.02e-23	-8.36e-24
SCIN	0.000927218	7.14e-09	0.00164623	-9.19e-08	3e-06	-1.26e-07	-5.39e-09	-1.25e-09	5.66e-06	1.21e-09	-4.04e-05	3.37e-05	4.18e-06	-1.01e-11	2.41e-12	8.31e-12	1.04e-11	-1.68e-11	-4.87e-12	1.14e-11	1.37e-11	-3.86e-12	-2.99e-12	2.08e-12	7.97e-13	6.69e-14	2.97e-13	-2.66e-22	8.38e-22	1.49e-21
ARHGAP11A	0.00370808	3.09e-08	1.06e-10	-0.00153632	2.63e-06	9.07e-08	-5.38e-09	9.2e-09	-1.81e-05	-8.15e-09	1.05e-05	-9.81e-08	-2.28e-07	-1.14e-10	4.32e-11	-3.12e-12	-3.38e-11	4.75e-11	-3.38e-11	7.09e-12	-6.87e-11	-3.48e-11	-5.25e-12	3.08e-12	-2.85e-11	1.18e-12	7.4e-12	-5.92e-21	-1.02e-20	2.24e-21
AC009065.4	0.000950264	5.9e-09	-5.07e-08	-1.32e-07	1.67e-06	-2.64e-08	-5.37e-09	-1.5e-10	-3.44e-06	7.23e-09	3.16e-08	4.57e-08	4.86e-08	2.4e-11	-9.68e-12	-1.25e-11	-3.47e-12	2.17e-11	-1.97e-12	-1.51e-11	-1.69e-11	-1.27e-11	1.31e-13	2.28e-12	-1.42e-12	1.46e-12	1.29e-13	5.02e-22	-9.99e-22	-2e-21
LINC01480	3.17e-06	2.4e-08	-1.7e-07	7.51e-09	-4.26e-07	-2.36e-09	-5.32e-09	-6.73e-10	-1.97e-08	1.61e-09	3.47e-08	-2.07e-08	4.94e-08	4.47e-11	-1.32e-11	1.44e-11	4.79e-12	-1.78e-13	3.4e-12	-3.75e-12	-6.26e-12	3.12e-12	4e-13	-2.42e-12	1.19e-12	-2.37e-13	-2.02e-13	-1.16e-22	-7.07e-22	9.75e-22
INF2	0.00589439	-2.05e-07	9.51e-08	0.00299827	-1.34e-05	2.01e-07	-5.01e-09	-6.64e-09	-0.00425879	-4.79e-08	-7.06e-06	-7.25e-06	1.24e-05	1.16e-09	-3.27e-11	-1.41e-09	2.44e-10	-2.67e-10	1.34e-10	-1.85e-10	7.41e-11	1.26e-11	-8.55e-12	-2.53e-11	-5.76e-12	-4.11e-12	1.84e-11	-1.53e-20	-3.13e-21	2.78e-21
LINC01534	0.00143719	4.97e-08	6.44e-08	5.55e-07	-3.51e-07	-1.22e-07	-5e-09	-1.84e-10	-5.7e-06	1.97e-08	-2.06e-07	-2.73e-06	-2.26e-07	1.74e-10	4.16e-12	-5.16e-11	-7.52e-11	7.91e-11	-3.17e-11	-5.48e-11	-1.2e-12	-3.5e-12	1.15e-11	-2.09e-11	2.95e-11	-7.43e-13	-9.85e-13	3.4e-21	8.5e-21	3.69e-21
RAB11FIP3	0.000955576	8.31e-08	7.28e-08	1.3e-07	3.7e-07	-7.14e-09	-4.91e-09	2.8e-08	8.29e-07	-1.51e-08	-3.22e-07	1.01e-06	-1.36e-08	-7.59e-11	1.87e-11	1.54e-11	9.22e-12	3.31e-11	-1.05e-12	-3.95e-12	3.75e-11	-1.22e-11	-5.05e-12	-4.25e-12	-8.34e-12	-2.8e-13	4.18e-13	4.82e-21	2.19e-21	3.63e-22
AP000487.1	-8.52e-07	-3.81e-09	-2.77e-08	-2.01e-07	0.0015939	-0.00333852	-4.73e-09	1.3e-06	1.02e-05	3.73e-08	-1.55e-07	3.81e-06	1.06e-07	1.1e-10	-1.61e-11	3.51e-11	2.17e-11	-4.85e-12	7.17e-11	-2.54e-11	2.46e-11	4.57e-11	-5.07e-12	-1.89e-11	1.98e-11	2.22e-13	2.9e-12	-3.32e-21	-5.24e-21	-1.78e-21
LINC00894	2.23e-06	-1.86e-08	2.15e-08	-2.65e-07	2.63e-07	-2.51e-08	-4.51e-09	-1.14e-09	6.62e-08	1.04e-08	-2.2e-07	1.44e-05	-4.81e-09	-9.08e-11	2.06e-13	-2.72e-10	-1.33e-11	4.64e-11	-3.34e-12	-1.48e-11	-2.4e-11	-5.76e-12	1.64e-12	-2.96e-12	-2.21e-12	1.96e-13	-1.26e-12	-5.13e-22	-1.53e-21	5.75e-22
ZWINT	0.00142935	-4.8e-09	-1.84e-07	1.04e-08	-2.08e-07	1.2e-08	-4.47e-09	-5.28e-10	-0.00219324	-7.77e-09	4.01e-08	8.2e-07	-2.45e-08	1.92e-10	-3.35e-11	-3.19e-11	9.28e-11	-7.34e-11	-2.1e-11	1.63e-11	2.9e-11	-1.59e-11	-4.04e-12	-4.59e-12	1.05e-11	8.44e-14	1.17e-12	2.67e-21	3.77e-21	-3.13e-21
MMP23B	1.24e-05	3.62e-08	-1.35e-07	-0.00340044	-2.02e-07	-8.75e-08	-4.42e-09	3.37e-10	4.36e-06	-1.94e-09	-1.94e-07	3.71e-06	8.19e-09	-1.5e-10	-8.94e-12	-2.24e-12	-8.51e-12	2.73e-11	1.33e-11	-2.11e-12	-3.17e-12	5.59e-12	-1.49e-12	5.45e-12	-4.78e-12	-5.27e-14	-4.56e-13	-7.67e-22	-1.6e-21	-5.86e-22
IGLC3	0.00369107	0.00736428	-1.65e-08	-3.7e-06	-0.0118291	-0.00655937	-4.39e-09	-0.00423825	-0.0223196	0.0171939	-0.00618059	-0.0681048	-3.15e-07	4.83e-09	-2.28e-09	-1.33e-09	-2.7e-10	4.9e-10	-9.14e-12	5.11e-10	2.73e-11	1.27e-10	-3.76e-11	4.11e-11	-9.52e-11	-1.9e-11	-2.99e-12	-6.19e-21	1.41e-20	9.03e-21
RBMS2	5.77e-05	3.08e-08	6.12e-07	8e-08	2.65e-07	-1.27e-07	-4.38e-09	-1.18e-10	2.28e-07	-2.6e-09	-2.64e-07	6.04e-06	7.38e-08	-7.06e-11	-3.67e-11	-6.48e-11	1.35e-11	-5.6e-11	-3.1e-11	7.57e-11	1.75e-11	-1.06e-11	-7.1e-12	9.11e-12	8.74e-12	4.4e-13	-1.71e-12	-3.51e-21	-2.98e-21	2.13e-21
BIRC5	0.00131248	6.19e-07	1.72e-07	-1.62e-08	2.79e-06	-1.5e-07	-4.31e-09	1.31e-09	1.57e-07	6.12e-09	-6.47e-07	8.44e-05	2.33e-08	-8.38e-11	1.38e-11	-1.96e-11	-1.11e-11	3.39e-11	-6.79e-12	-9.68e-13	-1.57e-12	-8.79e-12	4.24e-13	7.68e-12	-1.72e-12	1.05e-12	-6.97e-13	-1.83e-21	1.44e-21	6.43e-22
TSPAN4	2.32e-06	-3.39e-08	0.00141086	5.78e-06	-9.32e-06	8.85e-08	-4.01e-09	-2.64e-09	0.00218554	2.16e-08	-9.55e-05	-2.4e-07	3.62e-07	3.68e-10	3.15e-11	4.4e-11	2.47e-11	-2.04e-11	-1e-12	-1.17e-11	2.95e-11	-4.51e-11	-6e-12	1.45e-11	9.95e-13	3.95e-12	-4.83e-13	2.31e-21	-7.28e-21	2.17e-21
KLHDC8B	1.88e-05	-9.25e-10	-1.32e-07	4.19e-09	-3.79e-07	8.73e-09	-3.98e-09	1.78e-09	2.78e-07	1.06e-08	-2.88e-08	-1.19e-07	3.1e-07	2.67e-11	1.68e-12	2.63e-11	4.52e-12	1.37e-14	3.83e-13	-3.82e-12	1.14e-11	2.08e-12	1.86e-12	-3.48e-12	1.63e-12	-4.48e-13	1.6e-12	2.17e-21	-7.59e-23	-1.01e-21
SLC29A1	2.88e-05	2.42e-08	4.56e-06	-3.57e-08	2.35e-08	-1.47e-08	-3.96e-09	2.5e-09	-2.78e-07	2.8e-09	2.77e-08	-1.03e-07	9.4e-08	6.1e-11	-2.27e-11	2.92e-12	6.22e-14	-1.32e-12	4.03e-12	-2.25e-12	-1.86e-12	8.55e-12	-1.45e-12	4.01e-13	1.48e-12	-4.74e-13	5.48e-13	-5.13e-22	6.22e-22	1.12e-21
GNA15	-1.22e-08	-6.01e-10	0.00470977	2.88e-08	1.17e-09	-4.09e-11	-3.91e-09	3.76e-12	5.79e-07	-8.19e-11	4.2e-09	-6.12e-09	-3.71e-09	5.94e-13	1.63e-13	-6.28e-13	3.24e-13	5.46e-14	-1.1e-14	2.81e-13	-3.55e-14	2.23e-14	1.79e-14	-1.36e-14	9.5e-14	1.38e-16	6.83e-15	-1.04e-23	-2.63e-24	2.71e-24
LAT2	0.00322456	2.55e-06	0.00407291	7.35e-07	-1.26e-06	1.69e-07	-3.85e-09	-3.64e-09	0.00264669	7.63e-08	-6.94e-08	-7.64e-07	1.85e-06	-6.55e-12	-3.2e-12	6.06e-11	1.27e-11	-1.05e-10	1.99e-11	-8.16e-12	1.78e-11	2.42e-13	-9.25e-12	-1.15e-11	-1.39e-11	-2.81e-12	-2.95e-12	-1.65e-21	5.65e-21	-3.86e-21
CSRNP2	0.00192845	1.03e-07	-1.28e-07	-1.83e-07	2.16e-06	-8.18e-07	-3.73e-09	-2.09e-09	-2.15e-07	4.42e-08	-1.51e-07	-2.58e-07	1.04e-06	-4.61e-10	4.04e-11	1.54e-12	-1.51e-11	-3.37e-12	-2.76e-11	1.12e-10	3.63e-11	-2.2e-11	-7.8e-12	-2.91e-12	5.2e-13	1.11e-12	-9.86e-13	-5.46e-22	1.08e-21	-2.85e-21
SLC15A2	9.54e-06	3.1e-07	5.16e-08	1.28e-07	-1.47e-08	-5.68e-07	-3.63e-09	1.73e-10	-1.22e-07	3.28e-09	-5.88e-08	9.82e-07	2.05e-08	-8.88e-11	1.03e-11	-7.27e-12	2.5e-11	-3.27e-11	-1.29e-12	8.46e-12	-1.12e-11	-5.74e-12	1.63e-12	1.96e-12	1.06e-12	3.03e-16	3.31e-13	4.32e-22	-1.46e-21	1.03e-21
PRTFDC1	0.000702592	1.52e-09	4.83e-07	-1.09e-07	1.78e-07	5.24e-10	-3.49e-09	-6.72e-10	-1.85e-07	9.51e-10	-1.09e-07	2.65e-07	-5.55e-08	3e-11	-3.47e-12	-2.16e-11	-9.9e-13	3.42e-12	-1.03e-11	-3.71e-12	-4.15e-12	-6.31e-13	2.57e-12	-3.72e-12	1.71e-12	-6.14e-13	6.36e-14	1.21e-21	4.84e-22	-2.16e-22
GOLGA8N	6.04e-07	-9.95e-09	-3.54e-09	2.92e-07	-2.23e-07	-1.21e-08	-3.45e-09	-1.43e-09	0.00119928	-2.62e-09	-9.65e-08	1.84e-07	-5.08e-08	3.58e-11	1.79e-11	2.48e-11	6.54e-12	-6.61e-12	-2.45e-12	-9.67e-12	-3.75e-12	-8.81e-12	-2.68e-14	-3.15e-12	-1.15e-12	4.73e-13	2.54e-13	1.08e-21	-4.51e-22	3.56e-22
B3GNT7	-3.73e-09	3.67e-10	7.81e-09	-4.4e-07	1.23e-08	-1.99e-09	-3.37e-09	2.34e-12	1.17e-07	8.12e-10	-2.92e-08	-2.3e-09	5.14e-11	-8.37e-13	-1.13e-13	-2.08e-12	-1.07e-13	9.73e-16	-3.1e-13	6.27e-13	-3.62e-13	-7.64e-14	-2.45e-14	1.81e-13	-2.1e-13	-4.7e-14	-1.53e-14	-3.7e-23	1.75e-23	5.67e-23
SH2B2	5.75e-06	-3.55e-09	4.9e-07	-9.25e-08	-6.23e-08	-2.53e-08	-3.35e-09	-6.05e-10	-3.95e-07	1.26e-08	-3.79e-08	-2.27e-08	2.13e-07	2.61e-10	-2.77e-11	-3.36e-11	2.32e-12	-1.37e-11	8.06e-12	1.01e-14	-1.8e-11	-3.25e-12	1.31e-12	1.2e-11	-8.59e-12	2.96e-13	-9.87e-13	-8.76e-22	5.99e-22	-4.27e-22
CD86	1.66e-05	-3.95e-08	0.00619318	-2.17e-06	-5.19e-08	-1.3e-07	-3.33e-09	-3e-10	9.54e-07	-4.64e-10	1.89e-07	7.38e-07	-9.58e-08	2.09e-11	-8.27e-12	-2.91e-11	-1.26e-11	-9.9e-12	-4.7e-12	1.19e-11	8.13e-12	-1.81e-12	-4.59e-12	-2.14e-12	7.94e-13	-4.28e-13	-1.08e-13	-7.22e-22	2.71e-22	1.13e-21
MDK	1.11e-05	3.79e-09	1.07e-07	-1.36e-08	-7.58e-09	-1.72e-08	-3.27e-09	1.39e-09	-2.43e-07	6.66e-09	-6.5e-08	-1.4e-08	3e-09	-4.44e-11	2.92e-12	1.37e-11	2.85e-12	-9.3e-12	6.02e-12	7.36e-12	1.73e-12	3e-12	3.77e-13	5.14e-13	1.42e-12	8.54e-14	1.13e-14	2.27e-21	1.47e-21	8.99e-22
GZMH	0.00224049	-0.00195747	-4.97e-07	-0.052373	1.6e-06	-3.67e-07	-3.25e-09	1.94e-07	0.00718916	-6.98e-06	-8.45e-07	-0.00311145	2.75e-07	1.75e-10	3.38e-10	1.36e-10	-9.03e-11	-3.72e-11	-1.56e-10	2.24e-10	1.08e-10	-7.26e-11	8.94e-12	-1.61e-11	1.97e-11	8.39e-12	-2.73e-12	-1e-20	1.26e-21	6.44e-21
LINC01353	0.000660655	-1.07e-08	4.79e-07	9.46e-10	2.85e-07	-6.86e-09	-3.24e-09	9.42e-10	5.65e-07	4.2e-08	-1.63e-08	-3.09e-08	2.41e-07	4.2e-11	4.79e-11	1e-11	-5.98e-12	8.08e-12	-8.71e-12	-1.03e-11	3.4e-12	-1.07e-11	-9.59e-14	-6.43e-12	-3.85e-12	-4.1e-13	1.08e-12	-1.11e-21	2.91e-21	-4.23e-21
CENPE	0.00150553	-4.29e-08	1.56e-07	-0.000728314	6.9e-07	-6.06e-09	-3.16e-09	-2.86e-09	-2.62e-06	-1.89e-08	-2.02e-08	8.05e-08	1.05e-08	8.13e-11	-1.47e-11	1.97e-11	-7.36e-12	-9.85e-12	-3.32e-11	3.7e-11	-1.12e-11	-1.31e-11	1.08e-13	-3.29e-12	2.65e-13	-2.15e-13	-7.1e-14	1.76e-22	-9.52e-22	-8.97e-23
ADAMTSL4	5.85e-05	1.55e-09	4.84e-08	1.81e-08	4.11e-08	7.71e-08	-3.03e-09	7.32e-11	3.08e-09	4.46e-11	-2.44e-07	1.19e-06	-1.7e-08	1.57e-11	-3.1e-12	-4.33e-12	-2.67e-13	5.82e-13	1.38e-12	3.61e-12	-4.39e-12	1.19e-12	2.06e-13	9.95e-13	1.05e-12	1.05e-13	2.18e-13	-3.58e-22	3.93e-22	-2.32e-22
SPRED2	5.32e-09	2.79e-10	-3.59e-07	-1.71e-10	-4.94e-10	7.86e-11	-3e-09	8.38e-12	1.19e-07	4.5e-13	8.89e-10	-3.05e-09	6.8e-11	-1.39e-14	2.3e-13	5.27e-14	8.84e-15	-2.46e-13	2.63e-13	-1.85e-13	4.05e-14	8.66e-14	-1.1e-14	8.12e-14	-6.35e-14	-7.97e-15	-1.1e-15	-6.27e-24	-1.95e-24	9.81e-24
HPSE	3.17e-07	1.98e-09	1.02e-09	1.84e-06	-1.76e-09	-8.12e-11	-2.94e-09	1.1e-12	1.09e-06	-4.61e-10	-4.09e-10	2.31e-09	4.52e-11	6.71e-12	-3.85e-13	-2.88e-13	2.29e-13	-6.68e-13	9.3e-14	4.86e-13	-1.71e-13	9.81e-14	-3.81e-14	-1.64e-14	8.13e-14	-5.62e-15	5.47e-16	4.9e-23	1.5e-23	-5.91e-24
ZNF367	8.52e-08	-1.95e-10	-8.05e-11	-1.25e-09	-2.93e-09	-4.34e-11	-2.84e-09	2.97e-13	-2.37e-07	-3.66e-11	2.14e-10	2.43e-10	3.69e-09	2.48e-13	4.38e-14	2.03e-13	3.52e-13	-1.46e-13	-4.94e-14	2.59e-13	9.76e-14	-5.56e-14	1.44e-14	-1.73e-14	7.06e-14	7.93e-15	1.26e-14	-4.08e-24	7.9e-25	1.65e-23
ARHGAP32	2.98e-09	1.89e-10	1.06e-08	3.48e-09	1.48e-09	-1.71e-10	-2.74e-09	1.53e-11	-1.55e-09	-3.13e-12	-4.03e-08	3.72e-09	9.84e-11	2.05e-14	5.24e-14	-3.15e-15	-3.68e-14	2.67e-13	-1.88e-14	7.1e-14	5.55e-14	6.91e-14	4.18e-15	-2.62e-14	1.46e-14	-8e-15	1.01e-14	4.37e-24	1.67e-23	-6.01e-24
SLC23A2	0.0016602	1.5e-08	2.07e-07	-0.000175069	-1.01e-07	-1.64e-07	-2.73e-09	3.1e-09	-3.86e-07	1.57e-07	-8.86e-07	6.87e-06	6.59e-07	-2.79e-10	-8.93e-11	-1.74e-10	6.52e-11	4.57e-11	5.44e-11	-8.82e-11	2.26e-11	3.29e-11	-1.3e-11	-1.17e-11	1.17e-11	-3.47e-12	-2.54e-12	-9.84e-21	8.4e-22	4.37e-21
TMIGD3	1.36e-08	2.16e-10	1.14e-08	-1.81e-09	-1.31e-10	3.44e-10	-2.69e-09	5.87e-09	4.84e-08	5.32e-11	-9.56e-09	2.4e-08	-1.41e-12	8e-13	-3.78e-13	6.77e-14	1.43e-13	-5.57e-13	-4.09e-14	1.55e-13	-3.31e-15	-2.8e-14	6.07e-14	-1.06e-13	1.07e-13	6.26e-15	2.64e-15	-1.37e-23	8.53e-24	-2.55e-23
AP003392.1	7.58e-07	4.71e-06	3.86e-08	2.2e-07	0.000937728	-2.8e-06	-2.67e-09	4.92e-10	5.32e-07	1.12e-09	-1.31e-07	7.99e-05	1.78e-07	-5.23e-11	7.75e-12	-6.02e-12	9.23e-12	-5.63e-11	4.25e-12	3.5e-11	1.85e-13	-1.74e-12	-2.49e-12	-1.28e-12	-9.44e-13	9.49e-14	-8.25e-13	-4.89e-22	-8.21e-22	9.22e-22
NR1H3	1.4e-05	4.87e-08	2.32e-05	-1.32e-06	-7.14e-07	-2.46e-08	-2.54e-09	-6.67e-09	-1.71e-06	1.36e-08	-9.3e-08	-4.88e-07	-2.06e-08	3.51e-11	-6.82e-12	-1.87e-11	8.48e-12	1.15e-11	-1.62e-11	4.25e-12	-1.15e-12	9.87e-12	-2.04e-12	8.9e-12	-4.94e-13	-7.89e-13	1.56e-12	4.32e-22	-3.53e-22	-4.16e-22
PHKA2	0.00144397	2.87e-07	8.54e-09	4.24e-07	-1.03e-06	6.78e-08	-2.44e-09	1.93e-10	2.1e-05	-3.98e-09	-6.03e-07	3.78e-06	-7.75e-08	-1.78e-10	1.02e-10	-1.05e-11	-8.86e-12	1.14e-11	-3.57e-11	-1.07e-11	-3.58e-11	-4.41e-11	-1.91e-12	1.09e-11	-1.89e-11	2.43e-12	3.61e-12	4.21e-21	-6.11e-22	-3.28e-21
UBE2C	3.21e-05	1.14e-08	-3.32e-09	-5.97e-08	-1.11e-08	-1.19e-09	-2.16e-09	-1.99e-11	-1.3e-07	4.8e-10	-1.97e-08	-5.91e-08	2.55e-09	-1.02e-12	-8.86e-14	7.92e-13	7.18e-13	-5.05e-13	-1.01e-14	-5.66e-14	-7.07e-13	1.37e-13	-7.44e-14	-9.61e-14	1.12e-13	-3.49e-14	1.38e-14	2.54e-23	-6.67e-23	7.62e-23
ZNF850	7.25e-05	3.39e-08	2.04e-07	-2.27e-07	4.58e-07	-1.5e-08	-2.1e-09	3.63e-10	1.22e-06	-1.42e-09	3e-08	7.45e-07	3.21e-08	-1.71e-11	1.85e-12	6.34e-12	1.23e-11	-2.97e-12	5.25e-12	-1.39e-13	3.08e-12	-2e-12	5.87e-13	-5.86e-12	5.81e-12	6.21e-13	5.59e-14	4.75e-22	1.18e-21	3.93e-22
CNIH3	7.51e-08	-6.91e-10	2.88e-10	-2.04e-07	6.22e-09	-2.54e-10	-2.06e-09	5.75e-12	2.74e-07	2.09e-10	6.56e-09	2.23e-09	1.79e-10	3.43e-12	-1.85e-13	-1.85e-13	-2.92e-13	1.2e-13	2.03e-14	2.36e-13	-2.02e-14	1.04e-13	2.84e-14	-1.27e-13	2.42e-13	1e-14	1.6e-14	-3.65e-24	-4.7e-23	3.57e-23
MT1G	1.67e-07	5.15e-10	3.79e-12	1.65e-09	3.29e-10	-2.99e-10	-2e-09	-4.71e-12	1.06e-07	-2.07e-10	-1.65e-09	1.33e-08	-3.33e-10	1.35e-12	6.65e-13	-2.36e-13	-8.83e-14	1.48e-14	-2.29e-13	2.03e-13	-4.6e-13	-1.58e-13	-3.24e-14	7.97e-15	-8.82e-15	1.05e-14	3.15e-14	-3.96e-23	3.17e-24	6.04e-23
TUBB2A	8.15e-08	7.97e-11	-2.02e-10	-5.64e-07	-1.62e-09	7e-10	-1.95e-09	-6.66e-12	0.00224	-1.67e-10	-2.89e-08	7.93e-10	2.48e-10	1.98e-12	-2.33e-13	2.32e-13	6.02e-13	2.43e-14	1.78e-13	-4.76e-13	-7.17e-14	5.49e-14	3.41e-14	-7.78e-15	1.18e-14	1.9e-14	2.17e-14	8.72e-24	2.85e-24	1.16e-23
PSPN	3.19e-05	2.61e-08	-3.41e-07	2.03e-08	1.11e-07	-8.12e-07	-1.92e-09	-1.12e-09	-3.54e-07	8.69e-10	-3.44e-07	4.27e-07	1.64e-08	1.92e-10	-5.25e-14	-1.61e-11	-2.57e-11	-2.81e-12	-2.27e-11	8.6e-12	3.42e-11	-1.47e-11	3e-12	-8.14e-12	-1.06e-12	-3.71e-13	3.61e-13	4.83e-22	-6.38e-22	2e-21
APOA1	7.24e-06	3.14e-06	-2.79e-08	-3.73e-07	-1.44e-07	-8.32e-10	-1.88e-09	-1.07e-09	-1.02e-06	1.32e-08	3.12e-07	-7.36e-09	4.34e-07	-2.05e-11	5.72e-11	-4.84e-11	2.1e-11	2.22e-11	-5.64e-12	-1.19e-11	1.45e-11	-1.84e-12	-5e-12	5.93e-12	-6.95e-12	-2.07e-14	3.38e-12	-1.32e-22	1.08e-21	2.22e-22
"MARCH1"	6.32e-05	7.94e-07	0.00277585	-1.2e-07	7.19e-08	-4.83e-07	-1.8e-09	-1.12e-10	6.31e-08	-3.72e-09	-7.83e-07	4.98e-05	-8.81e-09	1.02e-10	5.02e-12	-6.79e-11	3.26e-11	-3.67e-11	-5.68e-12	6.04e-12	1.78e-11	2.61e-12	-3.02e-12	4.1e-12	-9.68e-12	-2.58e-12	1.24e-12	-1.12e-21	-4.16e-22	1.35e-21
PPP1R14A	3.45e-08	1.59e-07	5.22e-08	1.48e-08	-1.6e-08	6.09e-10	-1.79e-09	7.03e-11	5.33e-09	1.24e-09	-1.73e-07	-7.52e-08	-1.26e-08	-4.21e-13	-6.11e-13	-3.14e-12	-1.54e-12	4.22e-12	1.45e-12	-2.88e-12	5.53e-13	-4.54e-13	-1.34e-13	-5.33e-13	6.07e-13	1.74e-13	-1.57e-13	3.96e-22	5e-22	3.37e-22
PLEKHA4	5.02e-06	6.83e-09	8.31e-09	1.68e-08	1.73e-07	-1.86e-08	-1.74e-09	-8.7e-10	-4.37e-08	-5.1e-09	-1.62e-07	1.56e-07	4.05e-08	2.68e-11	-1e-11	3.83e-12	-9.42e-12	4.69e-12	2.97e-13	1.96e-12	-4.53e-12	-4.68e-12	8.4e-13	2.38e-12	-1.61e-12	5.75e-13	-5.41e-13	1.34e-21	2.54e-21	3.2e-21
NDC80	0.00230031	-1.9e-08	-6.24e-08	-0.0012921	5.99e-07	-2.43e-08	-1.71e-09	6.08e-10	-0.00203661	1.15e-08	5.85e-06	-1.27e-07	-8.07e-08	9.05e-11	2.35e-12	-1.08e-11	-3.45e-12	1.33e-11	-2.89e-12	-1.41e-11	1.25e-11	-1.5e-11	2.37e-12	-4.38e-12	-5.77e-14	6.21e-13	6.93e-13	1.47e-22	-3.55e-21	2.66e-21
CLEC9A	1.07e-06	-9.2e-10	2.06e-08	-5.47e-08	-1.34e-09	2.26e-10	-1.6e-09	3.94e-11	1.79e-06	2.9e-10	-1.46e-07	8.8e-08	1.84e-09	-2.35e-12	-2.4e-13	4.77e-13	6.03e-13	1.72e-13	-2.26e-13	-4.64e-13	1.31e-13	-1.26e-13	-1.78e-13	-3.91e-14	-1.01e-13	-3.15e-14	-3.43e-14	-6.5e-23	-1.21e-22	-7e-23
VSTM4	9.97e-08	1.79e-10	3.45e-10	-8.9e-09	4.1e-10	-4.3e-10	-1.56e-09	1.84e-12	2.6e-07	3.52e-11	1.15e-09	2.81e-08	4.91e-10	-9.56e-13	8.05e-14	-2.42e-13	-1.56e-13	1.57e-13	3.82e-14	-1.49e-13	6.97e-14	-2.75e-15	-5.65e-15	-2.78e-14	-5.61e-14	-6.56e-16	1.14e-14	1.56e-23	3.22e-25	-5.23e-24
MMP25	5.78e-09	2.72e-10	-9.93e-10	-3.05e-09	5.03e-10	-2.34e-10	-1.54e-09	4.37e-11	3.22e-06	-4.07e-12	-1.97e-09	5.2e-09	1.46e-10	4.22e-13	1.46e-13	-6.52e-13	9.74e-14	-1.35e-13	-1.17e-14	5.05e-14	8.41e-14	3.54e-14	-5.22e-15	7.02e-15	1.76e-14	-3.67e-15	5.02e-15	-6.33e-24	-4.12e-25	-1.01e-23
PADI4	1.68e-07	5.23e-08	1.25e-08	7.29e-06	-2.39e-07	-1.15e-08	-1.5e-09	-1.53e-10	-0.00115429	2.57e-08	-3.23e-07	-1.1e-07	7.59e-11	-2.28e-10	2.93e-11	2.08e-11	-6.64e-12	3.06e-11	1.07e-11	-3.69e-11	-1.48e-11	7.59e-12	1.7e-12	4.31e-12	-7.07e-12	-8.72e-13	-7.8e-13	6.69e-23	-1.83e-22	-4.2e-22
KIF3C	5.95e-09	8.64e-11	-4.12e-10	-1.9e-09	-9.25e-10	-2.1e-10	-1.45e-09	1.22e-11	2.17e-07	-1.2e-11	3.95e-09	1.27e-09	7.77e-11	3.24e-13	-2.09e-13	-2.12e-13	5.33e-14	-2.28e-14	9.66e-15	1.04e-13	9.45e-14	-8.95e-15	-5.89e-15	-6.2e-15	2.13e-14	-2.77e-16	3.23e-16	7.86e-24	-6.97e-24	-2.21e-24
NEXN	5.36e-07	1.63e-08	1.6e-07	-7.17e-08	2.25e-07	-5.96e-08	-1.4e-09	-3.33e-10	-1.02e-07	9.18e-09	-9.37e-08	-1.01e-08	2.2e-09	1.08e-11	1.91e-12	-2.38e-12	-1.82e-12	1.41e-11	1.23e-11	-1.98e-11	-1.82e-11	6.2e-12	1.91e-12	-4.08e-13	-2.83e-12	-2.06e-13	2.91e-13	-3.05e-22	3.61e-22	-4.39e-22
TLR2	2.28e-09	-1.21e-11	6.67e-09	3.51e-10	-6.52e-11	-4.84e-11	-1.39e-09	2.51e-11	-2.14e-09	-7.81e-12	-3.49e-09	3.89e-09	3.5e-11	1.11e-14	-6.58e-14	-9.39e-14	-3.16e-14	8.72e-14	5.9e-14	-3.03e-14	2.03e-14	3.08e-14	-6.6e-15	-2.03e-15	1.88e-14	1.25e-16	-3.15e-15	-8.02e-24	7.84e-25	-4.69e-24
HIST1H2AE	1.75e-07	-8.18e-11	1.5e-10	-1.02e-07	-3.59e-09	-4.37e-10	-1.38e-09	5.15e-12	-3.76e-08	2.08e-10	3.19e-09	-2.15e-09	4.36e-09	-1.65e-13	-8.24e-13	5.79e-13	-4.54e-13	1.2e-13	-1.87e-14	-2.68e-13	5.23e-14	-2.85e-14	-4.09e-14	1.62e-14	-4.88e-14	-6.75e-15	-5.4e-15	3.13e-24	-3.07e-24	2.76e-23
AC004069.1	3.84e-05	1.18e-09	3.59e-08	5.76e-08	2.32e-08	-5.51e-09	-1.36e-09	-7.12e-10	1.72e-07	-4.56e-09	5.59e-09	2.59e-09	-2.76e-08	4.98e-11	-1.07e-11	4.39e-11	8.79e-12	-2.41e-12	9.79e-12	-1.28e-11	3.46e-13	6.46e-12	-8.81e-13	-3.74e-12	3.19e-12	1.41e-13	1.22e-12	-8.3e-22	3.51e-22	1.49e-22
C3AR1	5.53e-09	9.22e-11	7.8e-09	-5.51e-10	-9.85e-11	-1.03e-10	-1.35e-09	5.99e-12	1.17e-05	-5.18e-12	7.6e-10	2.57e-09	3.7e-11	1.12e-12	-1.97e-13	2.26e-15	2.01e-13	-1.42e-13	8.54e-16	5.66e-15	9.11e-14	1.13e-14	2.06e-14	-9.61e-15	4.72e-14	-2.28e-15	-1.01e-14	5.94e-24	3.58e-24	9.98e-24
AC008429.1	1.24e-07	1.1e-10	-3.34e-09	7.18e-07	1.13e-08	-2.37e-09	-1.35e-09	2.33e-12	4.91e-07	-1.24e-10	3.06e-08	1.42e-08	2.7e-10	2.75e-12	-3.35e-13	-2.85e-13	-6.99e-14	4.87e-13	1.64e-13	-4.57e-13	1.54e-13	2.37e-13	2.79e-14	-5.39e-14	6.96e-14	-1.45e-15	6.34e-15	-8.11e-23	1.32e-23	2.77e-25
FCGR1A	6.22e-09	-4.33e-10	0.00707116	-3.49e-11	-1.02e-09	-2.47e-10	-1.29e-09	-4.19e-13	1.26e-09	-1.44e-11	-1.47e-09	9.59e-09	-8.96e-12	6.72e-14	-7.4e-14	-1.55e-13	7.33e-14	2.13e-13	-1.87e-14	-1.58e-13	-1.69e-14	-6.54e-14	3.5e-14	-1.35e-14	5.52e-15	9.6e-15	-2.46e-15	4.58e-24	1.11e-23	-9.44e-24
CDKN1C	2.09e-09	1.39e-10	1.06e-09	-2.18e-09	-1.08e-10	-2.49e-10	-1.19e-09	-1.4e-12	-1.02e-07	1.14e-11	-8.78e-10	-1.29e-09	1.51e-11	4.59e-13	-4.84e-15	-4.31e-14	9.9e-15	-6.29e-14	-4.22e-14	3.64e-14	3.08e-14	1.71e-14	1.68e-14	4.43e-15	-5.08e-15	-3.91e-15	1.15e-14	9.35e-24	-2.43e-24	-1.5e-24
NQO1	2.22e-07	-4.84e-10	2.79e-10	-7.84e-09	-1.03e-09	-3.18e-11	-1.14e-09	1.26e-12	2.21e-08	-1.53e-10	4.07e-09	9.3e-10	5.09e-10	1.05e-13	6.57e-13	3.41e-14	-1.93e-13	-1.15e-14	-4.88e-14	2.67e-13	2.42e-14	-6.31e-14	6.34e-14	-1.09e-14	1.7e-14	9.98e-15	7.29e-15	2.35e-23	6.52e-24	-1.16e-23
PTGR1	2.96e-09	4.08e-11	5.49e-09	1.02e-09	7.38e-10	-2.27e-10	-1.11e-09	1.24e-11	1.52e-08	-2.06e-11	-6.15e-11	1.16e-08	-5.48e-12	5.13e-13	-2.22e-13	-6.15e-13	-5.99e-14	3.85e-14	-1.22e-13	2.49e-13	-5.95e-14	-9.99e-15	-1.21e-15	3.82e-15	-1.89e-14	-3.18e-15	-2.03e-16	-2.61e-24	-1.78e-24	2.12e-24
SHISA4	5.71e-07	1.96e-10	-5.23e-10	-2.6e-06	-8.78e-10	-9.1e-10	-1.07e-09	1.12e-11	3.7e-06	-1.34e-10	2.53e-08	1.62e-10	-1.92e-10	2.09e-12	-5.32e-13	1.98e-13	-3.39e-13	5.21e-14	4.8e-13	-9.31e-13	2.34e-13	2.3e-13	1.1e-14	1.23e-13	-2.02e-13	-1.32e-14	2.18e-14	-1.11e-22	3.38e-23	-5.92e-23
XCL1	2.54e-08	4.62e-10	4.66e-09	2.84e-09	-1.14e-09	4.76e-11	-1.05e-09	1.3e-11	0.00088852	-1.13e-10	7.58e-09	5.33e-09	4.66e-11	2.34e-13	3.51e-13	3.69e-13	3e-13	-5.35e-13	1.14e-13	2.11e-14	-7.48e-14	3.6e-15	2.75e-14	-2.79e-14	1.3e-13	6.54e-15	-3.65e-16	1.81e-23	-6.2e-24	-7.58e-24
CYBRD1	4.11e-09	-1.98e-10	9.25e-09	8.77e-10	6.81e-10	9.17e-11	-1.03e-09	-1.01e-12	-2.22e-08	2.02e-12	-1.5e-09	-1.7e-09	1.58e-10	2.28e-14	-7.37e-14	-9.4e-14	-5.77e-14	4.58e-14	-2.65e-14	4.98e-14	6.34e-14	5.04e-14	-1.45e-14	-1.23e-14	-5.03e-15	-9.09e-15	4.89e-15	1.11e-27	-4.37e-24	1.53e-24
BGLAP	2.65e-05	-6.48e-08	8.68e-07	7.87e-08	-3.05e-09	-1.38e-07	-1.03e-09	3.44e-09	-1.35e-07	-2.59e-08	-1.22e-07	6.64e-07	5.66e-07	8.02e-12	6.85e-11	2.6e-11	1.29e-11	-3.36e-11	-9.12e-12	9.34e-12	1.59e-11	4.83e-12	-9.41e-13	-5.1e-12	-3.24e-12	-2.34e-12	-9.85e-14	-1.13e-21	-9.37e-22	-6.57e-22
APOBEC3D	0.000901199	-1.82e-08	-1.11e-07	-3.68e-06	3.91e-07	-8.94e-09	-9.84e-10	1.93e-09	1.8e-05	-6.19e-08	5.08e-07	9.3e-07	1.37e-06	-1.29e-10	4.89e-11	-1.5e-11	-6.68e-12	1.67e-11	4.08e-12	-1.01e-11	1.24e-11	-5e-12	2.66e-12	2.8e-12	-6.6e-12	1.06e-12	-9.82e-13	7.68e-22	-2.42e-21	-4.19e-21
SETD7	0.00137575	3.36e-08	7.32e-08	0.001021	4.88e-07	-5.35e-08	-9.71e-10	1.39e-09	0.00315224	-1.62e-08	-8.03e-06	4.2e-07	-4.17e-08	1.1e-10	-1.07e-10	7.98e-11	-3.78e-11	7.06e-12	-1.52e-11	3.83e-11	-4.25e-11	-1.53e-11	1.6e-11	-1.99e-11	-2.61e-11	-2.14e-12	-1.47e-12	1.3e-21	-2.07e-21	1.12e-20
RNASE1	1.67e-08	1.38e-10	5.64e-09	1.97e-09	2.52e-10	-2.68e-10	-9.57e-10	6.43e-11	2.08e-07	-4.7e-11	-3.9e-09	2.8e-08	3.01e-11	1.64e-12	-2.99e-13	-1.91e-13	2.57e-13	-3.33e-13	-2.74e-14	1.14e-13	1.28e-13	6.46e-14	-3.7e-15	-1.66e-16	1.25e-13	-6.74e-15	8.68e-15	1.47e-23	1.13e-23	-5.3e-24
LINC01094	3.06e-09	1.54e-11	5.86e-09	1.2e-10	1.91e-10	-2.46e-10	-9.47e-10	-8.1e-12	1.85e-08	-3.49e-12	-2.35e-09	1.75e-08	-4.82e-13	5.14e-14	-4.7e-14	4.42e-14	-9.73e-15	6.16e-14	1.39e-14	1.98e-14	6.12e-15	-3.76e-14	-1.02e-14	-9.35e-15	-1.12e-14	3.71e-15	-1.33e-15	-5.62e-24	2.74e-24	2.02e-25
TNFRSF17	1.98e-07	9.73e-10	-3.65e-10	-2.74e-09	-2.3e-08	-1.06e-09	-9.42e-10	-1.29e-11	-1.74e-06	1.56e-09	7.19e-09	-5.78e-08	1.12e-09	4.24e-13	-1.1e-12	1.66e-13	-3.1e-13	-8.07e-15	-5.77e-14	2.05e-13	-2.35e-13	-2.53e-14	-4.75e-14	5.72e-14	-1.43e-13	9.1e-15	-6.56e-15	-3.33e-23	-1.4e-24	2.08e-23
HIST1H2BG	0.00108645	4.26e-08	-1.84e-09	-1.09e-06	-0.00455362	-5.23e-06	-8.7e-10	-1.88e-10	1.15e-05	7.33e-07	-3.12e-06	5.78e-06	1.14e-06	1.57e-11	1.56e-11	1.11e-10	-1.71e-11	1.69e-12	-6.84e-12	2.53e-11	1.72e-11	-1.15e-11	-7.1e-13	-1.32e-11	3.55e-12	2.36e-13	8.36e-13	-2.12e-21	1.76e-21	1.4e-21
TFE3	0.00189081	3.06e-07	1.21e-06	1.9e-07	-1.47e-06	-2.05e-07	-8.7e-10	1.88e-09	-1.37e-06	-1.99e-08	-1.04e-06	1.1e-06	1.27e-06	2.04e-10	-1.38e-10	-4.14e-11	3.73e-11	-7.11e-11	6.76e-11	1.16e-10	3.6e-11	2.45e-11	-6.82e-12	2.04e-11	1.03e-11	3.28e-12	-3.88e-12	-6.39e-21	5.05e-21	-4.51e-21
HAMP	1.22e-08	8.38e-11	5.26e-09	-3.12e-09	-3.94e-10	-4.38e-11	-8.69e-10	3.75e-11	3.46e-07	1.93e-11	-5.87e-09	4.02e-08	-1.41e-11	1.13e-12	-1.73e-13	1.04e-13	3.14e-13	-2.26e-13	2.48e-15	1.79e-15	-5e-14	-7.4e-15	9.76e-15	4.71e-15	-6.46e-14	-7.68e-15	4.47e-15	7.94e-24	3.73e-24	-4.38e-25
TCL1A	-5.19e-07	1.35e-08	2.25e-08	3.97e-08	-1.16e-07	-2.65e-09	-8.29e-10	5.85e-10	-1.61e-06	4.31e-07	-6.69e-09	1.91e-07	9.05e-09	-3.13e-11	6.04e-13	1.68e-11	7.59e-12	-4.55e-12	-4.93e-12	5.64e-13	1.07e-11	-3.75e-12	-1.85e-13	-1.28e-12	1.82e-13	-2.66e-13	-1.24e-13	-4.08e-22	-4.39e-22	1.22e-22
NPM2	1.07e-06	3.16e-10	-4.79e-09	-3e-06	-4.74e-09	-7.67e-10	-8.2e-10	-2.61e-12	0.00257259	2.15e-10	3.03e-08	-6.14e-09	-2.82e-11	2.66e-12	-3.47e-13	-8.93e-14	-8.66e-14	-2.12e-13	-9.74e-14	-3.53e-14	5.13e-14	-3.24e-13	-7.04e-14	4.44e-14	1.32e-13	4.8e-14	1.68e-15	-3.85e-23	2.43e-23	-5.99e-24
IGFBP4	4.59e-07	-1.05e-10	-2.31e-09	-3.8e-08	-4.22e-09	2.1e-11	-8.11e-10	1.73e-12	0.00355114	-7.24e-10	7.67e-08	-3.96e-09	9.81e-12	5.6e-12	3.11e-13	5.48e-13	1.59e-13	-1.49e-13	2.58e-13	-4.35e-13	6.75e-14	2.77e-13	6.83e-15	-5.25e-14	9.51e-14	-7.15e-15	1.8e-14	1.21e-24	-2.24e-24	2.19e-24
RDH10	1.06e-07	-3.88e-10	3.78e-09	-2.8e-06	7.54e-09	-1.6e-09	-7.98e-10	-2.53e-12	-9.18e-08	2.6e-10	3.41e-08	1.14e-09	-3.97e-11	5.89e-13	-2.07e-13	1.25e-14	-3.06e-13	7.99e-15	-1.67e-15	3.37e-13	2.93e-13	3.75e-14	2.17e-14	-1.45e-14	-4.9e-14	1.48e-15	3.29e-15	-1.07e-23	3.53e-23	7.25e-23
PHLDA2	2.86e-09	3.91e-11	3.08e-10	4.72e-09	-5.89e-10	6.04e-11	-7.89e-10	7.01e-12	3.28e-06	1.11e-11	-1.14e-09	7.69e-10	3.25e-11	5.2e-13	-6.68e-14	-7.47e-14	8.73e-14	-3.66e-14	1.75e-14	-3.42e-14	-1.63e-14	-4.54e-15	8.37e-15	9.5e-15	-4.38e-15	2.14e-15	2.14e-15	-5.62e-24	-3.69e-25	-3.54e-24
PTGDS	3.28e-05	-5.81e-08	1.73e-07	0.0011513	-1.18e-06	-4.32e-08	-7.83e-10	1.56e-08	0.00309973	1.36e-09	-3.89e-05	8.78e-07	1.22e-07	-1.01e-10	1.84e-11	1.67e-11	-2.2e-11	3.74e-11	-7.63e-13	8.95e-12	-6.44e-12	2.46e-12	-7.91e-13	-3.98e-12	-6.21e-12	-6.66e-13	1e-12	-4.61e-22	3.37e-21	-1e-21
CDKL5	5.57e-06	-9.03e-08	1.48e-07	2.56e-08	7.18e-07	9.86e-11	-7.34e-10	1.49e-09	8.6e-06	-1.45e-08	-3.21e-05	2.07e-05	2.1e-07	1.83e-10	2.21e-11	-6.62e-11	-2.95e-12	3.56e-11	-3.93e-11	5.18e-11	3.17e-11	-2.4e-11	8.07e-12	1.43e-11	-1.09e-11	-8.58e-13	-1.78e-12	-3e-21	1.25e-21	1.82e-21
TTR	1.09e-08	6.81e-11	2.74e-10	-2.34e-10	4.26e-10	6.23e-11	-7.26e-10	7.65e-12	8.43e-09	-1.14e-11	1.18e-09	3.21e-09	1.01e-10	8.3e-15	-4.35e-14	-1.13e-13	9.29e-15	1.24e-14	2.18e-15	8.22e-14	7.73e-14	3.13e-14	-1.12e-14	-2.43e-14	2.08e-14	1.43e-16	-8.07e-17	4.22e-24	1.41e-23	-3.74e-25
CH25H	9.18e-09	2.88e-11	1.41e-09	-2.13e-10	3.84e-10	-9.08e-11	-7.19e-10	-7.16e-12	4.36e-08	-4.51e-11	-1.98e-08	1.25e-08	1.98e-11	1.48e-13	-3.44e-14	7.34e-14	-2.81e-14	-6.31e-14	-3.3e-14	1.47e-13	-4.8e-14	-6.92e-14	2.53e-14	-1.97e-14	-3.99e-14	4.17e-16	-1.09e-14	2.92e-24	1.19e-24	1.33e-23
AL158071.4	1.49e-07	4.88e-11	4.51e-10	-6.16e-07	-1.02e-09	8.5e-10	-7.07e-10	-1.23e-12	0.000740805	-9.48e-11	3.32e-08	-1.26e-08	-2.5e-09	3.96e-13	-6.72e-13	-2.72e-13	2.17e-13	-8.21e-14	2.02e-13	-2.99e-13	-1.53e-13	8.63e-14	-1.88e-14	-6.76e-14	8.38e-14	1.27e-14	-1.93e-15	5.13e-23	3.28e-23	-1.71e-23
NOXA1	2.44e-08	-2.19e-11	6.7e-10	1.42e-06	-3.95e-09	-7.02e-10	-7e-10	-2.05e-13	0.00176566	8.4e-11	-3.51e-08	4.91e-09	2.95e-11	1.15e-13	-1.37e-13	-2.29e-13	-1.1e-13	-2.44e-15	1.19e-14	-2.02e-13	1.33e-13	-7.72e-14	4.32e-15	-2.03e-14	-1.78e-13	-9.49e-15	-3.18e-15	2.48e-23	7.46e-24	3.56e-23
SERPINE2	2.98e-07	2.87e-12	2.02e-08	2.94e-07	2.05e-09	8.31e-10	-6.85e-10	6.03e-12	0.00240205	-2.38e-10	2.81e-07	-4.34e-09	4.41e-10	3.51e-13	9.14e-14	-4.97e-15	9.9e-14	-2.57e-14	-1.7e-13	2.62e-13	4.21e-13	-2.5e-13	6.35e-14	-7.29e-14	-7.29e-14	1.62e-14	4.84e-14	-1.82e-25	-5.74e-23	-2.73e-23
CCL3L1	-1.01e-06	-1.79e-09	-8.83e-10	-0.00822751	1.59e-07	1.65e-08	-6.84e-10	-1.27e-12	-1.38e-06	3.53e-11	-1.09e-08	-4.15e-10	1.84e-10	-9.09e-13	-4.32e-13	3.17e-13	-2.23e-13	1.45e-13	-8.72e-14	-2.41e-13	3.83e-13	-7.24e-14	-8.23e-14	-1.55e-14	5.48e-14	-5.77e-15	-1.72e-14	-1.05e-23	-2.63e-24	-5.08e-23
C2	1.45e-09	-4.4e-11	2.48e-09	-4.65e-09	1.04e-09	-6.68e-10	-6.6e-10	-3.53e-12	2.09e-07	1.65e-11	-3.64e-09	7.63e-09	5.36e-11	8.77e-13	-1.93e-14	-3.12e-14	-2.48e-13	2.37e-13	-1.38e-13	-4.41e-14	-2.02e-14	-5.52e-14	4.64e-15	5.59e-16	-1.66e-14	1.67e-15	2.08e-15	-1.14e-23	-1.35e-24	-2.52e-24
CYBB	1.86e-06	-1.64e-08	0.0109975	-2.13e-08	2.87e-07	-1.08e-08	-6.51e-10	-2.21e-09	3.68e-07	-1.13e-08	-1.74e-06	2.35e-07	-1.62e-06	2.31e-10	-2.51e-11	-2.71e-11	4.59e-11	-2.54e-11	-5.76e-13	-1.97e-12	-1.2e-11	5.65e-12	3.07e-12	-7.97e-12	1.63e-12	-1.61e-12	-8.94e-14	-1.54e-21	2.9e-21	-1.1e-21
AC005332.6	1.79e-08	1.71e-10	-1.29e-10	-1.87e-09	-1.44e-09	-2.05e-10	-6.43e-10	4.61e-12	3.09e-07	1.01e-11	3.53e-09	3.54e-09	2.09e-09	2.71e-13	-8.13e-13	7.65e-14	1.4e-14	4.66e-15	-3.32e-15	2.8e-14	5e-15	-5.1e-14	-3.36e-14	1.59e-14	-5.84e-14	2.12e-15	-2.45e-15	1.35e-24	6.29e-24	1.22e-23
POT1-AS1	0.00013258	9.26e-08	1.53e-07	-5.81e-07	3.82e-07	-7.52e-08	-6.43e-10	4.71e-10	-4.93e-07	2.01e-09	-1.09e-06	1.67e-07	1.47e-07	8.73e-11	-7.24e-12	2.76e-11	-7.99e-12	1.91e-13	9.81e-12	-1.16e-11	-1.09e-11	4.25e-12	5.58e-13	-9.23e-13	-2.05e-13	1.44e-13	-8.27e-14	-4.61e-22	5.69e-22	-6.92e-22
MISP3	2.93e-09	1.67e-10	-3.84e-10	-2.9e-09	-7.31e-10	-1.76e-10	-6.23e-10	-1.62e-11	9.14e-08	-9.12e-12	1.04e-09	1.9e-09	1.12e-11	1.91e-13	-7.77e-14	8.44e-14	3.36e-15	4.43e-15	9.68e-14	-7.11e-14	1.67e-13	3.86e-14	-2.29e-14	9.83e-15	4.34e-14	4.51e-16	-3.01e-15	-2.2e-24	8.94e-24	9.6e-24
KIFC3	2.85e-09	4.64e-12	3.72e-10	-1.08e-09	2.37e-11	3.12e-11	-5.89e-10	9.48e-12	-2.2e-08	-1.65e-12	2.69e-09	-4.18e-10	5.01e-11	1.85e-14	-1.9e-14	-5.46e-14	1.56e-14	1.72e-14	-2.89e-14	-1.4e-14	3.75e-14	-5.91e-15	1.39e-14	-3.05e-15	1.02e-14	2.51e-15	3.83e-17	6.01e-24	5.41e-24	-5e-24
MACROD2	2.25e-09	5.16e-12	2.32e-09	-2.17e-09	-1.53e-10	-7.89e-12	-5.72e-10	4.7e-12	1.15e-09	-1.91e-12	3.99e-11	1.9e-10	3.57e-11	4.83e-14	1.26e-16	-2.34e-14	-4.04e-15	2.89e-14	1.33e-14	-3.23e-14	-1.17e-14	9.07e-15	-2.25e-15	-1.74e-15	1.07e-14	6.25e-16	9.47e-16	2.18e-24	1.24e-24	2e-24
GAS2L1	3.37e-09	1.96e-12	3.4e-09	5.29e-11	-4.58e-11	1.43e-11	-5.71e-10	-1.15e-11	2.32e-08	-1.52e-12	2.86e-10	-9.71e-10	4.87e-11	1.98e-14	-7.94e-14	-7.37e-14	4.69e-14	3.78e-14	5.37e-14	-2.63e-14	-9.91e-15	-1.2e-14	1.79e-14	1.42e-14	-1.57e-14	2.57e-15	4.26e-15	4.2e-24	-7.59e-24	1.35e-24
CTNNAL1	5.86e-07	-1.43e-10	-2.24e-09	-2.23e-07	-2.76e-09	-7.84e-10	-5.54e-10	3.87e-12	3.89e-05	-2.96e-10	-1.66e-08	4.05e-09	2.68e-10	1.46e-11	-4.61e-13	1.45e-12	-1.07e-12	3.95e-13	9.13e-14	6.54e-13	-2.14e-14	-1.52e-16	-1.24e-14	3.67e-14	2.03e-16	2.39e-14	1.11e-14	5.81e-23	2.11e-23	-6.37e-23
HBEGF	2.89e-09	-9.81e-12	5.68e-10	3.25e-10	-1.09e-10	-1.07e-11	-5.45e-10	-1.08e-12	1.07e-09	-2.01e-12	-5.37e-10	2.37e-10	1.95e-11	2.88e-13	-4.64e-14	-2.72e-14	1.88e-14	-2.34e-14	-1.25e-14	2.34e-14	1.87e-14	-7.55e-15	1.87e-15	6.8e-16	-4.74e-16	-2.07e-16	7.61e-16	-1.26e-24	1.38e-24	3.56e-24
AC079807.1	1.04e-05	3.24e-08	1.38e-07	1.03e-07	1.19e-08	-2.38e-08	-5.38e-10	6.02e-09	6.6e-08	2.61e-08	-3.08e-08	5.23e-07	1.35e-06	4.19e-11	-4.38e-12	-1.99e-11	-2.59e-11	-1.04e-11	-2.45e-12	7.85e-12	1.51e-11	1.85e-12	4.66e-13	-4.13e-12	3.24e-12	4.81e-13	3.56e-13	1.22e-21	1.85e-21	5.88e-22
HTRA1	5.13e-09	8.01e-11	2.35e-09	5.12e-10	6.28e-10	6.22e-11	-5.17e-10	2.69e-12	1.23e-06	-1.81e-11	8.58e-10	4.68e-09	1.21e-11	2.24e-14	8.43e-14	1.75e-14	7.96e-14	-6.52e-14	-1.4e-14	-4.11e-14	5.02e-14	1.87e-17	-1.24e-14	1.2e-14	-1.42e-14	-2.07e-15	4.02e-15	-2.39e-24	6.52e-25	-9.24e-26
SPPL2B	0.0038209	-5.81e-08	1.07e-08	1.19e-07	2.61e-07	-1.05e-06	-4.99e-10	-2.1e-08	-8.1e-06	6.37e-08	-9.5e-05	5.84e-05	7.88e-07	1.09e-10	8.14e-11	-1.1e-08	4.41e-11	-2.22e-10	8.39e-11	2.45e-11	1.57e-10	1.35e-11	-3.63e-11	7.62e-12	-4.96e-11	-4.79e-12	-1.43e-11	-8.1e-21	-1.45e-20	7.41e-21
MEF2C-AS1	1.27e-09	-2.95e-11	2.31e-09	-6.96e-10	8.22e-11	-1.18e-10	-4.55e-10	-4.85e-13	7.78e-10	-4.59e-12	7.42e-11	1.94e-10	-6.66e-10	8.94e-14	-2.75e-14	-1.98e-14	8.77e-15	-1.93e-14	-3.6e-15	4.99e-15	4.29e-15	-1.46e-15	1e-15	1.1e-15	2.84e-15	6.11e-16	1.45e-15	5.41e-26	1.73e-24	9.38e-25
LINC00996	8.8e-10	1.32e-11	1.6e-09	-1.36e-10	-4.92e-12	-1.57e-11	-4.37e-10	-1.23e-12	1.1e-09	2.43e-11	-8.45e-11	1.69e-11	4.88e-10	-2.38e-14	6.3e-15	-1.99e-15	-2.43e-16	2.24e-15	6.67e-15	-1.92e-14	2.7e-16	1.86e-16	-2.54e-16	1.33e-15	-1.86e-15	1.84e-16	-2.65e-16	-6.44e-25	-4.33e-25	-3.35e-25
TREM1	1.24e-09	-1.38e-11	5.72e-09	7.48e-10	-5.56e-11	1.98e-11	-4.3e-10	-4.55e-13	1.66e-10	-1.05e-12	-9.44e-11	4.07e-11	-1.97e-11	5.68e-14	-5.34e-15	2.52e-14	7.3e-16	-8.53e-15	-2.29e-15	1.51e-14	-2.89e-15	-4.26e-15	-6.74e-16	-2.16e-15	-1.55e-15	3.82e-16	4.7e-16	-5.9e-25	9.53e-25	3.63e-25
GPR35	6.3e-08	1.04e-10	3.96e-09	-5.44e-07	5.16e-09	1.11e-10	-4.28e-10	2.49e-11	5.17e-06	1.58e-10	1.55e-08	8.91e-10	1.24e-10	-2.04e-12	4.55e-16	1.13e-12	7.84e-14	-2e-13	-4.52e-15	-4.73e-13	-6.49e-14	-6.96e-14	2.39e-14	-1.19e-13	2.36e-14	7.5e-15	4.45e-15	2.5e-23	8.18e-24	-3.18e-23
AC239800.2	1.87e-08	-2.06e-10	-1.01e-09	-3.19e-06	2.52e-09	3.39e-11	-4.26e-10	7.19e-13	2.08e-05	3e-10	-2.16e-08	1.54e-08	1.42e-11	5.32e-13	4.98e-14	7.87e-14	1.44e-13	2.11e-13	1.02e-13	1.26e-14	-2.38e-13	-1.68e-13	-3.77e-14	6.78e-14	-8.12e-14	2.68e-14	-3.54e-14	-2.69e-23	5.89e-24	8.96e-24
SPRY2	3.55e-10	6.21e-12	-1.75e-10	-5.45e-10	-1.27e-11	-1.58e-11	-4.22e-10	-1.15e-12	-8.9e-10	3.88e-12	-3.27e-11	5.12e-11	9.68e-11	-1.65e-14	-2.09e-14	-1.02e-14	-1.16e-15	1.74e-14	-2.4e-15	-3.67e-15	1.39e-15	-1.83e-15	-9.46e-16	-1.86e-15	1.22e-15	3.9e-16	-3.04e-16	3.13e-25	-3.55e-25	1.15e-24
MPP1	0.00304162	4.16e-07	5.95e-05	-1.54e-06	8.18e-08	-3.86e-08	-4.17e-10	-7.32e-09	1.16e-05	3.66e-09	-8.98e-07	-7.14e-07	3.3e-07	1.25e-10	-6.25e-12	3.24e-11	-3.44e-11	4.41e-11	1.21e-11	-4.25e-11	-2.16e-11	-3.05e-12	-1.94e-12	6.78e-12	-5.77e-12	3.05e-13	-8.29e-13	1.31e-22	-3.34e-21	-1.49e-22
CDKN3	1.47e-07	-1.01e-10	1.81e-10	-0.00097317	-6.75e-09	-3.03e-10	-4.03e-10	1.92e-11	-2.23e-05	6.29e-11	3.83e-08	9.85e-10	9.63e-11	4.07e-12	-4.04e-13	9.12e-14	-2.66e-13	2.59e-13	-1.68e-13	8.57e-13	-4.17e-13	7.9e-14	5.33e-14	-8.81e-14	1.66e-13	8.12e-15	-7.16e-15	-3.61e-23	7.52e-23	-3.34e-23
HECTD2	1.6e-07	2.39e-10	2.38e-09	-4.88e-06	2.98e-09	-1.27e-09	-3.87e-10	-4.63e-12	7.7e-06	9.15e-11	4.58e-08	1.66e-09	1.3e-11	8.17e-13	-8.09e-14	1.75e-13	4.89e-13	-7.78e-14	3.38e-14	-1.63e-13	-5.23e-14	-1.37e-13	1.68e-14	6.87e-15	3.91e-14	-8.04e-15	-9.08e-15	-2.23e-23	-5.1e-23	-6.05e-24
ATF3	2.71e-09	-1.23e-11	3.98e-09	-1.96e-09	8.8e-11	-5.3e-11	-3.83e-10	-1.83e-12	1.01e-09	-2.03e-12	7.23e-11	3.97e-11	2.46e-09	-5.8e-15	-3.55e-15	-3.34e-14	-1.4e-15	-1.04e-14	1.32e-14	8.19e-15	-6.59e-15	1.21e-14	-2.25e-16	-3.88e-15	3.48e-15	-6.68e-16	4.91e-16	-6.66e-25	1.41e-25	1.3e-24
FERMT2	9.16e-07	-5.56e-10	8.35e-09	-1.85e-08	5.64e-09	-3.16e-09	-3.75e-10	-4.17e-13	4.64e-07	1.91e-10	-3.91e-08	1.49e-07	-1.65e-10	5.74e-12	-8.86e-13	-1.75e-12	-2.94e-13	6.05e-14	-3.36e-13	1.67e-12	1.9e-13	-1.18e-13	2.07e-14	-3.81e-14	-5.71e-14	-1.43e-14	-1.78e-14	-4.77e-23	-1.59e-23	-3.13e-23
LILRA5	6.11e-09	-6.39e-11	1.15e-08	5.84e-10	7.3e-10	-7.15e-10	-3.62e-10	8.87e-13	2.87e-08	-3.93e-12	-2.61e-09	7.27e-09	-6.82e-12	2.11e-14	2.96e-14	-2.07e-13	2.85e-14	8.61e-14	5.19e-14	-1.06e-13	-1.75e-14	8.07e-15	2.63e-14	1.93e-14	-6.92e-14	-7.5e-15	-7.73e-15	1.5e-23	-9.47e-24	1.45e-23
IRAK2	4.18e-07	1.12e-10	-1.72e-09	-2.51e-08	-8.86e-09	-1.43e-09	-3.47e-10	-4.8e-12	1.93e-05	3.08e-10	7.51e-09	2.3e-09	4.81e-10	-1.69e-13	1.26e-13	-4.62e-15	-4.95e-13	1.76e-13	9.21e-14	3.37e-13	-1.74e-13	-8.82e-14	9.01e-15	3.31e-14	-8.02e-14	1.94e-14	-2.27e-14	-4.73e-23	-4.03e-23	4.06e-23
SLC2A5	9.46e-09	-5.31e-12	2.04e-08	2.81e-10	2.54e-10	-3.41e-11	-3.44e-10	7.73e-13	2.24e-09	-2.12e-11	-5.17e-10	8.9e-10	4.37e-11	1.75e-13	-7.45e-14	-1.33e-13	4.34e-14	2.33e-15	9.48e-15	-1.64e-14	3.84e-16	1.49e-14	-1.38e-16	1.03e-15	-1.69e-15	-1.49e-15	8.63e-16	3.74e-24	1.13e-24	-5.6e-24
ARHGEF40	5.87e-08	1.89e-10	3.32e-07	-8.46e-10	8.39e-09	-2.64e-09	-3.38e-10	-6.02e-12	2.01e-10	-3.26e-11	-3.65e-09	2.63e-09	1.77e-08	3.81e-13	2.14e-13	-7.44e-14	3.4e-13	-1.63e-13	6.11e-14	-1.09e-13	3.03e-13	1.13e-13	4.7e-14	4.46e-14	6.25e-14	-4.77e-15	-7.77e-15	-1.49e-24	9.57e-24	1.4e-23
VMO1	3.28e-08	-1.05e-10	0.00642971	-4.02e-10	1.4e-09	-1.32e-09	-3.36e-10	2.55e-11	4.67e-08	-1.54e-10	1.33e-09	2.76e-09	-2.19e-10	1.12e-12	2.21e-14	9.03e-14	-1.78e-13	-9.48e-14	1.28e-14	1.48e-13	3.98e-14	6e-14	-1.15e-14	-5.19e-14	3.61e-14	-1.86e-15	2.18e-15	1.8e-24	6.28e-24	-2.34e-23
UBTD1	3.28e-09	-1.18e-10	4.3e-11	-1.2e-09	-3.48e-10	-2.11e-11	-3.35e-10	-7.35e-12	-7.6e-08	-1.44e-11	-3.83e-09	5.38e-11	2.74e-11	-3.23e-13	-2.9e-13	1.1e-13	1.07e-14	5.13e-14	-4.63e-14	7.16e-14	-1.75e-14	-5e-14	-1.17e-15	3.23e-14	-3.08e-14	1.4e-15	5.39e-15	-2.39e-24	2.58e-25	-6.07e-25
MIR99AHG	4.9e-09	1.06e-11	4.37e-09	-5.97e-10	-3.7e-10	-1.39e-10	-3.34e-10	9.67e-12	-2e-08	1.97e-11	-1.94e-09	2e-09	5.06e-11	-1.61e-13	-5e-14	9.46e-14	-1.18e-14	3.25e-14	-2.12e-14	5.96e-14	1.83e-14	4.57e-14	1.99e-14	-3.92e-15	-1.47e-14	-8.09e-15	-4.27e-15	1.69e-24	-1.19e-23	4.93e-24
ANO6	0.00501864	1.81e-07	2.33e-06	1.57e-06	9.12e-07	-7.36e-08	-3.19e-10	-1.84e-09	3.5e-06	9.3e-08	-2.45e-06	5.21e-06	1.24e-06	3.68e-10	-2.96e-10	-6.24e-11	-1.03e-10	-6.82e-11	1.48e-11	1.23e-10	-1.45e-11	1.56e-12	1.51e-11	-2.11e-11	-1.38e-10	-1.31e-11	-1.73e-11	7.42e-22	-8.81e-21	2.4e-20
ZNF486	1.72e-08	-1.09e-10	-1.08e-10	1.61e-09	-1.6e-10	-8.49e-11	-3.14e-10	-5.78e-12	-8.63e-08	-1.48e-10	-2.02e-09	3.27e-09	4.8e-10	2.33e-13	1.83e-13	-1.91e-13	2.8e-13	-1.14e-13	-5.68e-14	3.98e-13	1.11e-13	1.33e-14	6.76e-15	-4.28e-14	4.55e-14	-4.67e-15	-5.95e-15	6.56e-24	1.25e-23	3.3e-24
MEST	3.64e-08	3.83e-10	1.61e-10	0.000720485	3.37e-09	-4.77e-10	-3.06e-10	1.96e-11	1.25e-06	-3.31e-10	-4.34e-08	3.96e-09	1.54e-10	1.99e-12	3.34e-13	2.69e-13	2.86e-13	-2.46e-14	9.66e-14	-2.48e-13	-4.92e-14	-3.23e-15	-1.13e-13	2.83e-14	2.61e-14	1.02e-14	1.7e-15	8.27e-24	-9.7e-24	-9.9e-24
RIN1	2.83e-09	1.56e-10	2.66e-09	4.85e-09	2.7e-10	-1.21e-11	-3.05e-10	-3.89e-12	1.12e-06	8.11e-13	-1.87e-08	2.24e-10	3.32e-11	1.01e-12	6.68e-14	-1.02e-13	1.32e-13	-7.38e-14	-2.92e-14	1.31e-14	-3.03e-14	3.05e-14	1.04e-14	-1.52e-14	2.83e-14	-2.37e-15	1.16e-14	7.99e-24	-1.92e-24	-3.58e-24
TMEM176B	7.42e-09	-3.37e-11	4.91e-09	-2.09e-09	-2.22e-09	-2.82e-10	-3.05e-10	3.38e-11	2.2e-09	7.66e-11	7.82e-10	1.47e-08	8.13e-11	9.3e-13	-1.25e-13	-2.27e-13	2.12e-13	-2.5e-13	-2.84e-13	1.59e-13	-4.44e-13	8.09e-15	-3.95e-14	-4.41e-15	3.59e-14	-2.87e-15	1.67e-14	-2.76e-23	-7.34e-24	-1.6e-23
ZDHHC1	3.55e-10	8.48e-12	1.84e-09	2.52e-10	-1.45e-10	-1.45e-11	-3.02e-10	-2.95e-12	1.2e-09	9.37e-12	-3.21e-10	1.62e-10	2.01e-09	1.78e-14	-1.79e-14	-2.02e-14	2.53e-14	-1.16e-14	6.53e-15	1.16e-14	-3.1e-15	3.85e-15	-2.04e-15	8.76e-15	5.03e-15	-4.48e-16	-1.52e-15	-3.27e-24	9.34e-25	3.99e-24
AC090825.1	1.3e-07	-6.15e-11	6.9e-11	-1.27e-08	-2.87e-10	-4.29e-10	-2.97e-10	-2.71e-12	9.64e-08	8.76e-12	-6.45e-10	1.3e-08	-1.86e-10	3.06e-13	-3.57e-13	1.48e-13	-9.59e-14	4.44e-14	4.55e-14	-1.73e-14	1.2e-13	3.01e-16	-1.27e-15	1.59e-14	-5.73e-14	1.69e-15	-1.11e-14	-1.15e-23	5.4e-24	-1.35e-23
AP000547.3	2.37e-10	7.15e-12	9.26e-10	7.67e-10	-1.26e-10	-8.12e-12	-2.93e-10	1.37e-12	-3.72e-10	4.12e-12	-1.01e-10	6.97e-11	-1.5e-11	-1.75e-14	9.54e-15	3.36e-15	7.26e-15	1.2e-14	1.63e-14	-2.16e-14	6.82e-15	7.65e-15	-1.59e-15	5.02e-15	-6.38e-15	-1.09e-15	-2.22e-16	-1.91e-24	1.03e-24	2.64e-25
DOCK4	-1.73e-08	-2.61e-11	0.00467472	3.38e-10	7.8e-10	-2.08e-11	-2.9e-10	-8.45e-12	4.57e-09	-2.88e-11	4.38e-10	-6.67e-09	-2.04e-09	-2.55e-14	2.18e-14	-1.46e-13	2.1e-14	-2.41e-15	-1.67e-14	1.44e-13	-4.21e-14	-3.19e-14	-1.2e-15	-1.98e-14	2.07e-14	5.39e-15	1.6e-15	7.7e-24	-1.06e-24	1.46e-23
MOK	2.74e-08	9.13e-10	-2.04e-10	-1.4e-08	-4.54e-09	-1.06e-09	-2.88e-10	-2.84e-12	4.25e-07	-4.14e-11	-8.72e-08	7e-09	1.32e-10	-4.29e-12	2.03e-13	-1.12e-12	5.08e-13	-1.39e-13	-1.59e-13	5.37e-13	5.72e-14	1.62e-13	-5.86e-14	4.18e-14	2.83e-14	-3.03e-14	4.06e-14	6.29e-23	2.38e-23	-4.06e-23
CA2	2.65e-10	-1.72e-12	6.02e-10	1.09e-09	1.35e-10	-2.58e-11	-2.81e-10	3.04e-13	8e-10	4.41e-12	-1.03e-10	3.28e-11	1.31e-10	-5.13e-15	2.73e-15	4.69e-15	1.45e-15	9.59e-15	1.66e-15	1.44e-15	1e-14	-2.44e-15	1.6e-15	2.56e-15	-2.98e-15	2.29e-16	2.97e-16	3.31e-26	7.11e-26	1.09e-24
GPNMB	1.74e-09	-2.17e-12	2.91e-09	2.09e-10	-2.79e-11	-3.42e-11	-2.77e-10	-5.8e-13	4.52e-10	-7.83e-12	4.4e-11	2.5e-10	9.71e-10	2.84e-14	1.2e-17	-4.78e-15	7.63e-15	-1.03e-14	1.61e-15	1.53e-14	7.34e-15	2.83e-15	1.21e-15	-9.98e-16	3.27e-15	-1.73e-16	-8.08e-16	-5.34e-26	9.25e-25	-7.24e-25
SYT2	-7.12e-05	-6.64e-07	-1.07e-06	-2.47e-08	0.00753889	0.00700145	-2.75e-10	-1.77e-08	-2.08e-07	0.00278829	2.37e-06	-2.05e-06	3.85e-07	-6.07e-11	1.64e-11	-8.66e-11	-2.02e-11	1.88e-11	1.79e-12	-8.48e-11	-3.2e-11	2.69e-12	-7.08e-12	-1.93e-11	4.41e-12	-2.07e-13	4.67e-13	-4.12e-22	4.24e-21	2.87e-21
SERPINA1	1.09e-09	1.04e-11	1.07e-08	-8.93e-10	4.52e-11	-4.54e-11	-2.72e-10	1.02e-12	3.6e-10	5.87e-12	-3.18e-11	1.84e-10	1.01e-09	6.37e-15	-7.63e-15	5.25e-15	-1.65e-15	8.02e-15	-3.62e-15	-2.87e-15	-1.93e-15	-2.47e-15	3.09e-16	4.93e-16	-1.68e-15	1.7e-16	-1.41e-16	-2.58e-25	-8.28e-25	-1.23e-25
ABCC3	-1.21e-10	-1.96e-12	1.31e-09	4.62e-10	1.27e-09	1.04e-11	-2.69e-10	8.82e-12	-2.03e-09	2.34e-12	-1.02e-09	2.92e-09	3.56e-11	1.47e-14	-3.44e-14	1.12e-13	4.47e-16	-5.72e-14	-5.02e-14	5.49e-14	2.77e-14	4.88e-15	-1.05e-14	1.36e-15	-4.82e-15	-3.46e-15	2.26e-16	4.13e-24	2.65e-24	-8.69e-24
EPAS1	2.02e-09	-5.35e-11	-1.2e-09	5.25e-11	3.55e-11	1.08e-11	-2.64e-10	6.11e-12	8.06e-07	-4.03e-12	2.16e-09	9.33e-10	3.29e-11	3.17e-13	-5.51e-14	9.65e-14	-8.69e-15	-5.35e-14	1.83e-14	-4.54e-14	8.98e-15	-1.28e-14	-9.11e-15	-9.54e-15	-1.76e-15	3.42e-15	7.27e-16	-1.66e-24	-1.55e-24	-5.35e-24
RTKN2	0.00174326	0.000837356	-2.77e-08	4e-08	0.00157529	5.14e-09	-2.61e-10	-8.32e-10	-0.00536522	0.00292031	-3.26e-06	6.1e-07	1.71e-07	2.42e-11	-2.09e-11	-9.38e-12	-8.04e-11	5.71e-11	-5.51e-11	1.92e-11	4.82e-12	-1.74e-11	-1.25e-11	-2.2e-11	1.93e-12	-1.83e-12	-1.56e-12	-3.72e-21	-2.82e-21	1.78e-22
CXADR	2.85e-08	3.74e-10	1.17e-10	2.19e-07	-7.67e-10	-7.84e-11	-2.51e-10	4.21e-13	3.11e-07	1.38e-10	-4.89e-09	2.51e-09	4.83e-11	9.25e-13	-8.92e-14	2.34e-14	-1.83e-13	5.22e-15	-3.35e-14	1.06e-13	-1.04e-13	-1.28e-14	1.45e-14	5.65e-16	-3.45e-14	-1.39e-15	6.3e-15	4.72e-24	7.23e-24	-2.79e-24
LINC01736	6.15e-10	-2.08e-13	2.45e-09	-1.57e-10	-4.3e-11	-4.75e-11	-2.48e-10	-9.69e-13	1.19e-10	-5.04e-13	-1.93e-10	2.55e-10	-2.89e-11	3.01e-14	-1.55e-14	-5.9e-15	2.08e-15	2.97e-14	1.91e-16	-9.41e-15	3.3e-15	-3.49e-15	1.16e-16	4.1e-16	3.63e-15	1.08e-15	4.38e-17	4.03e-25	-1.03e-24	1.65e-24
DMGDH	1.2e-07	-5.11e-10	-2.08e-10	-1.42e-08	-1.83e-09	-1.72e-10	-2.47e-10	-2.06e-12	-5.4e-08	-2.42e-11	-1.58e-09	5.57e-09	8.41e-10	2.13e-13	3.4e-13	6.03e-14	-1.03e-13	3.14e-14	-4.71e-14	-1.88e-14	-1.02e-13	9.18e-15	-5.64e-14	-6.56e-14	3.17e-14	2.04e-15	4.74e-15	-5.37e-24	1.18e-23	-1.58e-24
ARG2	1.89e-08	-5.84e-11	1.47e-09	2.56e-10	-1.66e-10	-2.46e-10	-2.41e-10	-1.76e-13	1.09e-08	1.71e-11	-8.61e-10	4.51e-09	1.92e-10	1.21e-13	3.79e-14	-1.49e-13	2.56e-14	-1.88e-13	-7.65e-14	2.4e-13	1.72e-13	2.02e-14	-1.56e-15	-3.21e-14	9.55e-14	-2.41e-15	4.2e-15	4.47e-24	-1.01e-24	-1.15e-23
MAP3K9	6.4e-08	-1.84e-09	2.59e-09	1.61e-07	1.1e-08	-9.58e-10	-2.4e-10	-6.12e-12	-4.07e-07	2.16e-10	-1.23e-08	1.12e-09	1.62e-10	1.04e-12	6.49e-15	3.51e-13	-2.1e-13	3.62e-13	1.78e-13	-1.24e-13	1.62e-13	8.23e-14	-1.3e-14	-2.48e-14	-6.66e-14	-7.28e-15	-1.08e-14	4.73e-23	-3e-23	-9.47e-24
PLD1	1.34e-09	-1.18e-11	-3.09e-10	3.25e-09	6.12e-11	-4.8e-11	-2.25e-10	4.92e-12	6.01e-09	1.92e-13	-1.49e-09	-1.34e-09	5.34e-11	3.02e-15	-3.98e-14	3.57e-14	-4.78e-14	8.36e-14	1.16e-13	-6.38e-14	2.97e-14	4.75e-14	-2.05e-14	-3.65e-15	-2.48e-14	-3.54e-15	-3.46e-15	3.06e-25	-9.91e-25	-3.46e-24
LRP12	7.13e-07	2e-09	2.58e-05	-3.52e-11	1.36e-09	3.14e-10	-2.23e-10	5.72e-11	1.03e-07	-1.97e-12	-5.12e-10	3.05e-09	4.47e-10	-3.76e-14	-1.84e-14	3.98e-13	7.76e-15	-4.32e-13	-4.27e-14	-1.8e-15	9.83e-14	-3.56e-14	-5.85e-15	-1.21e-14	7.54e-15	3.1e-15	1.15e-14	5.86e-24	9.74e-24	6.75e-24
BCAT1	6.66e-08	-1.41e-10	0.000803462	-1.32e-09	1.44e-09	-2.77e-10	-2.17e-10	-5.93e-12	-1.45e-09	-2.11e-10	-4.45e-09	4.73e-09	1.78e-09	4.62e-13	-2.84e-13	-3.21e-13	9.19e-14	-1.46e-13	-4.91e-14	8.46e-14	-3.64e-14	4.1e-14	-7.53e-15	7.67e-14	-8.8e-14	-1.4e-14	9.04e-15	1.13e-23	-7.26e-24	2.81e-23
INSR	2.63e-08	1.53e-10	3.62e-05	1.62e-10	1.09e-09	-6.22e-10	-2.17e-10	9.51e-12	-6.74e-10	1.59e-11	-7.01e-09	-1.15e-09	-1.31e-09	3.8e-13	-3.41e-13	3.51e-14	3.9e-14	-1.81e-14	4.59e-14	-1.06e-13	1.11e-13	4.21e-14	-4.91e-14	-6.31e-15	-4.26e-14	-7.07e-15	8.26e-15	-1.37e-23	4.03e-24	1.15e-23
GNA11	2.8e-09	3.35e-10	3.21e-07	4.21e-10	2.78e-09	-1.61e-09	-2.13e-10	2.44e-11	-2.1e-08	4.96e-11	-4.52e-09	4.44e-09	4.77e-09	-1.49e-13	1.69e-13	8.66e-14	-5.79e-14	-3.37e-13	-6.35e-14	2.25e-13	1.18e-13	6.55e-14	8.32e-16	9.75e-15	5.88e-14	-2.64e-15	1.13e-14	-1.84e-23	5.42e-24	4.75e-24
ESCO2	8.39e-07	-6.69e-10	1.44e-10	-2.82e-06	2.1e-08	7.95e-11	-2.11e-10	4.15e-11	2.1e-05	3.86e-10	4.58e-08	1.82e-08	4.93e-11	-1.9e-13	1.99e-13	-7.02e-13	2.6e-13	-6.46e-14	4.04e-14	5.34e-14	-5.47e-15	1.73e-13	1.35e-13	8.21e-15	1.68e-13	2.01e-15	8.78e-15	-5.56e-23	2.29e-23	-7.12e-23
ZMYND15	5.89e-09	7.97e-11	3.38e-09	-6.03e-11	-3.55e-10	-2.67e-10	-2.1e-10	-3.72e-13	4e-09	3.97e-12	-1.95e-09	1.58e-10	8.01e-12	1.98e-13	-3.61e-14	4.9e-15	4.84e-15	3.93e-14	3.39e-15	-4.05e-14	4.59e-14	-4.39e-14	-2.5e-14	2.4e-14	-3.35e-14	4.87e-15	-6.22e-15	-2.52e-24	6.39e-24	8.56e-24
CLEC4E	3.42e-10	-1.04e-13	7.62e-10	-5.33e-12	-9.17e-11	-6.12e-13	-2.08e-10	2.22e-12	2.55e-11	3.61e-12	-8.54e-12	6.18e-11	2.12e-11	-6.83e-15	-3.05e-15	1.26e-15	3.87e-15	-3e-15	5.1e-16	2.59e-15	-1.78e-15	2.21e-15	-4.26e-16	7.83e-16	-1.65e-15	-3.75e-16	-3.91e-18	4.74e-25	3.18e-25	1.7e-25
SKAP1-AS1	4.53e-08	7.83e-11	1.73e-10	-1.83e-08	8.55e-11	-1.47e-10	-2.06e-10	2.69e-12	5.25e-09	4.31e-11	3e-09	2.87e-09	-5.03e-11	-1.74e-12	2.66e-13	-5.99e-14	5.64e-15	4.5e-14	5.85e-14	-1.21e-13	8.59e-14	3.72e-14	-5.6e-16	1.4e-14	-4.14e-14	1.93e-15	6.39e-15	8.89e-24	1.99e-24	5.88e-24
DLGAP3	-3.06e-09	8.84e-11	-3.6e-07	-1.63e-10	-6.79e-10	-1.55e-10	-1.98e-10	6.4e-13	5.67e-09	-5.4e-11	-2.63e-10	-1.74e-09	2.07e-10	9.33e-14	5.41e-14	7.97e-14	-1.09e-13	-9.6e-14	-2.57e-14	-9.57e-14	1.05e-13	2.44e-14	-1.96e-15	1.28e-14	1.8e-14	-3.6e-15	-1.83e-15	4.77e-24	1.13e-23	1.06e-23
ZGLP1	8.56e-08	-1.41e-10	3.63e-09	-1.21e-06	-8.54e-09	-1.74e-09	-1.95e-10	9.12e-12	9.03e-07	5.37e-11	-1.04e-08	1.63e-09	-8.88e-11	6.58e-12	2.92e-14	5.33e-13	2.77e-13	-7.67e-14	1.58e-13	-2.33e-13	1.45e-13	8.48e-14	-2.87e-14	-8.86e-14	1.81e-13	5.67e-15	7.07e-15	-2.56e-24	5.69e-23	-6.84e-23
APOC2	1.25e-09	-4.63e-11	4.38e-09	6.95e-11	-1.71e-10	2.67e-11	-1.94e-10	-3.48e-12	6.28e-09	-1.11e-11	-1.58e-09	2.57e-09	-7.49e-12	8.78e-15	-8.44e-14	-1.27e-13	1.14e-14	3.69e-14	-3.57e-15	6.23e-14	-1.27e-14	3.1e-14	-8.84e-15	-1.18e-14	-5.61e-15	-2.83e-15	-2.14e-15	-6.23e-24	-3.57e-24	-7.99e-25
FRMD4A	2.84e-08	-3.22e-11	1.58e-06	-5.01e-10	2.74e-09	1.03e-10	-1.83e-10	2.62e-12	-3.08e-09	-1.42e-11	4.61e-09	-5.68e-10	-3.31e-10	7.46e-13	-2.17e-13	2.6e-13	-3.41e-14	5.06e-14	-4.84e-14	1.08e-14	1.14e-13	-8.09e-14	-3.21e-14	1.24e-14	-2.95e-14	1.45e-15	-3.09e-15	1.42e-23	-1.1e-23	4.74e-25
BBOF1	7.98e-10	-6.71e-11	-1.97e-11	-1.38e-09	5.85e-11	1.8e-11	-1.83e-10	1.15e-12	2.89e-08	-1.11e-11	-1.48e-09	1.36e-09	3.4e-11	2.25e-13	2.89e-14	-2.48e-15	-4.7e-14	2.96e-14	-2.01e-14	-2.61e-14	-5.5e-14	-3.06e-14	-1.66e-15	-6.05e-15	-5.04e-15	4.23e-15	1.78e-15	1.25e-24	-2.78e-24	-2.2e-24
ADAMTS17	2.82e-10	5.33e-11	-1.95e-10	6.74e-11	-1.72e-10	-2.04e-11	-1.76e-10	1.69e-12	2.49e-09	-1.88e-12	-1.56e-10	6.49e-10	-1e-11	3.6e-15	1.02e-14	-8.89e-15	5.73e-15	-1.2e-14	1.67e-14	-2.66e-14	-3.65e-15	3.07e-16	-3.28e-15	1.56e-15	-4.63e-15	-1.02e-16	-2.21e-16	-2.56e-25	7.23e-25	1.41e-24
CTTNBP2NL	1.37e-07	-1.87e-10	0.000453884	-1.35e-09	-9.7e-10	-2.59e-10	-1.75e-10	8.32e-12	6.74e-09	2.5e-13	2.09e-09	4.76e-09	1.49e-08	-1.47e-13	2.17e-13	-2.32e-13	1.04e-13	-1.52e-13	6.49e-15	2.73e-14	-2.48e-13	4.47e-14	-2.19e-14	-2.44e-14	-1.02e-14	-3.48e-15	5.32e-15	-1.05e-23	-4.68e-24	1.76e-23
SMOX	1.53e-09	5.78e-11	5.66e-10	8.53e-10	-8.44e-10	-7.34e-11	-1.75e-10	1.03e-11	1.64e-08	4.24e-13	2.47e-09	-9.09e-11	1.01e-10	2.96e-13	-1.12e-13	2.51e-13	-1.96e-13	8.07e-14	-1.25e-14	-6.47e-14	-3.99e-14	2.34e-14	-1.69e-14	-2.27e-14	-3.76e-14	-5.98e-15	-1.4e-15	1.26e-23	5.27e-24	-5.78e-24
CPVL	-3.81e-08	-2.51e-10	0.00471605	2.46e-10	9.83e-10	-5.34e-10	-1.67e-10	3.46e-11	2.03e-08	-9.41e-11	5.43e-09	-2.4e-08	-3.12e-09	-1.81e-12	1.68e-13	5.92e-13	2.42e-13	-8.98e-14	2.37e-13	1.39e-14	-6.95e-14	-8.22e-14	-7.41e-15	5.46e-14	-5.41e-14	1.83e-14	-8.5e-15	-1.92e-23	-2.67e-23	3.51e-23
KLF4	1.35e-07	1.43e-10	0.000779959	-7.68e-10	-1.98e-09	-5.21e-10	-1.65e-10	1.22e-10	1.17e-08	2.35e-10	-3.75e-09	3.14e-09	2.87e-08	-2.71e-13	-1.62e-13	3.17e-13	-2.84e-13	3.53e-14	-7.08e-14	4.38e-13	2.21e-14	-5.37e-14	2.79e-14	1.24e-14	2.84e-14	5.92e-15	-1.78e-14	-1.64e-23	-2.94e-24	-2.89e-23
CYP27A1	2.36e-09	1.62e-11	2.16e-09	-1.26e-10	5.09e-11	5.83e-12	-1.55e-10	7.41e-13	1.31e-09	-7.24e-12	-1.46e-10	9.8e-10	-1.53e-12	1.78e-14	-3.08e-14	-3.17e-14	-7.68e-16	-7.34e-16	-1.04e-14	2.44e-14	6.46e-15	4.43e-15	-4.43e-15	-3.59e-15	1.03e-14	2.24e-16	2.61e-15	1.52e-24	4.61e-25	2.2e-24
CATSPER1	2.48e-09	-3.61e-10	0.000603471	1.02e-09	-3.65e-10	-2.48e-10	-1.54e-10	7.49e-12	7.84e-09	-3.31e-11	-9.52e-10	2.86e-10	3.75e-10	1.63e-14	-1.95e-13	1.34e-14	1.18e-13	2.49e-13	4.24e-13	5.9e-14	-1.04e-13	1.09e-13	-4.92e-14	1.75e-14	-1.81e-14	-2.68e-15	-1.2e-14	-3.39e-24	2.73e-23	-3.24e-23
FARP1	4.59e-08	3.4e-11	8.14e-06	5.1e-10	1.36e-09	-1.2e-09	-1.54e-10	4.67e-12	5.17e-09	5.77e-11	-1.14e-09	4.37e-09	9.43e-09	-4.02e-13	-6.01e-13	1.03e-13	-1.95e-13	1.53e-13	1.41e-13	-5.54e-14	1.23e-14	9.33e-14	3.15e-14	1.92e-14	-1.15e-14	5.23e-16	-1.29e-15	-9.39e-24	-5.55e-24	-4.48e-24
IL1RN	6.57e-10	-1.25e-10	7.27e-10	-6.77e-11	-2.54e-10	-1.23e-10	-1.5e-10	-4.28e-12	-2.48e-09	-6.01e-11	-1.32e-09	1.29e-09	-3.04e-11	-6.7e-13	-9.26e-14	1.15e-13	-4.9e-14	4.28e-14	5.97e-14	-1.24e-13	-1.04e-13	4.97e-14	-3.57e-15	2.58e-15	-2.2e-14	-2.87e-15	-1.39e-16	7.41e-24	-2.88e-24	3.7e-24
SLC12A5	1.55e-07	-7.45e-10	7.39e-10	-2.1e-08	9.28e-09	5.54e-10	-1.45e-10	4.22e-13	1.41e-07	-9.02e-10	1.17e-08	4.75e-09	-4.38e-11	4.17e-12	-2.51e-13	-3.71e-13	6.45e-13	3.37e-13	-2.93e-13	-3.21e-13	-4.2e-14	-2.57e-13	-1.15e-14	8.53e-14	6.1e-14	1.07e-14	-7.31e-15	-3.88e-23	-3.3e-24	6.58e-23
PLB1	-1.18e-09	2.79e-11	9.68e-05	1.6e-10	2.12e-10	3.33e-11	-1.44e-10	1.22e-12	1.04e-09	-4.54e-12	4.77e-10	-2.08e-10	-8.95e-11	3.31e-15	6.26e-15	8.97e-15	1.4e-14	1.29e-14	-4.9e-15	2.98e-14	-7.68e-15	-2.06e-14	2.72e-16	-4.07e-15	-7.62e-15	1.72e-15	-3.27e-16	-3.32e-24	7.23e-25	-1.45e-24
MYL9	1.58e-09	-3.1e-12	-9.7e-10	-5.02e-10	7.35e-12	4.67e-11	-1.44e-10	4.03e-12	6.24e-10	-3.24e-12	-3.86e-11	7.8e-11	4.48e-10	5.83e-14	-1.08e-14	1.69e-15	-5.57e-15	8.05e-15	-1.41e-14	3.2e-15	-6.7e-15	3.13e-15	6.1e-16	2.05e-15	-6.32e-16	-7.02e-16	1.41e-15	-8.03e-25	4.23e-25	-6.15e-25
AL390729.1	3.6e-09	-1e-10	2.32e-10	5.37e-10	-4.05e-10	4.88e-11	-1.41e-10	3.05e-12	-4.55e-09	-1.04e-11	3.45e-10	5.74e-10	-1.79e-12	3.82e-14	-1.04e-14	3.27e-14	-1.08e-14	1.68e-14	5.41e-14	6.59e-15	-1.7e-15	1.26e-14	1.13e-14	-2.23e-14	-6.91e-15	8.8e-18	-3.31e-15	4.16e-24	5.19e-24	7.39e-24
GPX3	1.53e-09	-9.32e-12	6.28e-09	2.03e-10	-1.03e-10	-2.37e-11	-1.41e-10	1.38e-12	3.48e-10	-7.21e-13	-7.22e-11	1.8e-10	2.56e-09	7.17e-14	-1.4e-14	8.2e-15	1.56e-14	-8.57e-15	-8.46e-16	4.56e-15	-3.85e-15	-2.78e-15	-1.8e-15	-6.75e-16	-8.15e-16	7.57e-18	1.57e-16	-5.68e-25	-6.1e-25	7.03e-25
AC020741.1	4.48e-08	-1.3e-10	2.25e-07	-3.83e-10	4.59e-09	-1.94e-09	-1.4e-10	1.92e-11	9.51e-10	-9.21e-11	5.14e-10	6.61e-09	6.9e-10	2.51e-13	-2.62e-13	3.91e-14	-1.18e-13	2.99e-13	-2.7e-14	-7.22e-14	-4.02e-14	-1.63e-14	1.49e-14	3.45e-15	-6.73e-14	-7.99e-15	-6.24e-15	-1.47e-23	-1.05e-23	8.67e-24
EGFL7	1.49e-10	-1.98e-11	1.08e-10	-7.36e-11	-1.38e-10	-5.38e-12	-1.38e-10	-9.33e-14	-8.21e-10	-1.25e-11	3.3e-11	-5.89e-11	-8.08e-11	4.53e-14	-5.45e-15	-1.45e-14	5.89e-15	-1.67e-14	4.66e-15	-3.93e-15	1.01e-14	2.82e-15	-9.01e-16	-1.26e-15	1.89e-15	-8.56e-17	6.57e-16	-4.5e-25	8.86e-25	8.24e-25
ZNF385A	5.45e-10	-3.41e-12	3.52e-09	-5.83e-10	-1.23e-10	-9.22e-12	-1.38e-10	9.39e-13	6.73e-10	-5.76e-12	-5.3e-11	1.7e-10	7e-10	2.63e-15	-7.42e-15	-2.91e-15	5.52e-15	5.47e-15	8.66e-16	-1.26e-15	-9.54e-16	2.64e-15	-1.49e-15	-1.93e-15	-2.31e-15	-2.07e-16	-1.97e-17	4.39e-25	2.38e-26	-6.52e-25
G0S2	4.54e-08	-1.13e-10	-6.51e-09	4.94e-09	-9.41e-10	-1.03e-11	-1.36e-10	-1.73e-12	1.19e-08	-3.35e-11	-4.51e-09	5.68e-10	6.78e-11	5.2e-14	6.11e-14	-1.36e-13	-7.64e-14	-2.17e-14	-2.43e-14	7.61e-14	3.25e-15	1.62e-14	-1.43e-14	7.04e-15	-2.44e-14	-5.83e-15	3.36e-15	5.93e-24	-9.6e-24	8.43e-25
RASGRP4	3.94e-07	-6.69e-11	3.61e-05	5.19e-10	5.87e-09	-1.41e-09	-1.32e-10	-1.61e-11	3.18e-09	-1.06e-11	7.35e-10	5.9e-09	-4.23e-09	1.55e-12	-7.41e-13	6.04e-14	1.67e-13	-2.35e-13	-1.76e-13	4.63e-13	2.31e-13	-1.22e-13	2.24e-15	5.42e-15	4.79e-14	1.03e-14	-3.24e-15	-8.66e-24	-1.26e-23	-1.15e-23
PLK2	8.69e-08	4.46e-10	-9.97e-09	5.39e-10	2.01e-10	1e-09	-1.3e-10	2.42e-12	4.45e-09	-7.22e-11	-1.77e-09	1.75e-10	6.79e-10	2.12e-12	-1.08e-13	-2.3e-14	-3.4e-13	1.18e-13	2.94e-15	1.35e-13	-1.66e-13	5.53e-14	-1.9e-15	1.15e-15	-9.6e-14	-1.42e-14	-7.54e-17	-1.17e-23	3.54e-24	-3.89e-23
IL1B	2.71e-09	3.32e-12	1.83e-09	5.57e-11	3.85e-10	-1.5e-10	-1.3e-10	8.75e-12	7.71e-09	7.17e-12	-2.04e-09	2.49e-09	8.53e-11	5.65e-14	-3.24e-14	1.03e-14	-2.72e-14	4.14e-14	1.61e-14	-2.09e-14	1.72e-15	2.97e-14	2.76e-15	-1.24e-15	4.68e-15	-3.41e-15	-1.49e-16	1.05e-24	9.69e-25	-4.89e-25
LILRB2	5.28e-09	-6.34e-11	9.79e-09	-2.82e-10	-3.46e-11	-3.92e-11	-1.28e-10	-8.09e-13	7.83e-10	-7.97e-12	-3.2e-10	4e-10	-6.2e-12	-6.44e-14	-3.9e-15	-7.54e-14	-6.63e-15	-1.11e-14	3.1e-15	-2.75e-15	6.54e-15	5.97e-15	-6.39e-16	-7.6e-16	7.29e-16	-7.3e-16	1.88e-15	-9.73e-25	2.04e-24	2.78e-24
BCL2L14	1.06e-06	-2.43e-10	6e-11	-4.01e-09	1.81e-09	-3.12e-10	-1.27e-10	-3.03e-12	3.74e-09	-6.23e-11	-7.52e-10	1.37e-08	2.65e-10	-2.11e-13	-2.15e-13	-5.84e-13	-8.87e-14	1.68e-13	8.33e-15	-2.37e-13	-2.05e-14	-3.03e-14	-1.93e-14	-1.63e-14	9.84e-15	2.65e-15	2.95e-15	1.89e-23	4.07e-24	-1.72e-23
"SEPT4"	2.66e-09	-1.19e-12	-2.4e-09	-1.77e-10	6.61e-11	-1.34e-11	-1.22e-10	-3.13e-13	8.66e-10	-5.88e-12	8.05e-11	5.54e-11	2.01e-11	1.86e-13	-6.12e-16	-9.97e-15	6.81e-15	1.91e-14	-2.9e-15	-2.46e-14	-9.82e-15	7.3e-16	2.89e-15	-2.01e-15	-1.03e-14	-1.46e-15	3e-16	9.98e-25	4.2e-24	1.36e-24
PLTP	-8.4e-09	3.39e-10	0.00109259	-3.56e-10	9.87e-09	1.12e-09	-1.22e-10	2.05e-12	7.53e-09	2.51e-11	-7.49e-09	2.06e-09	2.08e-09	4.83e-13	-6.32e-13	1.92e-14	1.79e-14	2.98e-14	-1.04e-13	3.23e-13	6.54e-14	-2.48e-14	6.16e-14	-1.04e-13	5.32e-14	-6.7e-15	1.58e-15	3.23e-24	3.32e-23	2.64e-23
OLR1	1.53e-08	-1.11e-12	1.2e-08	-5.68e-10	-4.12e-10	-2.78e-10	-1.21e-10	-4.21e-12	3.01e-09	-3.25e-11	-6.68e-09	1.74e-08	9.4e-11	3.64e-13	-1.33e-13	-1.4e-13	-1.85e-14	-1.15e-13	-9.41e-14	2.49e-13	2.85e-15	-2.73e-14	6.36e-15	-5.38e-15	-1.69e-14	-4.95e-16	8.28e-15	-1.2e-23	-2.03e-24	6.37e-24
CAVIN1	1.03e-09	-1.52e-12	3.24e-10	7.55e-11	4.77e-11	-1.42e-11	-1.21e-10	-3.13e-13	1.5e-09	-3.94e-12	-3.81e-11	-4.7e-12	9.99e-12	1.58e-14	-9.89e-16	2.42e-15	1.37e-14	4.46e-15	2.31e-14	-3.92e-14	9.9e-15	4.74e-15	-2.02e-15	-7.57e-16	9.36e-16	-5.45e-17	-1.18e-16	-7.7e-25	3.58e-25	1.58e-24
CNN3	9.57e-09	1.67e-10	-3.46e-10	3.11e-09	7.75e-10	-5.77e-11	-1.21e-10	-1.58e-12	5.27e-09	2.37e-11	-3.65e-09	-6.07e-10	6.48e-10	3.16e-14	9.57e-14	8.88e-14	5.22e-14	-1.49e-14	4.8e-14	-1.09e-13	-5.29e-14	1.57e-14	-5.66e-15	-1.2e-14	1.45e-14	7.96e-16	1.78e-15	1.11e-24	4.6e-24	-4.98e-25
FAR2	8.33e-09	-6.4e-12	6.81e-10	-5.54e-10	-2.72e-10	-2.61e-11	-1.2e-10	-4.07e-12	7.4e-07	8.37e-13	9.26e-10	2e-10	-1.02e-11	3.67e-13	3.3e-14	-7.26e-14	3.66e-14	-2.32e-14	-3.2e-14	5.82e-14	-9.79e-15	-7.46e-15	4.8e-16	1.34e-14	-9.11e-15	-1.29e-15	-5.17e-16	-1.74e-24	2.84e-24	3.23e-24
C1orf198	2.97e-10	1.51e-12	-1.8e-09	1.14e-09	-1.07e-10	2.5e-12	-1.19e-10	9.77e-13	-1.54e-10	1.29e-12	-1.33e-11	-3.26e-11	6.78e-10	1.1e-14	-2.68e-15	3.96e-15	4.41e-15	-1.12e-14	-1.87e-15	6.19e-15	2.42e-15	-2.46e-15	4.93e-19	6.55e-17	1.25e-15	2.96e-16	-5.28e-17	6.94e-26	8.44e-25	1.04e-24
ARRDC4	2.5e-09	1.35e-10	1.41e-08	1.38e-09	-3.27e-10	-2.43e-10	-1.18e-10	-9.06e-12	-5.46e-09	-1.31e-12	-1.16e-09	-6.84e-10	3e-11	1.88e-14	-1.89e-14	-7.8e-14	-4.78e-14	-1.43e-13	-5.73e-14	2.32e-13	4.97e-14	2.2e-15	-2.84e-15	-1.23e-14	3.69e-14	3.35e-16	2.12e-15	-1.41e-24	-1.03e-24	2.58e-24
ADGRE3	-1.02e-10	1.2e-11	4.62e-10	-4.19e-10	-1.41e-10	-2.49e-11	-1.12e-10	1.24e-12	-5.04e-10	3.54e-12	-2.99e-11	8.74e-11	4.84e-11	-4.24e-15	1.02e-15	1.5e-14	-1.33e-15	-7.72e-15	-5.17e-15	8.68e-15	7.13e-15	-1.87e-16	-1.94e-16	3.88e-16	-1.26e-15	-3.59e-16	-1.45e-16	4.78e-25	-6.48e-26	6.25e-26
PALD1	1.92e-08	1.88e-10	0.0008447	7.53e-10	-8.87e-10	-1.66e-10	-1.1e-10	-1.63e-11	1.63e-09	5.2e-11	-2.08e-09	5.53e-09	1.94e-09	-1.13e-12	8.38e-14	-8.1e-13	-3.77e-13	1.89e-13	-2.17e-13	3.6e-13	-1.1e-13	-2.06e-13	4.99e-15	-5.84e-15	-9.51e-14	9.44e-15	-1.15e-14	-7.58e-24	1.73e-23	4.47e-25
THBD	2.87e-10	-6.38e-14	1.55e-09	-9.56e-11	7.89e-11	-2.78e-11	-1.08e-10	1.49e-13	-3.06e-10	-1.13e-12	-7.46e-11	9.2e-11	1.65e-11	-3.36e-15	1.06e-14	4.93e-15	2.73e-14	-5.82e-15	5.07e-15	-1.19e-14	1.03e-14	2.38e-15	5.01e-16	-1.48e-16	-7.47e-18	-2.85e-16	-2.71e-16	-1.15e-25	-1.03e-24	8.97e-25
LHFPL2	1.65e-08	-1.78e-10	1.38e-06	4.31e-10	5.8e-09	-1.5e-10	-1.08e-10	2.99e-12	-4.67e-09	1.29e-10	-4.2e-09	2.74e-09	1.02e-08	-7.81e-13	-3.58e-13	4.8e-14	1.93e-13	-2.27e-13	3.49e-13	-1.71e-13	9.41e-14	7.96e-14	2.2e-14	-4.11e-14	1.24e-13	7.66e-15	-2.37e-14	1.16e-23	-1.18e-23	-8.42e-24
WWC2	5.61e-10	7.27e-11	-1.16e-10	1.97e-09	-4.51e-11	-9.19e-12	-1.07e-10	4.7e-12	1.98e-08	-2.43e-12	-2.6e-09	1.22e-09	1.63e-11	1.28e-14	-2.21e-14	-1.36e-15	7.92e-16	-1.42e-14	3.65e-14	-2e-14	-2.17e-15	1.35e-14	-2.21e-15	2.1e-15	-9.01e-15	-1.2e-15	-4.1e-16	5.16e-24	6.12e-25	3.83e-25
PLXDC2	-1.7e-09	-8.79e-12	0.00473196	9.54e-11	3.36e-10	-1.46e-10	-1.06e-10	-1.12e-12	6.02e-09	-2.22e-11	-4.61e-10	3.25e-09	-1.47e-09	-4.44e-15	4.06e-14	-4.4e-14	4.75e-14	-2.6e-14	3.53e-14	2.64e-14	2.17e-14	-4.69e-15	-3.35e-15	-9.52e-15	9.45e-15	1.58e-15	-3.35e-15	-3.14e-24	-2.1e-24	-6e-24
TRH	9.42e-10	-4.61e-12	3.51e-09	1.06e-10	1.2e-11	-6.05e-11	-1.06e-10	5.49e-13	7.16e-10	1.52e-12	-2.37e-11	1.61e-10	6.16e-12	8.41e-15	-7.37e-16	7.61e-16	4.26e-15	2.13e-15	2.98e-15	-1.26e-15	6.98e-15	1.02e-16	-7.24e-16	-1.99e-16	1.07e-15	5.8e-17	1.2e-16	-1e-25	-4.67e-25	-1.35e-26
MSR1	2.15e-08	-6.9e-11	0.00421978	2e-10	7.48e-09	-1.85e-09	-1.05e-10	1.62e-11	-2.19e-09	-1.02e-10	-5.51e-09	9.41e-09	-7.51e-10	-6.39e-13	-2.09e-13	-3.43e-13	7.61e-14	5.04e-14	-1.59e-13	3.85e-13	-3.45e-14	-5.56e-15	7.36e-15	-4.66e-14	-4.82e-15	-1.61e-16	1.19e-14	3.76e-23	4.75e-24	-8.5e-24
PLA2G7	2.9e-11	1.96e-11	9.68e-10	3.56e-10	1.17e-10	-1.13e-11	-1.04e-10	-1.24e-12	-1.26e-10	-1.17e-13	-2.28e-11	1.38e-11	4.59e-11	-7.53e-15	-1.57e-15	-1.3e-14	1.35e-14	-2.19e-14	6.94e-15	-6.15e-15	1.02e-14	-5.36e-15	-4.13e-16	3.92e-15	-1.5e-15	5.23e-16	-7.42e-16	-1.97e-25	3.38e-25	3.7e-24
SLC1A3	4.21e-09	-2.86e-11	2.15e-09	-1.01e-10	1.64e-10	-3.04e-11	-1.01e-10	1.48e-12	6.3e-10	2.49e-12	-7.02e-10	6.6e-10	2.45e-11	2.71e-14	-3.81e-14	-3.71e-14	3.98e-14	9.54e-15	6.8e-15	8.83e-15	8.75e-15	-4.4e-15	-4.45e-15	6.29e-15	-8.63e-15	1.51e-16	-1.45e-15	3.04e-26	4.78e-24	8.96e-25
LYVE1	5.87e-09	7.52e-11	2.11e-08	-2.53e-10	9.97e-10	-4.03e-10	-1e-10	7.43e-12	5.95e-10	2.76e-12	-9.27e-10	6.04e-09	3.48e-11	1.7e-14	-1.87e-14	-2.62e-14	4.33e-14	-5.51e-14	1.59e-14	5.54e-14	7.38e-14	1.15e-14	2.86e-15	-8.74e-15	6.78e-15	-1.14e-15	2.22e-15	-7.27e-25	1.48e-24	7.15e-24
RAB7B	3.5e-10	1.44e-11	8.52e-11	-1.43e-10	6.89e-11	-2.58e-11	-9.99e-11	-6.12e-13	-3.72e-10	2.85e-13	-1.78e-12	1.98e-10	8.93e-12	1.84e-14	-5.68e-15	-1.52e-14	-1e-14	-5.07e-15	-2.6e-15	1.43e-14	8.6e-15	2.72e-15	-3.78e-16	-4.59e-16	4.91e-15	1.65e-16	1.55e-16	-5.69e-25	8.66e-26	3.86e-25
ANG	2.26e-09	-5.1e-11	6.23e-09	3.92e-11	-3.17e-10	-1.94e-11	-9.97e-11	3.18e-13	1.83e-09	3.92e-13	2.94e-10	1.96e-10	7.11e-12	4.06e-14	-2.07e-14	-1.18e-14	1.07e-14	-5.13e-15	-3.04e-15	-4.02e-15	5.95e-15	4.7e-15	-4.4e-15	1.36e-15	1.14e-15	-6.22e-16	6.72e-16	9.97e-25	1.47e-24	1.51e-24
TGFB1I1	1.6e-09	5.33e-12	-1.59e-09	4.89e-10	-3.31e-11	-7.28e-12	-9.96e-11	-1.64e-13	8.58e-10	-6.92e-12	-1.4e-10	5.63e-11	4.79e-11	1.88e-14	-5.08e-15	2.6e-14	1.12e-15	1.31e-14	1.71e-14	-3.87e-14	-1.64e-15	1.44e-14	2.59e-15	-1.97e-15	-5.97e-15	-1.79e-15	-7.53e-16	1.87e-24	-6.05e-25	8.77e-25
PDGFA	6.43e-09	-1.32e-10	1.92e-10	-5.28e-11	1.21e-09	-2.42e-10	-9.95e-11	2.26e-13	1.14e-08	3.16e-12	2.47e-09	5.94e-10	4.52e-11	-2.14e-13	-6.38e-15	-3.99e-14	-9.18e-15	1.16e-14	1.12e-14	2.71e-14	-2.65e-14	-6.35e-15	1.57e-15	1.67e-14	-8.27e-15	4.69e-16	-3.88e-15	-4.79e-24	1.16e-24	1.14e-24
RAPH1	3.98e-09	-3.3e-11	1.32e-09	1.6e-10	3.71e-10	-6.66e-11	-9.95e-11	4.34e-12	-1.6e-09	-6.03e-12	6.5e-12	4.92e-09	-1.48e-11	-7.89e-14	2.95e-14	-1.92e-13	-8.8e-14	4.69e-14	-4.62e-14	6.55e-14	4.74e-15	-7.24e-15	-7.75e-15	-1.77e-14	1.13e-14	1.52e-15	6.5e-16	2.7e-25	3.76e-24	-1.67e-25
KBTBD11	8.12e-10	1.06e-11	8.32e-10	2.58e-10	-1.02e-10	5.78e-12	-9.93e-11	7.2e-13	2.92e-10	-3.84e-12	-2.02e-10	2.2e-10	-2.41e-12	5.81e-14	1.93e-14	-3.93e-15	1.44e-14	-2.27e-14	-4.26e-15	8.32e-15	9.94e-15	-3.64e-15	8.71e-17	4.83e-15	1.69e-16	5.14e-17	-7.25e-16	-3.32e-25	1.24e-24	8.38e-25
PDE1B	5.98e-08	-2.51e-11	-1.6e-07	-9.94e-10	7.21e-09	9.21e-10	-9.85e-11	9.12e-13	8.15e-09	1.4e-11	2.19e-09	1.43e-11	5.72e-09	-5.12e-14	5.1e-14	-5.78e-14	1.08e-14	-1.01e-13	-6.27e-14	1.58e-13	-7.57e-14	-3.1e-14	2.89e-15	-3.91e-15	8.21e-15	3.62e-15	-5.38e-16	-9.92e-25	-4.31e-24	-7.9e-24
PLK1	9.28e-08	-1.08e-10	-1.07e-10	-1.87e-08	7.25e-10	1.23e-11	-9.82e-11	6.3e-12	1.91e-07	3.23e-11	9.25e-10	1.05e-08	3.83e-10	4.58e-14	6.55e-13	-1.04e-13	1.47e-13	2.26e-14	-7.26e-14	1.48e-13	-3.76e-14	-7.33e-14	3.78e-14	-6.13e-15	4.42e-14	5.79e-15	3.85e-15	7.73e-24	-1.04e-24	-5.94e-25
CXCL8	7.46e-09	-1.81e-10	1.13e-09	-2.51e-10	-9.79e-11	-1.21e-10	-9.81e-11	-7.38e-12	-5.98e-09	-4.8e-11	-4.54e-09	5.43e-09	1.04e-10	3.86e-13	-2.5e-14	1.43e-13	-7.92e-14	-8.06e-14	1.66e-14	5.04e-14	3.92e-14	3.96e-14	7.99e-15	1.44e-14	-8.48e-15	-1.85e-15	3.42e-15	-1.61e-23	-2.42e-24	8.28e-25
TNNI2	4.25e-08	-1.19e-10	0.00107823	-1.02e-09	-1.1e-08	-3.46e-10	-9.58e-11	7.42e-12	4.71e-09	9.38e-11	-7.36e-10	4.73e-09	-2.27e-09	5.89e-13	-4.04e-13	-4.54e-14	1.52e-13	-2.58e-14	-6.03e-14	-2.67e-14	-1.07e-13	-7.19e-14	-1.88e-14	7.98e-14	-8.18e-14	1.67e-15	6.59e-15	9.43e-24	7.83e-24	-2.43e-23
BRSK1	3.49e-08	-5.71e-11	-1.37e-08	5.14e-11	3.11e-09	-1.53e-09	-9.41e-11	3.08e-13	1.37e-08	7.5e-11	2.82e-09	-5.52e-11	-6.95e-09	-2.85e-13	4.27e-13	5.12e-14	5.39e-14	-7.52e-14	1.7e-14	-1.01e-13	-7.37e-14	1.1e-14	3.17e-14	-6.99e-15	-3.2e-16	-7.56e-15	-1.32e-14	-1.94e-23	-1.66e-23	1.35e-23
SORT1	2.11e-09	5.67e-11	8.07e-09	2e-10	-7.97e-10	-4.11e-11	-9.19e-11	3.52e-12	-2.86e-09	4.18e-12	-1.06e-09	1.86e-09	1.49e-11	-4.28e-15	-2.57e-14	1.06e-14	1.04e-14	-8.33e-14	-2.32e-14	6.51e-14	2.91e-14	-2.98e-14	1.67e-14	1.17e-15	-1.16e-14	1.52e-15	-3.53e-15	2e-24	6.79e-24	8.47e-24
ITGB5	7.02e-09	2.34e-10	3.24e-09	-8.33e-10	3.59e-11	-1.09e-10	-9.16e-11	-4.71e-12	1.11e-08	-1.51e-11	-1.84e-09	5.25e-10	3.22e-10	-2.66e-13	-5.49e-15	-1.11e-13	-7.27e-14	-7.64e-14	-3.39e-14	5.87e-14	-3.81e-14	-3.34e-14	-3.75e-15	-9.86e-15	-1.68e-14	4.89e-16	-6.28e-15	6.02e-24	5.17e-25	3.59e-24
CYTL1	1.89e-10	1.7e-11	5.49e-10	1.11e-09	-1.92e-10	1.81e-11	-8.99e-11	-6.65e-13	4.36e-10	-1.15e-12	-1.24e-10	2.98e-11	4.67e-11	-7.97e-15	6.43e-15	1.24e-14	-7.38e-15	1.58e-14	8.25e-15	-7.86e-16	-1.3e-15	6.36e-15	2.39e-15	-4.57e-15	-1.63e-15	-4.02e-16	5.17e-16	1.63e-24	1.97e-24	-1.49e-24
WDR11-AS1	5.22e-09	1.43e-10	5.78e-10	5.42e-10	-1e-09	2.59e-11	-8.9e-11	1.36e-11	2.67e-09	1.57e-11	-5.2e-10	3.72e-10	1.73e-10	-1.47e-13	1e-13	-1.79e-13	-7.4e-14	8.6e-14	-6.72e-14	4.63e-15	-4.89e-14	-5.18e-14	1.12e-14	2.97e-14	-6.58e-15	2.82e-15	-7.26e-15	5.85e-24	-1.4e-23	9.48e-24
PTGS2	5.12e-10	-1.52e-12	8.58e-11	-1.41e-10	-9.32e-11	-5.54e-12	-8.7e-11	-5.99e-13	2.95e-10	2.55e-12	1.31e-11	7.16e-11	4.2e-12	2.05e-15	1.06e-14	-5.71e-16	-6.27e-15	-9.47e-15	2.95e-15	9.96e-15	8.11e-15	7.51e-15	-1.58e-15	-7.81e-16	4.47e-15	-2.81e-16	4.67e-16	-2.78e-25	1.94e-25	3.57e-25
PXDC1	2.18e-08	-2.57e-10	0.000896726	-1.39e-09	1.81e-09	-8.53e-10	-8.58e-11	2.6e-11	1.24e-08	-3.93e-11	-4.07e-09	5.51e-09	4.81e-09	3.88e-13	-4.3e-14	-3.26e-13	1.38e-13	4.3e-13	-2.07e-13	1.78e-13	6e-14	-1.73e-14	1.16e-14	1.73e-14	-6.83e-14	-1.3e-14	1.21e-14	-1.82e-23	2.17e-23	-1.27e-23
RBP7	1.03e-09	-1.26e-11	3.87e-10	-1.14e-09	-1.46e-10	-1.18e-11	-8.43e-11	-2.07e-13	1.3e-09	-4.82e-12	-2.32e-11	1.81e-10	2.76e-11	-1.14e-14	4.33e-15	-1.51e-14	1.77e-14	1.08e-14	1.26e-14	-1.73e-14	2.74e-15	8.71e-16	3.08e-17	1.02e-15	-3.38e-15	1.97e-16	1.65e-16	5.53e-25	-3.31e-25	-3.77e-25
SOGA1	1.75e-08	1.62e-10	8.06e-07	-3.39e-10	-3.03e-09	-2.66e-10	-8.3e-11	7.04e-12	1.6e-08	2.63e-11	-3.58e-09	4.73e-09	9.81e-11	2.83e-13	1.99e-14	-2.79e-13	9.11e-14	1.29e-13	5.84e-14	-8.81e-14	3.85e-14	1.43e-13	1.54e-14	2.54e-14	-7.42e-15	-1.11e-14	2.14e-15	2.95e-24	2.01e-23	-1.09e-23
MYZAP	3.99e-10	-5.38e-12	7.52e-11	-1.43e-10	-3.75e-11	2.78e-12	-8.27e-11	-1.81e-13	-3.09e-10	-2.19e-12	-6.24e-11	2.46e-11	5.93e-11	-8.51e-15	3.96e-15	-3.26e-16	5.15e-15	-5.3e-15	-1.28e-15	5.26e-15	6.81e-16	-5.46e-16	1.35e-15	4.53e-16	3.02e-16	-2.04e-16	-4.67e-16	-8.68e-26	3.89e-25	3.67e-25
ADIRF	3.05e-09	-7.09e-12	-9.67e-11	1.63e-10	-2.32e-10	-2.15e-11	-7.98e-11	1.47e-11	4.71e-09	1.13e-12	-1.65e-09	-7.83e-10	7.18e-11	3.93e-14	-6.26e-14	5.8e-14	3.84e-14	5.92e-15	-8.66e-15	-2.69e-14	7.95e-16	-2.33e-16	2.8e-15	-4.65e-16	1.33e-14	1.16e-15	1.57e-15	-2.86e-24	8.86e-25	-1.49e-24
MAFB	4.24e-05	4.85e-10	6.88e-09	-5.15e-09	5.76e-09	-6.43e-09	-7.9e-11	4.57e-12	1.06e-07	3.51e-10	-1.41e-08	2.06e-08	2.01e-10	-2.88e-13	-4.82e-13	-2.38e-12	8.7e-14	-8.13e-13	-1.29e-13	1.32e-12	5.62e-13	4.8e-15	1.29e-13	1.35e-13	5.04e-13	5.8e-14	1.87e-14	4.65e-24	-3.62e-23	4.7e-24
BHLHE41	-1.17e-08	-2.45e-10	0.00281591	-3.7e-10	2.4e-08	1.31e-09	-7.29e-11	1.85e-11	1.18e-09	-1.04e-10	-2.3e-09	1.63e-09	7.91e-09	1.41e-12	-3.57e-13	-3.22e-14	2.87e-13	-4.18e-14	-2.1e-13	1.64e-13	4.75e-14	-1.15e-13	-3.51e-14	7.64e-14	-4.5e-15	3.67e-15	4.49e-15	-1.61e-23	1.06e-23	-1.17e-23
PIP5K1B	4.14e-08	-2.02e-10	6.83e-07	-1.1e-10	-3.33e-09	-1.84e-11	-7.16e-11	2.3e-11	-9.19e-08	-8.66e-11	1.54e-08	1.44e-09	2.42e-09	-6.37e-14	1.65e-13	-2.29e-13	-3.39e-14	1.52e-14	-5.3e-14	-4.91e-14	-1.87e-14	4.71e-15	8.02e-15	-3.1e-14	4.38e-14	1.42e-15	2.57e-15	-4.39e-24	-4.53e-24	7.26e-24
CCDC106	1.86e-08	-1.44e-10	5.43e-06	1.1e-09	6.28e-10	-7.04e-10	-6.94e-11	1.15e-11	-3.02e-08	-1.18e-10	-4.06e-09	-1.43e-09	6.07e-10	-3.92e-14	-2.69e-14	5.56e-13	8.53e-14	-1.62e-13	5.95e-14	-6.94e-14	-8.42e-14	3.37e-14	-3.81e-15	-5.46e-14	3.41e-14	3.31e-15	1.09e-14	3.21e-24	-1.13e-23	2.01e-23
TNFRSF8	1.19e-08	1.15e-12	4e-09	4.78e-10	-1.4e-09	-3.84e-11	-6.93e-11	-3.11e-12	9.9e-09	1.66e-11	2.18e-09	1.69e-09	-4.39e-11	2.27e-13	1.18e-13	1.52e-13	-6.61e-14	4.81e-14	3.04e-14	1.2e-14	5.06e-14	-2.9e-14	-1.15e-14	7.45e-15	1.44e-14	8.94e-15	-3.09e-15	1.5e-23	-5.69e-24	-6.17e-24
AL359232.1	7.13e-08	-3.05e-10	1.59e-09	1.92e-07	-2.1e-09	4.96e-10	-6.7e-11	2.76e-12	-1.62e-07	-9.78e-11	-1.17e-08	3.19e-09	1.01e-10	8.38e-13	-6.03e-13	1.3e-13	6.35e-14	4.28e-14	7.89e-14	1.65e-13	5.75e-14	-3.12e-14	-6.03e-14	2.11e-13	-2.25e-13	8.49e-16	9.36e-15	-5.29e-23	-2.22e-23	6.42e-23
CTSL	3.18e-09	-1.02e-11	3.43e-09	1.04e-09	-5.06e-10	1.17e-10	-6.64e-11	-5.81e-12	3.21e-09	1.26e-11	3.77e-10	5.99e-10	2.65e-11	6.09e-14	5e-14	-1.08e-13	-5.01e-14	5.37e-14	-6.82e-15	2.5e-14	-3.15e-14	5.38e-15	-9.49e-16	-2.9e-15	7.52e-15	3.98e-16	4.71e-16	-2.9e-24	1.5e-24	3.57e-25
IRAK3	4.9e-08	2.81e-11	5.15e-07	-7.16e-10	-4.33e-09	-2.07e-10	-6.61e-11	-1.65e-13	-1.07e-08	1.55e-11	1.03e-08	1.34e-09	1.28e-09	1.47e-12	-8.13e-14	4.36e-13	6.49e-14	-1e-13	-9.1e-14	1.64e-13	1.36e-13	1.66e-14	4.86e-14	8.42e-15	-2.91e-14	-1.76e-14	-1.98e-14	3.64e-24	1.19e-23	3.11e-23
MITF	1.69e-09	-2.18e-11	2.08e-09	-4.23e-10	1.21e-12	-9.93e-12	-6.55e-11	1.42e-12	-3.1e-10	-4.47e-12	-7.27e-11	2.97e-10	2.46e-11	1.58e-13	-9.52e-15	2.29e-14	-2.76e-14	3.2e-14	-3.08e-15	-1.11e-14	-1.64e-14	6.76e-15	-4.99e-16	-1.04e-15	3.1e-15	9.89e-18	1.45e-15	-7.47e-25	7.76e-25	1.49e-24
PSD3	1.16e-08	-4.12e-11	-3.22e-09	8.79e-10	6.4e-11	3.47e-11	-6.32e-11	-1.6e-12	-7.37e-09	-1.03e-11	8.08e-10	3.92e-10	1.45e-10	1.59e-14	2.86e-14	-3.57e-14	-2.4e-14	1.05e-14	-1.88e-14	-1.49e-14	2.02e-14	2.97e-14	3.48e-15	-1.41e-15	1.6e-14	-6.03e-17	-2.19e-15	1.16e-23	-3.74e-25	-5.06e-24
SDSL	3.34e-08	-2.7e-10	1.53e-06	-1.08e-09	-3.64e-09	-1.44e-10	-6.14e-11	4.17e-12	4.04e-09	-2.63e-10	5.7e-09	-9e-11	-1.29e-09	9.14e-13	-5.33e-14	4.92e-13	7.7e-14	2.48e-14	-1.79e-13	2.06e-13	7.88e-14	-1.39e-13	-2.76e-14	2.65e-15	-8.2e-14	5.89e-15	1.11e-14	4.72e-24	-1.27e-23	-9.5e-25
DLEU7	6.36e-10	-3.12e-12	3.41e-10	-9.06e-12	-9.28e-12	4.48e-12	-6.06e-11	-3.98e-13	-7.7e-12	8.67e-14	-3.38e-11	7.7e-11	-1.8e-11	9.83e-15	-4.9e-15	-2.04e-14	1.68e-15	2.71e-15	-4.46e-16	-1.29e-15	-2.96e-15	-1.48e-15	-1.41e-16	-1.94e-15	2e-15	2.08e-16	-4.9e-17	9.27e-25	-5.49e-25	4.21e-25
UPK3A	4.92e-10	2.07e-11	4.84e-09	-2.21e-10	1.62e-10	-2.09e-11	-5.84e-11	2.48e-11	3.53e-10	1.16e-11	-2.26e-11	1.17e-10	7.35e-11	-1.16e-14	1.43e-14	5.56e-15	2.33e-14	-1.4e-14	5.58e-15	1.04e-14	1.2e-14	1.14e-15	3.78e-16	-2.98e-15	4.84e-15	-2.8e-16	-1.16e-15	2.8e-26	-1.68e-24	1.02e-24
VAV2	5.12e-10	-6.94e-12	1.23e-10	-5.27e-10	-3.35e-11	2.08e-13	-5.83e-11	-2.77e-13	2.09e-09	6.28e-12	-1.83e-11	-2.43e-12	2.82e-10	3.28e-14	-2.45e-15	9.79e-15	3.61e-15	2.6e-15	6.67e-15	-7.65e-15	-3.66e-15	2.92e-15	-7.15e-16	2e-16	-3.29e-15	-4.22e-16	2.22e-16	2.33e-25	-6.78e-25	-7.3e-25
MARCO	4.09e-09	7.02e-12	3.44e-09	2.91e-11	-4.38e-11	-2.15e-11	-5.8e-11	1.14e-12	9.61e-10	-5.18e-12	-1e-09	9.09e-10	-4.35e-13	3.1e-13	-4.77e-14	5.94e-15	1.49e-14	-1.38e-14	1.08e-14	-3.93e-15	-6.02e-15	-3.3e-16	-5.66e-15	-9.38e-16	-2.37e-15	-1.78e-16	5.99e-16	-1.68e-24	5.19e-25	9.75e-25
C5AR2	2.67e-08	1.86e-10	-1.71e-07	3.47e-11	8.15e-09	-2.36e-10	-5.61e-11	4.97e-12	3.52e-09	-5.71e-11	-4.64e-10	5.93e-09	1.61e-09	6.99e-13	-1.25e-13	1.47e-13	1.27e-14	-6.38e-14	-3.14e-14	-2.27e-14	8.09e-14	5.06e-14	7.5e-15	-8.18e-15	1.25e-14	-6.63e-15	-4.26e-15	1.29e-23	6.49e-24	9.43e-24
PLBD1	1.46e-08	-8.41e-11	0.00335276	-6.92e-10	-2.78e-09	-8.69e-10	-5.57e-11	-1.82e-11	4e-10	-1.34e-10	5.66e-10	-1.42e-09	3.31e-09	8.43e-13	-3.06e-13	3.19e-14	1.09e-13	-2.33e-13	4.19e-14	-7.62e-14	-1.63e-14	9.72e-14	1.46e-14	-6.67e-14	6.13e-14	-1.13e-14	3.05e-15	-6.9e-24	5.74e-24	-6.11e-24
AC074327.1	2.69e-09	-7.24e-11	6.07e-10	-4.39e-11	6.37e-11	2.65e-11	-5.39e-11	2.51e-13	1.25e-08	-1.97e-12	4.37e-10	-6.46e-11	1.53e-11	4.43e-14	-4.27e-14	1.39e-14	1.47e-15	4.32e-14	-8.98e-15	-3.8e-14	-1.31e-14	5.03e-15	-3.66e-15	-8.06e-15	6.91e-16	-1.91e-15	-3.2e-16	1.33e-24	7.97e-27	2.98e-24
SLCO2B1	2.56e-09	-2.17e-11	2.11e-09	-4.98e-10	1.48e-10	1.42e-10	-5.3e-11	-2.44e-12	1.11e-08	3.79e-13	-1.02e-09	2.18e-10	-1.77e-13	-2.61e-14	2.63e-14	7.24e-14	-6.9e-14	1.13e-13	5.93e-14	-1.43e-13	-3.21e-14	3.16e-14	-1.22e-15	-7.93e-15	-3.55e-14	-2.99e-15	-4.53e-16	1.18e-24	3.01e-24	5e-25
CLEC5A	2.11e-09	-1.96e-11	2.04e-09	-1.36e-10	2.47e-10	-1.27e-12	-5.26e-11	4.66e-13	3.51e-10	1.78e-12	4.54e-11	4.87e-10	1.26e-11	8.33e-15	4.99e-15	-1.29e-14	9.7e-15	-7.52e-15	9.64e-15	5.07e-16	-1.92e-15	7.5e-15	6.8e-16	-1.25e-15	-8.82e-15	-1.92e-15	-9.62e-16	-1.41e-24	2.59e-24	4.17e-25
LRMDA	8.11e-09	3.79e-12	8.17e-09	-2.52e-10	1.49e-10	-1.39e-10	-5.14e-11	-1.3e-12	4.62e-10	-8.87e-12	-1.14e-09	5.51e-09	-3.45e-11	2.67e-13	-3.35e-14	-1.35e-13	-1.24e-13	5.67e-14	-4.39e-14	6.51e-14	1.21e-14	-3.2e-14	-8.43e-16	4.14e-16	-1.58e-14	3.8e-15	5.31e-15	4.25e-24	-4.34e-24	6.63e-24
CD276	5.92e-09	-1.2e-10	4.47e-09	-1.64e-09	1.98e-09	-6.58e-10	-5.02e-11	5.03e-11	1.27e-08	-3.34e-11	-1e-09	2.41e-08	1.26e-11	1.31e-12	-2.34e-13	8.08e-14	1.87e-14	3.3e-13	-1.31e-13	-1.42e-14	1.03e-13	-2.72e-14	1.83e-14	-3.72e-14	4.05e-14	3.18e-16	9.24e-15	2.44e-23	2.7e-23	2.39e-24
ZEB2-AS1	6.81e-10	-1.7e-12	9.68e-10	-2.64e-10	-8.32e-11	8.92e-12	-5.02e-11	5.99e-13	5.39e-10	-2.36e-12	-1.23e-10	7.93e-12	1.11e-11	2.71e-14	5.53e-15	9.81e-15	5.17e-15	-3.27e-15	7.91e-15	-8.35e-15	7.47e-15	5.3e-15	-1.03e-15	2.3e-15	-3.3e-15	-7.04e-16	-3.29e-16	6.71e-25	-1.11e-25	8.2e-25
F13A1	6.76e-09	2.76e-11	7.89e-09	-6.9e-10	-5.29e-10	-1.43e-10	-5.01e-11	9.97e-12	1.03e-08	-1.09e-11	-1.57e-09	4.96e-09	-5.13e-11	6.73e-14	-2.25e-14	5.48e-14	4.58e-14	-1.01e-13	-1.39e-15	1.07e-13	7.74e-14	-2.85e-15	-5.51e-15	-1.38e-14	2.32e-14	6.29e-16	-9.14e-16	-2.88e-24	-8.15e-25	-5.01e-24
UHRF1	2.52e-09	3.27e-11	2.03e-10	-2.11e-10	4.99e-10	1.54e-12	-4.91e-11	1.93e-13	3.86e-10	-4.88e-14	1.23e-10	4.8e-11	5.6e-12	-3.23e-14	6.85e-15	-2.28e-14	4e-15	-4.13e-15	-1.19e-14	2.39e-15	-1.46e-14	3.58e-15	-2.55e-15	1.71e-17	-2.11e-16	-1.31e-15	4.6e-16	1.64e-24	9.28e-25	3.15e-24
SDC2	-6.71e-11	-2e-11	1.88e-10	3.83e-11	-5.72e-11	2.54e-12	-4.9e-11	1.11e-12	-4.59e-10	-5.45e-13	-7.64e-12	7.94e-12	1.49e-11	-3.12e-14	-4.63e-15	1.03e-14	-3.64e-15	-1.17e-14	-4.55e-15	2.42e-14	6.86e-15	3.64e-16	-1.18e-15	1.96e-15	-4e-15	-6e-16	-5.19e-16	4.96e-25	2.09e-24	2.21e-25
LGALS12	-2.89e-11	4.25e-11	2.83e-10	-7.65e-11	-1.75e-10	-6.21e-13	-4.85e-11	-6.38e-13	4.21e-10	-6.72e-12	-8.49e-11	8.09e-11	3.65e-11	2.33e-14	9.82e-15	1.11e-14	1.32e-14	-2.96e-15	-1.75e-15	-4.57e-15	9.64e-15	7.19e-15	1.55e-15	-6.77e-15	3.96e-15	-1.42e-15	2.08e-15	-1.21e-24	1.66e-24	-3.1e-24
ADAP2	2.84e-08	-2.03e-10	0.00211936	1.14e-09	-6.07e-10	5.3e-10	-4.74e-11	4.26e-12	3.37e-10	-1.51e-10	-8.77e-10	4.9e-09	1.27e-08	1.74e-13	-3.25e-13	-2.1e-13	4.75e-13	-1.15e-13	2.39e-13	-8.14e-15	7.85e-14	7.13e-14	1.33e-14	1.79e-15	-4.26e-14	-3.2e-15	-1.45e-14	-2.54e-23	-1.61e-23	5.52e-24
ENPP1	1.92e-10	-1.33e-12	5.09e-10	7.49e-10	3.31e-11	-1.83e-11	-4.72e-11	-5.42e-13	6.93e-10	4e-12	-1.46e-10	-1.21e-11	3.37e-12	-2.97e-15	-6.21e-15	-7.77e-17	1.34e-14	-6.7e-15	2.22e-15	-6.12e-15	3.85e-15	1.84e-15	-7.09e-16	-4.42e-17	2.68e-15	1.5e-16	2.78e-16	-4.6e-25	5.98e-25	7.04e-25
LINC01506	8.77e-09	-2.77e-11	3.18e-10	3.66e-10	-1.17e-10	2.32e-12	-4.72e-11	-9.05e-14	8.95e-10	6.39e-12	9.33e-11	-1.89e-11	-9.56e-12	8.35e-14	-5.73e-14	-1.2e-13	1.83e-14	5.6e-14	-1.95e-14	2.14e-14	1.16e-14	-1.29e-15	6.06e-15	-2.61e-15	-7.32e-15	-9.63e-16	-2.47e-15	6.37e-25	4.19e-24	2.22e-24
FAM198B	1.06e-09	-8.75e-12	1.84e-09	6.92e-12	1.47e-11	-8.37e-12	-4.7e-11	-2.23e-13	-1.61e-10	3.86e-12	-7.43e-11	7.24e-11	6.68e-10	3.07e-14	-9.66e-15	3.9e-15	-5.58e-15	7.44e-15	-1.27e-15	-3.08e-15	-2.65e-15	-5.78e-16	-1.09e-16	-4.12e-16	-3.08e-15	-2.78e-16	-2.41e-16	7.04e-25	1.22e-25	-5.33e-25
RTL5	1.43e-09	5.25e-12	5.42e-09	1.6e-10	-1.16e-11	8.82e-13	-4.68e-11	3.9e-13	2.14e-09	4.72e-12	-3.39e-10	1.5e-10	-1.63e-12	-4.12e-14	1.13e-14	-4.92e-15	-3.29e-15	1.07e-14	1.22e-14	4.69e-15	7.43e-15	6.65e-15	-1.73e-15	5.28e-15	3.43e-17	1e-15	-4.68e-17	8.42e-26	2.05e-24	1.39e-24
KCNMA1	5.71e-09	3.69e-11	1.26e-08	-2.73e-10	6.1e-11	3.05e-11	-4.48e-11	3.71e-12	1.82e-09	-2.36e-11	2.3e-10	-7.82e-11	1.69e-11	1.42e-13	-2.01e-14	6.48e-14	-2.12e-14	2.06e-14	5.31e-15	-5.42e-14	9.6e-15	-2.35e-15	-9.75e-15	1.7e-14	-1.28e-14	4.37e-16	3.28e-15	-3.95e-24	1.83e-24	4.92e-24
ADORA3	9.92e-10	1.61e-11	2.41e-09	3.23e-10	-7.79e-11	1.54e-11	-4.45e-11	-5.13e-13	6.45e-11	-7.1e-13	-7.22e-11	1.89e-10	-2.56e-11	9.29e-15	-1.11e-14	-1.47e-14	3.52e-15	-3.12e-14	-1.4e-15	3.05e-14	1.24e-14	3.17e-15	-6.85e-16	2.09e-15	7.75e-15	8.1e-16	4.32e-16	4.82e-25	-8.56e-25	-6.33e-26
IQSEC2	-2.29e-10	-9.54e-12	3.17e-10	1.35e-09	-8.59e-12	2.49e-11	-4.19e-11	-8.26e-13	3.84e-10	5.52e-12	-7.4e-11	-4.11e-11	-9.47e-11	-1.7e-14	-1.78e-14	3.07e-15	6.14e-15	-3.23e-15	-7.33e-16	-3.6e-15	1.13e-14	-8.37e-15	6.28e-16	3.91e-16	6.48e-16	7.81e-16	-1.37e-15	-6.1e-25	-8.83e-25	-8.78e-25
KYNU	3.11e-08	1.69e-10	0.00222611	2.67e-10	1.16e-08	-4.82e-10	-4.17e-11	5.78e-14	1.47e-09	-2.38e-11	-7.65e-09	1.06e-08	1.16e-09	9.58e-13	-3.26e-13	9.99e-17	-1.07e-13	-1.38e-13	2.58e-13	-5.56e-14	-5.81e-14	4.15e-14	1.75e-14	-1.11e-14	-2.54e-14	3.93e-15	-1.09e-14	-1.58e-23	2.95e-23	1.12e-23
SIGLEC9	1.55e-09	3.29e-13	8.26e-10	1.36e-09	4.63e-11	1.67e-11	-4.09e-11	-8.28e-13	6.45e-10	7.3e-12	-8.05e-11	-1.38e-10	3.82e-05	2.84e-14	-4.78e-15	-2.24e-15	-1.12e-14	1.63e-14	8.74e-15	-1.55e-14	-1.1e-14	1.32e-15	1.85e-15	-5.19e-16	-3.26e-15	-1.43e-17	-5.54e-16	2.03e-26	7.87e-25	1.37e-25
MTUS1	2.85e-09	7.11e-11	1.03e-09	5.4e-10	-1.39e-09	1.49e-10	-4e-11	1.21e-12	-3.02e-08	2.67e-11	-9.94e-10	-6.39e-10	-1.27e-11	1.35e-13	3.2e-14	-2.74e-14	-2.19e-14	-5.82e-14	4.14e-15	3.97e-15	1.79e-14	8.31e-15	4e-15	-1.02e-14	-4.34e-15	-3.4e-15	-3.75e-15	4.01e-24	1.97e-24	-5.5e-24
SYT17	3.02e-09	-2.67e-11	4.82e-09	-1.39e-11	2.05e-11	-1.43e-11	-3.98e-11	5.71e-14	3.99e-10	-2.22e-11	1.95e-10	3.83e-10	7.76e-11	1.53e-14	-6.23e-14	-3.61e-14	-2.33e-14	3.44e-14	-2.55e-14	-2.72e-14	5.92e-15	1.67e-14	-4.24e-15	8.33e-15	-3.71e-15	-3.44e-15	2.66e-15	-2.02e-25	-3.67e-24	3e-25
HAAO	8.79e-10	-1.49e-11	1.13e-09	1.01e-09	-2.73e-11	-4.5e-12	-3.98e-11	-5.08e-13	2.02e-10	-6.68e-12	-1.35e-10	1.24e-10	-1.8e-11	-2.22e-14	-5.19e-15	-9.35e-16	1.48e-14	-1.23e-14	-9.62e-15	1.85e-14	-2.74e-15	-3.44e-15	-5.39e-16	9.76e-16	3.71e-15	7.55e-16	2.01e-16	-2.19e-25	7.02e-25	-8.43e-25
TMEM255B	7.1e-09	6.68e-10	0.000563425	2.79e-10	8.33e-11	2.77e-09	-3.93e-11	-5.62e-12	-2.16e-09	1.61e-10	-3.52e-09	1.25e-09	-6.37e-09	8.11e-13	3.44e-13	-1.97e-13	8.08e-14	2.79e-13	1.13e-13	-2.46e-13	-1.21e-13	4.51e-14	-2.3e-14	2.49e-14	-2.18e-13	-2.2e-14	1.33e-14	-3.21e-23	-3.01e-23	-1.71e-23
STAB1	1.49e-09	8.73e-12	9.22e-10	1.18e-11	1.26e-10	-3.12e-11	-3.9e-11	2.21e-12	1.23e-09	-5.19e-12	-1.09e-10	1.89e-10	8.32e-12	-4.45e-14	-8.42e-15	3.35e-15	9.58e-15	-3.34e-14	-7.47e-15	2.75e-14	1.18e-15	1.38e-16	-4.14e-15	-5.24e-15	4.76e-16	-1.05e-15	-9.17e-16	-5.47e-25	-2.33e-24	-1.58e-25
TEX9	7.87e-10	7.58e-11	2.53e-10	-7.05e-10	6.57e-10	1.72e-11	-3.81e-11	-2.05e-12	-9.16e-09	1.65e-11	-1.25e-09	-7.04e-11	-5.95e-11	9.27e-14	-9.18e-15	-1.15e-14	1.58e-14	-5.86e-14	-5.68e-14	1.38e-13	-8.05e-15	-8.41e-15	1.07e-14	9.35e-15	-1.59e-14	-3.12e-15	-2.45e-15	3.36e-24	-1.71e-24	8.12e-24
MLXIPL	1.63e-09	1.11e-11	2.63e-09	-8.16e-11	6.3e-10	-5.99e-11	-3.76e-11	4.03e-12	3.77e-09	-2.37e-12	-3.23e-10	1.67e-09	1.06e-11	-4.53e-15	-2.22e-15	8.04e-15	7.55e-15	1.12e-14	-7.56e-15	-8.95e-15	1.95e-15	-8.56e-15	-1.06e-15	2.05e-15	7.08e-15	1.44e-15	1.77e-15	8.13e-26	-2.61e-24	-2.4e-24
HK3	3.07e-09	-5.03e-11	2.17e-09	-8.64e-11	-1.53e-10	7.46e-12	-3.73e-11	-5.91e-13	2.15e-09	-7.9e-12	-3.46e-10	6.91e-10	2.29e-11	1.1e-14	-4.43e-14	1.88e-14	-2.03e-14	-2.12e-14	7.65e-15	3.53e-14	1.14e-14	8.81e-15	-1.61e-15	-6.95e-15	7.04e-17	-3.26e-16	1.49e-15	-8.67e-26	2.41e-24	4.26e-24
CREB5	5.27e-10	9.4e-13	4.8e-09	-2.15e-10	-3.53e-11	-8.41e-12	-3.41e-11	9.36e-13	1.67e-10	1.4e-12	-1.72e-10	-1.05e-11	3.9e-11	1.98e-15	-8.62e-15	1.53e-14	-7.77e-15	1.18e-14	-6.46e-15	-6.56e-16	-1.61e-15	-3.61e-15	-1.77e-15	-2.85e-15	-3.89e-15	-3.62e-16	-2.21e-16	5.83e-25	2.76e-25	1.48e-24
SPHK1	4.97e-10	6.42e-13	-3.77e-10	-1.46e-10	-1.56e-11	-1.08e-11	-3.4e-11	-2.99e-13	-7.47e-11	3.37e-12	-2.29e-12	2.97e-11	1.64e-11	4.84e-15	-4.58e-15	-1.5e-14	-1.02e-15	2.49e-15	-2.14e-15	2.59e-15	3.63e-15	2.99e-16	1.87e-16	-5.46e-16	8.07e-16	5.88e-17	9.7e-17	2.07e-25	1.33e-25	-3.88e-25
PNMA5	3.57e-11	-1.75e-12	-6.08e-10	-1.93e-11	4.59e-11	1.57e-11	-3.38e-11	-9.4e-13	-1.19e-09	1.44e-12	2.47e-10	-5.76e-11	-7.15e-12	-1.61e-14	-3.51e-15	-8.8e-15	7.64e-15	2.95e-15	2.52e-15	1.56e-15	1.44e-15	4.31e-15	1.52e-15	-5.35e-15	9.11e-15	-1.58e-16	-5.64e-16	9.79e-25	6.62e-25	-2.53e-25
LINC01315	3.25e-09	1.47e-12	-4.5e-12	8.19e-11	-1.89e-10	-6.94e-12	-3.35e-11	1.33e-13	-3.15e-10	2.86e-12	-9.21e-11	-5.15e-11	2.38e-09	-2.01e-14	1.32e-14	8.82e-15	9.36e-15	2.52e-14	1.03e-15	-4.57e-14	-1.93e-14	-1.54e-15	2.73e-16	3.37e-15	-4.12e-15	9.6e-16	1.17e-15	-4.71e-25	-4.26e-25	-2.22e-25
ARHGAP24	3.07e-08	6.43e-11	0.000656277	8.88e-10	-7.3e-10	-1.89e-10	-3.33e-11	1.01e-11	-2.38e-08	9.08e-11	-6.5e-10	-2.44e-09	5.18e-10	4.85e-13	-6.44e-13	1.52e-13	2.18e-13	-1.04e-13	2.94e-13	-3.48e-14	2.34e-13	1.53e-13	3.35e-14	1.13e-14	1.52e-13	6.03e-15	-2.97e-15	4.33e-23	-1.07e-23	1e-23
PTGS1	1.34e-10	7.24e-12	3.1e-09	-6.13e-10	-1.91e-10	-1.39e-11	-3.27e-11	2.83e-12	9.28e-11	-6.74e-12	8.26e-12	4.78e-12	2.48e-09	-3.95e-14	8.46e-15	1.26e-14	6.49e-15	3.09e-15	4.64e-15	-1.23e-14	-5.24e-15	-9.56e-16	-2.56e-16	1.85e-15	-1.11e-15	1.95e-16	-7.54e-17	-5.35e-25	-2.63e-25	-4.45e-25
LILRB4	4.37e-08	-2.86e-10	0.00290487	-3.48e-10	1.34e-09	-5.92e-11	-3.23e-11	8.58e-12	3.02e-09	7.93e-11	-4.19e-09	3.53e-09	-4.86e-09	5.14e-13	-2.77e-13	-1.23e-13	-1.21e-13	1.46e-13	8.52e-14	-1.13e-13	6.05e-14	7.29e-14	1.79e-14	-6.2e-14	-4.58e-15	-7.21e-15	-8.44e-15	4.09e-24	4.67e-24	-1e-23
PAPSS2	1.82e-09	-7.83e-12	4.68e-09	1.82e-10	3.51e-11	-8.14e-11	-3.17e-11	5.11e-13	1.04e-09	-3.68e-12	-5.53e-11	1.34e-10	5.78e-06	8.67e-14	-3.06e-14	-2.66e-15	2.03e-15	1.68e-16	-2.07e-15	-1.75e-14	7.91e-16	-1.96e-15	5.37e-16	-2.1e-16	-6.91e-16	-1.2e-17	-1.53e-16	-1.64e-24	-8.78e-25	1.23e-24
TNNC1	-4.59e-10	2.33e-12	2e-10	6.68e-11	-2.79e-12	2.75e-12	-3.15e-11	7.89e-13	-3.43e-10	-6.87e-13	-1.5e-11	6.84e-11	1.25e-11	-3.69e-16	-3.04e-14	-4.84e-15	-1.8e-14	2.11e-14	5.22e-15	-7.47e-15	-2.34e-14	7.08e-15	2.02e-15	4.12e-15	3.94e-16	2.82e-16	-1.25e-16	-8.69e-27	-3.48e-25	6.46e-25
NFAM1	1.08e-08	-8.03e-12	1.11e-05	-3.52e-11	-1.24e-10	-2.81e-10	-3.06e-11	3.47e-14	3.03e-10	-4.17e-12	-2.03e-09	5.31e-09	-4.89e-10	4.19e-15	2.75e-14	-1.52e-13	2.88e-14	-6.91e-14	3.19e-15	-1.71e-16	8.03e-14	-1.31e-14	6.76e-15	2.36e-15	1.37e-15	2.52e-16	-3.95e-16	5.19e-24	1.15e-23	-5.47e-25
IGFBP7	3.28e-09	9.91e-12	7.69e-09	1.84e-11	9.43e-11	-6.11e-11	-3e-11	3.48e-12	9.06e-10	5.31e-12	-6.15e-11	4.56e-11	1.6e-07	3.55e-14	-2.17e-14	1.38e-14	-6.87e-15	2.01e-14	7.21e-15	-9.51e-15	-9.92e-15	3.1e-15	5.61e-16	3.93e-15	-6.26e-15	-7.82e-16	-4.81e-16	-8.09e-25	5.76e-25	-5.62e-26
KHDRBS3	2.74e-09	2.15e-11	6.53e-11	3.83e-10	-3e-10	1.49e-11	-2.91e-11	-5.34e-13	-8.11e-10	-7.88e-12	2.91e-10	9.35e-11	-8.31e-12	4.89e-14	-2.51e-14	7.79e-15	-1.34e-14	-7.5e-15	-1.29e-14	3.45e-14	-3.44e-15	9.38e-16	-3.59e-16	-1.09e-16	3.13e-15	4.9e-16	6.25e-16	-1.26e-24	8.43e-24	4.69e-24
B3GALNT1	3.33e-10	4.28e-12	6.34e-10	6.58e-10	-1.4e-12	-8.76e-12	-2.85e-11	7.13e-13	4.45e-10	-8.33e-13	-7e-11	2.54e-11	6.5e-11	-7.25e-15	7.94e-15	-4.18e-16	2.78e-15	-8.97e-16	9.28e-15	-1.2e-15	9.01e-15	5.79e-15	-2.08e-16	1.23e-15	1.45e-15	-1.29e-16	5.57e-17	6.57e-25	9.28e-26	-5.95e-25
TYMS	1.53e-06	1.92e-10	-9.99e-07	-8.54e-10	1.66e-09	1.21e-11	-2.84e-11	6.63e-12	-2.61e-08	-1.1e-10	5.65e-10	-3.69e-09	2.94e-08	1.7e-13	1.25e-14	-6.1e-14	-1.54e-14	3.42e-13	-6.33e-14	-3.77e-14	-1.86e-13	1.9e-14	2.42e-15	-8.03e-14	1.76e-14	-3.1e-15	1.28e-15	2.22e-24	-3.54e-24	-1.03e-24
RHOBTB1	4.99e-10	-3.03e-11	5.8e-09	1.68e-10	1.48e-10	-3.19e-11	-2.82e-11	-6.54e-13	1.73e-09	-2.46e-13	1.14e-11	1.12e-10	6.05e-11	-1.75e-15	-1.8e-14	-3.81e-14	6.36e-15	1.63e-14	-6.8e-16	-5.12e-15	-7.22e-15	2.98e-15	-7.05e-16	1.7e-15	-1.44e-15	-4.34e-16	-5.47e-16	-1.21e-24	3.87e-25	-1.7e-24
CXCL3	-6.37e-11	3.63e-11	1.27e-09	-8.92e-11	5.72e-10	7.88e-11	-2.74e-11	4.85e-13	7.87e-10	3.31e-12	1.14e-10	1.31e-10	2.09e-11	1.32e-14	-3.88e-14	1.08e-14	-9.01e-15	-5.6e-15	-4.1e-15	-2.55e-15	1.01e-14	-3.15e-15	-6.89e-16	-9.51e-16	-1.75e-15	-4.09e-16	-4.35e-16	-6.44e-25	3.48e-25	8.42e-25
CRYBB1	7.97e-10	5.66e-12	7.79e-12	5.94e-10	4.74e-11	-7.18e-11	-2.69e-11	2.28e-12	8.33e-10	-4.55e-12	7.38e-11	1.6e-10	-1.92e-11	5.83e-14	-1.19e-14	-2.07e-14	-1.32e-14	2.61e-14	-8.21e-16	-1.89e-14	2.31e-15	1.28e-14	4.46e-16	-7.07e-17	2.25e-15	-1.26e-15	9.8e-18	4.17e-25	-1.58e-24	1.92e-24
CENPP	1.41e-07	-1.55e-10	9.17e-08	-2.72e-10	2.23e-09	9.32e-10	-2.65e-11	-6.88e-12	-1.39e-08	4.19e-11	-1.43e-09	-5.66e-10	1.38e-08	5.81e-13	-2.04e-13	1.28e-13	-2.18e-14	2.01e-14	2.49e-14	-9.51e-15	-2.42e-14	-1.94e-14	2.39e-14	1.44e-14	-7.94e-15	9.1e-15	7.78e-15	-1.18e-23	1.04e-23	1.83e-24
OSCAR	8.42e-10	9.14e-12	4.49e-09	-6.88e-12	-4.72e-11	-6.91e-11	-2.6e-11	2.69e-13	1.27e-09	6.45e-12	-7.2e-13	1.31e-10	8.89e-10	4.39e-14	4.44e-15	-3.3e-14	-1.56e-15	1.7e-14	2.2e-15	8.94e-15	6.75e-15	1.59e-15	-3.24e-16	2.17e-16	4.35e-15	5.47e-16	-1.71e-16	-8.5e-25	-1.06e-25	-6.76e-26
TLR8	8.35e-10	-4.24e-12	7.58e-10	-1.27e-10	5.43e-12	-2.37e-11	-2.58e-11	4.19e-14	4.52e-10	1.07e-12	-8.78e-11	1.01e-10	1.94e-11	-4.24e-15	8.33e-15	1.01e-14	-1.02e-14	-5.85e-16	4.2e-15	5.38e-16	-3.74e-15	2.3e-15	1.34e-16	-1.09e-16	-3.21e-15	-9.9e-17	1.41e-16	-3.11e-25	3.55e-25	1.43e-24
AL391832.2	3.69e-10	-4.37e-13	4.17e-10	-4.33e-11	2.93e-11	4.88e-12	-2.55e-11	-3.16e-13	-1.12e-10	2.42e-12	-2.97e-11	1.26e-11	-9.18e-12	-4.07e-15	-8.93e-15	7.61e-15	-3.09e-15	7.79e-15	-3.65e-15	7.35e-15	8e-16	-4.44e-15	-4.7e-16	-4.66e-16	1.39e-15	6.3e-16	-4.14e-16	-6.32e-25	4.01e-25	-7.78e-26
AC243829.1	7.11e-09	5.12e-10	3.15e-10	-3.72e-08	1.12e-12	-3.75e-10	-2.5e-11	-2.94e-13	5.22e-07	7.8e-11	5e-11	2.05e-09	6.45e-11	-1.51e-14	-1.12e-13	-1.86e-13	-7.55e-14	3.65e-14	-3.75e-14	-5.69e-14	-6.38e-14	-6.7e-15	9.48e-15	1.63e-14	1.08e-14	3.43e-15	3.36e-15	-1.6e-24	4.41e-24	-1.09e-23
AL163051.1	-1.56e-09	3.75e-10	5.96e-09	6.96e-10	7.59e-10	-8.03e-10	-2.49e-11	-1.4e-11	-1.98e-08	-1.52e-11	-1.35e-09	-3.5e-09	2.67e-09	1.22e-13	1.25e-14	3.59e-13	-2.25e-14	-7.03e-14	-2.45e-14	1.48e-13	3.03e-14	-1.97e-14	-1.22e-14	1.46e-14	-1.65e-14	-1.17e-15	-3.24e-15	-4.69e-26	2.75e-27	-1.45e-23
GMPR	4.94e-10	-2.92e-12	1.5e-09	2.21e-10	-5.11e-11	1.63e-11	-2.38e-11	2.49e-12	7.67e-10	-5.88e-13	2.34e-11	1.88e-11	5.35e-11	3.42e-14	-6.8e-15	-1.35e-14	-3.69e-15	1.52e-14	8.39e-15	-6.29e-15	-3.32e-15	9.67e-15	-5.43e-16	3.93e-15	-5.03e-16	-6.45e-16	-3.31e-16	-1.46e-24	2.67e-25	3.21e-25
PHETA2	5.39e-08	-1.19e-11	-1.68e-07	3.2e-10	1.7e-09	1.45e-10	-2.37e-11	1.84e-12	1.49e-08	-4.76e-11	-1e-11	-8.07e-10	1.95e-09	1.3e-13	-2.4e-14	-1.05e-13	-1.24e-13	1.2e-13	2.68e-14	-6.25e-14	-3.55e-14	-2.68e-14	1.71e-14	-4.99e-15	2.47e-15	8.46e-15	-8.77e-16	-1.17e-24	8.03e-24	-2.73e-24
TBC1D9	1.13e-08	1.42e-10	0.000863622	5.33e-10	-1.03e-09	-9.93e-10	-2.06e-11	-1.33e-11	-2.42e-09	-3.95e-11	-1.64e-09	2.84e-09	-1.5e-09	6.58e-13	-4.69e-13	-4.04e-13	3.42e-13	-2.42e-13	4.29e-14	-3.46e-14	1e-13	-1.88e-14	6.59e-15	-4.47e-14	1.46e-15	-1.22e-14	-1.13e-14	1.83e-23	-2.3e-23	-8.2e-24
DAB2	3.97e-09	5.12e-12	4.37e-09	-3.75e-10	1.38e-10	-2.8e-10	-1.94e-11	-2.5e-13	1.6e-08	2.39e-11	-1.11e-09	8.49e-09	2.07e-11	2.6e-13	-4.36e-14	-8.43e-16	1.31e-13	-5.04e-14	4.91e-14	-8.46e-14	-4.59e-14	3.32e-14	-6.95e-16	-3.71e-16	-2.88e-15	-3.53e-15	-4.39e-15	-2.96e-24	-1.24e-24	-6e-24
NDUFA4L2	6.85e-10	-1.81e-11	2.68e-10	6.78e-11	-2.82e-11	3.26e-12	-1.94e-11	-5.24e-13	-2.55e-09	-6.8e-12	9.28e-13	-7.01e-11	-1.01e-11	2.02e-14	4.14e-15	3.58e-14	1.16e-14	-1.3e-14	-2.36e-15	1.09e-14	-4.97e-16	-6.87e-18	2.19e-15	-3.98e-15	6.84e-16	-7.31e-16	-6.54e-16	2.64e-25	-1.67e-24	5.53e-25
AC005280.2	-4.82e-11	1.35e-11	2.68e-09	2.08e-10	-1.3e-11	-9.89e-12	-1.83e-11	-6.62e-13	1.24e-09	4.22e-12	-5.37e-11	3.14e-11	-2.09e-11	-2.14e-15	-1.28e-14	-9.25e-15	2.94e-15	-2.03e-14	2.96e-16	1.34e-14	1.62e-14	2.16e-15	2.65e-15	-2.33e-16	-5.21e-16	-1.15e-16	8.49e-16	3.12e-25	2.38e-24	-8e-25
SHCBP1	8.33e-10	3.77e-12	1.38e-09	-4.89e-10	9.07e-11	2.98e-11	-1.81e-11	-9.31e-13	4.1e-10	3.96e-14	5.88e-11	1.05e-10	-1.53e-10	4.61e-15	-1.57e-14	-6.81e-15	2.84e-15	-4.23e-15	7.6e-16	4.65e-15	-3.49e-15	-2.97e-15	3.24e-16	8.73e-16	5.35e-16	6.89e-16	4.48e-16	3.94e-25	-1.16e-24	4.47e-26
P3H2	1.12e-09	-1.17e-12	7.69e-10	-2.42e-10	1.39e-10	-8.23e-11	-1.65e-11	-5.07e-13	-6.04e-10	-7.58e-12	8.18e-11	7.43e-11	1.1e-10	1.33e-13	2.99e-15	-2.26e-15	9.18e-15	-1.68e-16	2.01e-15	-5.28e-15	-4.89e-15	3.51e-16	-3.44e-16	-6.86e-16	-1.47e-15	4.4e-17	4.22e-16	-8.54e-25	5.67e-25	9.28e-26
P2RX1	4.67e-08	-1.54e-10	1.89e-06	-1.16e-10	-3.84e-09	4.25e-10	-1.61e-11	-8.7e-12	-6.88e-09	-3.22e-11	-4.18e-09	4.91e-09	9.13e-10	1.86e-13	1.87e-13	-2.92e-13	6.53e-14	-1.79e-14	1.42e-13	-1.02e-13	3.59e-13	-2.3e-14	-4.15e-14	1.09e-14	3.83e-14	4.28e-15	6.7e-15	5.55e-24	-2.96e-23	1.07e-23
SPRED1	6.3e-10	3.24e-13	1.76e-09	-8.32e-10	1.55e-10	-1.58e-11	-1.55e-11	-5.59e-13	1.84e-09	-7.63e-12	-6.56e-11	1.87e-11	-1.68e-13	7.66e-15	9.8e-16	1.13e-15	9.74e-15	8.99e-16	-2.17e-15	1e-15	6.72e-15	-2.69e-15	6.57e-16	-6.12e-16	-1.13e-15	1.32e-17	-1.52e-16	4.18e-25	8.31e-25	2.84e-25
FABP3	2.6e-10	-8.71e-12	-2.28e-10	1.19e-11	-7.96e-11	-3.33e-11	-1.47e-11	1.63e-12	2.36e-10	6.51e-14	-1.05e-10	5.22e-11	4.4e-11	2.19e-14	1.59e-14	1.21e-14	9.21e-15	-1.76e-15	-3.58e-15	-2.75e-15	6.01e-15	-6.09e-15	1.62e-15	-1.4e-15	-9.93e-16	-1.31e-16	-2.71e-16	-7.97e-25	-1.09e-25	-9.78e-25
WDFY3	3.84e-09	1.59e-11	2.62e-09	5.41e-12	-7.78e-11	-9.1e-12	-1.27e-11	-7.25e-13	3.36e-09	2.37e-12	-8.75e-10	2.11e-10	9.74e-10	3.88e-14	-2.35e-14	-3.62e-14	2.24e-14	6.56e-15	-1.62e-15	-1.61e-14	-6.1e-15	-1.34e-15	-1.51e-15	4.26e-15	1.25e-14	4.57e-16	5.3e-16	3.41e-24	2.82e-24	1.59e-24
CNRIP1	1.11e-09	1.99e-12	1.86e-09	1.32e-11	-6.65e-11	-5.11e-12	-1.25e-11	-7.05e-14	4.18e-10	-1.66e-12	-5.56e-11	2.01e-10	-7.04e-12	-1.39e-15	3.74e-15	-1.2e-14	8.93e-15	-9.64e-15	1.21e-15	5.95e-15	-2.07e-15	2.01e-15	-7.05e-16	4.67e-16	-2.39e-15	-2.95e-16	-1.48e-16	-2.16e-25	-1.91e-25	5.71e-26
AC004921.1	5.56e-10	-1.25e-11	1.04e-09	-2.58e-10	-3.11e-11	-2.25e-12	-1.25e-11	2.06e-11	1.54e-10	1.68e-12	-1.12e-10	1.56e-10	-1.26e-11	4.04e-14	1.81e-14	1.97e-14	2.89e-15	-2.99e-15	-1.14e-14	8.4e-15	1.08e-14	4.3e-15	-1.86e-15	-3.05e-15	1.01e-14	-4.34e-17	1.29e-15	1.23e-24	-2.04e-25	2.42e-25
SH3D21	8.81e-08	-9.94e-11	9.74e-07	-3.94e-11	2.83e-09	3.44e-10	-1.23e-11	3.6e-12	-4.52e-09	6.02e-11	4.69e-09	1.48e-09	-3.68e-09	1.87e-13	-5.01e-14	9.44e-15	-2.17e-14	6.45e-14	5.36e-14	-6.16e-14	-8.33e-14	-2.8e-14	9.57e-15	4.12e-14	-3.45e-14	1.75e-15	-1.48e-15	1.56e-23	-8.84e-24	4.83e-24
ASAP2	9.72e-11	3.95e-12	3.23e-10	-4.06e-11	2.21e-11	1.55e-11	-1.13e-11	2.14e-12	1.45e-11	-1.64e-12	-4.54e-11	9.57e-11	-2.95e-13	9.09e-15	-1.97e-14	7.42e-15	5.6e-15	-1.04e-15	-4.1e-15	1.28e-14	6.93e-15	-3.99e-15	-1.34e-15	8.11e-16	5.53e-15	9.31e-16	-4.32e-16	-5.02e-25	-1.74e-25	-3.49e-25
LINC01503	5.24e-09	-9.6e-12	2.25e-09	4.29e-10	-5.12e-10	2.19e-10	-1.02e-11	6.2e-12	1.84e-09	2.32e-12	-1.51e-09	4.97e-09	-4.58e-11	1.88e-13	-1.14e-13	2.83e-13	5.5e-14	1.94e-13	-6.85e-14	-1.35e-13	-6.71e-14	3.29e-14	2.9e-14	4.59e-15	-3.11e-14	-9.4e-15	4.07e-15	1.33e-23	-1.21e-23	4.2e-24
INKA1	1.3e-09	5.22e-12	1.17e-10	1.44e-10	-1.04e-10	9.59e-12	-9.76e-12	-2.33e-13	1.52e-10	1.58e-12	-1.32e-10	2.91e-11	9.43e-13	1.76e-14	4.41e-16	2.5e-15	7.68e-16	5.12e-15	-7.16e-15	1.01e-15	-1.34e-14	1.35e-15	1.23e-15	3.23e-16	-7.61e-16	-3.82e-16	2.75e-16	1.28e-24	8.61e-25	-2.53e-25
MKI67	1.28e-05	2.78e-10	1.06e-09	-4.82e-08	-1.94e-09	-1.94e-10	-9.76e-12	-9.74e-13	-1.81e-06	2.12e-10	8e-09	-1.22e-08	8.08e-10	2.89e-14	-1.3e-13	1.05e-13	-1.92e-14	5.51e-14	-1.95e-14	-1.43e-13	-7.99e-14	-1.71e-14	-9.26e-15	1.73e-14	-1.51e-14	1.93e-15	3.15e-15	3.69e-24	1.31e-23	1.23e-23
KMO	1.3e-09	1.61e-11	3.2e-09	-4e-10	-4.6e-11	-8.24e-12	-9.66e-12	-1.49e-14	4.03e-10	2.45e-13	-5.47e-11	7.9e-11	1.88e-11	1.29e-14	7.56e-15	4.6e-15	-8.54e-15	-1.24e-14	-1.15e-14	2.23e-14	-2.08e-15	-3.62e-15	-1.34e-15	-1.86e-15	1.29e-15	-9.28e-17	-1.56e-16	-3.32e-25	-5.22e-25	-1.25e-24
CD36	4.81e-10	5.46e-12	7.51e-10	-5.08e-11	-4.9e-11	-1.43e-11	-9.6e-12	4.3e-13	9.29e-11	2.2e-12	-3.49e-11	9.08e-11	1.75e-11	1.42e-14	-1.88e-15	-2.24e-14	-3.48e-15	1e-14	-9.66e-15	7.72e-15	3.92e-15	-8.86e-16	-2.23e-16	-1.93e-15	3.91e-17	-5.59e-16	4.32e-16	-6.36e-26	-5.9e-25	8.63e-25
RTN2	8.06e-08	7.62e-11	6.49e-06	-1.07e-09	-3.6e-09	-4.43e-10	-9.51e-12	2.7e-11	1.59e-09	-4.28e-11	-3.31e-09	4.25e-09	-4.28e-09	-6.65e-13	-1.35e-16	-1.3e-13	-1.12e-13	2.23e-14	-1.65e-13	3.73e-13	-1.3e-13	-1.08e-13	-1.61e-14	2.29e-14	-1.45e-14	8.08e-15	7.93e-15	-1.33e-23	2.33e-23	2.38e-24
AC098613.1	8.85e-08	-6.39e-10	0.00117152	-1.61e-09	9.47e-09	3.64e-10	-9.32e-12	4.04e-11	2.22e-07	-3.62e-11	1.19e-08	-5.42e-11	6.07e-10	-9.69e-13	-3e-13	-2.25e-13	2.84e-13	1.64e-13	3.24e-14	6.18e-14	2.58e-14	-3.52e-14	-3.51e-14	1.47e-14	5.52e-14	1.48e-14	-6.5e-15	8.58e-24	2.02e-23	-1.02e-24
HGF	3.76e-10	-1.9e-11	6.77e-10	-3.35e-10	1.28e-09	-2.69e-11	-7.61e-12	3.46e-12	-2.91e-10	4.87e-12	2.32e-10	-4.45e-11	-4.57e-11	2.9e-14	-1.57e-14	-6.3e-17	-1.61e-14	1.27e-14	-1.19e-14	5.23e-15	-1.24e-14	-4.11e-15	2.81e-15	-4.99e-15	-1.53e-15	-9.48e-16	-8.35e-16	7.93e-25	7.83e-25	-3.09e-24
NRG1	4.54e-10	-2.31e-12	2.32e-13	5.24e-11	4.05e-11	-9.61e-12	-7.37e-12	-1.32e-13	2.36e-10	-3.73e-12	-2.48e-10	1.7e-10	-7.5e-13	7.33e-15	-1.98e-15	-1.67e-15	-1.55e-15	-1.73e-15	2.14e-15	1.62e-15	-4.99e-15	1.66e-15	1.75e-17	-1.13e-15	1.87e-15	1.35e-16	-1.52e-16	-8.72e-26	8.68e-26	8.61e-26
AC011899.2	2.25e-09	4.65e-11	3.69e-09	-1.89e-10	-2.69e-10	1.86e-11	-7.3e-12	-1.04e-12	9.09e-10	1.37e-11	6.79e-11	3.95e-10	1.75e-11	-2.18e-14	-8.3e-14	9.64e-14	-3.33e-14	1.64e-14	8.67e-15	-2.38e-14	1.01e-14	-1.79e-14	-1.72e-15	2.86e-15	4.53e-15	4.2e-15	-1.04e-15	1.01e-24	5.92e-24	1.36e-24
THBS1	3.08e-10	1.94e-12	-1.75e-15	1.72e-10	8.01e-11	-3.57e-11	-7.23e-12	5.17e-15	2.07e-09	1.71e-12	-2.28e-11	2.62e-11	-1.11e-12	1.04e-14	-1.58e-15	2.24e-16	5.54e-16	-4.34e-16	-8.21e-16	1.57e-15	1.46e-15	-1.27e-15	9.23e-17	-1.27e-16	-5.68e-16	1.95e-17	-1.85e-17	3.79e-26	2.69e-25	-8.12e-26
MT1M	9.31e-11	-2.92e-12	-1.88e-11	8.87e-11	-1.94e-10	7.04e-12	-7.22e-12	7.46e-13	-1.68e-10	4.75e-12	1.27e-11	2.64e-11	-2.02e-11	1.75e-14	-1.57e-15	-1.63e-15	1.13e-14	-1.27e-14	8.35e-15	-4.52e-15	2.39e-15	3.59e-15	2.36e-15	-2.18e-15	9.94e-16	-4.51e-16	-2.45e-17	-2.65e-25	2.84e-25	7.52e-25
CD300LB	-2.3e-10	-2.49e-11	1.04e-08	-2.11e-10	-1.22e-09	-9.16e-11	-6.77e-12	-1.84e-12	-1.15e-09	3.46e-11	-1.52e-10	1.11e-09	3.08e-11	2.65e-14	-3.81e-14	5.47e-14	9.33e-15	7.33e-14	-2.55e-14	2.8e-14	-2.1e-14	-1.86e-14	-3.09e-15	2.16e-14	-4.45e-14	-3.67e-15	-4.23e-15	2.72e-25	-4.89e-24	-3.06e-24
TNFAIP2	5.57e-10	-1.76e-12	1.48e-09	-8.82e-11	1.56e-11	-4.26e-12	-6.68e-12	1.46e-12	-8.24e-11	-4.31e-13	9.32e-12	6.27e-11	3.49e-11	-1.88e-14	4.64e-15	1.42e-15	-5.23e-15	-3.38e-15	3.03e-15	1.18e-14	-3.7e-15	1.61e-15	-7.01e-16	6.9e-16	-1.76e-15	-1.37e-16	-3.16e-16	4.47e-25	-2.34e-25	-6.35e-25
LTK	8.77e-10	1.18e-12	-4.76e-14	4.74e-10	1.23e-13	-9.17e-12	-6.3e-12	8.57e-16	2.09e-09	-3.42e-12	-3.61e-10	-1.31e-10	1.04e-12	-2e-15	-9.15e-16	1.09e-15	1.1e-15	-3.51e-16	1.39e-15	-2.07e-15	9.48e-16	7.63e-16	7.77e-17	7.19e-17	-9.66e-18	-6.97e-17	-1.66e-18	3.69e-26	7.91e-26	-2.51e-26
ELOVL7	1.69e-10	-7.39e-13	-2.02e-13	-2.1e-10	4.8e-11	1.64e-12	-5.86e-12	1.86e-14	-1.41e-10	2.97e-13	4.43e-11	8.42e-11	1.17e-11	4.46e-15	-1.7e-15	1.17e-15	-5.85e-16	-1.15e-16	9.18e-17	-2.23e-15	-1.9e-15	1.32e-16	8.81e-17	-7.91e-16	9.58e-16	3.21e-17	3.31e-17	1.93e-25	2.77e-25	1.19e-27
SIGLEC14	9.69e-10	-9.21e-12	5.43e-09	-3.22e-10	1.96e-10	-3.62e-11	-5.4e-12	1.16e-12	2.33e-10	-1.81e-12	-5.32e-11	2.12e-10	-8.49e-10	-1.11e-14	2.8e-14	-3.25e-14	1.17e-14	5.16e-15	6.8e-15	-1.33e-14	3.5e-15	2.92e-15	-3.06e-15	3.77e-15	-7.52e-15	-6.3e-16	7.95e-17	5.39e-25	-1.05e-24	-1.09e-25
P2RY13	6.68e-10	-1.6e-12	2.91e-09	1.52e-10	2.8e-12	-2.4e-11	-5.16e-12	-2.8e-13	4.46e-10	4.61e-13	-5.5e-11	1.58e-10	1.73e-11	3.97e-15	-9.55e-15	-2.25e-14	8.76e-15	9.44e-16	-6.05e-15	2.63e-15	2.06e-15	-2.88e-15	-1.79e-16	-1.42e-15	6.48e-17	-3.12e-16	-1.76e-16	4.22e-25	4.2e-25	9.05e-25
DENND2C	1.79e-10	-2.48e-14	6.27e-14	-1e-08	1.3e-09	-2.73e-11	-5.12e-12	-1.4e-15	1.24e-08	6.5e-12	-3.64e-10	4.05e-09	5.22e-12	-1.17e-15	-7.76e-16	1.47e-15	-2.19e-16	-1.69e-15	-1.1e-15	2.73e-15	1.25e-15	-7.64e-16	-4.55e-17	-3.47e-17	1.02e-16	-2.75e-17	-1.43e-17	1.49e-27	1.86e-25	-2.24e-26
CCDC170	3.32e-10	2.17e-12	3.4e-10	1.99e-11	1.28e-11	-9.04e-12	-4.78e-12	2.21e-13	2.73e-10	-2.19e-12	1.71e-11	5.97e-11	1.07e-11	1.49e-14	2.84e-15	1.6e-15	8.15e-16	6.82e-16	-3.62e-15	-2.51e-15	-8.29e-16	-2.17e-15	8.18e-16	-7.87e-16	2.43e-15	2.31e-16	-2.58e-17	-2.24e-25	6.38e-25	9.68e-26
AEBP1	2.31e-10	1.69e-12	3.81e-14	9.33e-08	-1.59e-10	-1.61e-11	-4.63e-12	-6.16e-14	-6.9e-08	9.01e-12	-6.27e-10	-4.33e-10	2.14e-12	1.28e-15	3.29e-15	4.52e-15	-1.17e-15	1.18e-15	-2.84e-16	-2e-15	-8.94e-16	-7.52e-17	-1.46e-16	-3.93e-16	-4.48e-16	-6.84e-17	4.2e-17	-8.53e-26	-6.04e-26	6.42e-26
PHLDA1	1.19e-09	9.43e-13	-1.12e-13	-5.27e-09	-2.95e-11	-2.23e-11	-4.48e-12	1.49e-14	4.41e-08	6.9e-14	2.94e-10	-1.37e-10	7.01e-12	1.6e-15	-1.1e-15	1.54e-15	-2.13e-17	5.48e-16	1.77e-16	-1.2e-15	-5.76e-16	-3.78e-17	-2.63e-17	-3.72e-17	-4.77e-17	2.82e-17	-4.12e-18	-3.87e-26	1.31e-27	8.57e-26
FCRL2	2.56e-10	2.6e-12	-4.85e-14	-4.11e-09	2.52e-10	7.23e-12	-4.34e-12	9.21e-14	7.2e-09	1.11e-11	3.9e-10	2.05e-09	1.65e-12	-6.5e-16	6.06e-16	-9.09e-16	-1.18e-15	2.86e-15	-1.91e-15	-4.19e-16	-5.34e-17	-5.79e-16	4.49e-17	7.15e-16	2.25e-16	7.17e-17	5.04e-17	1.84e-25	-4.49e-28	-1.56e-25
TFEC	6.94e-10	-4.33e-12	1.58e-09	2.82e-11	-6.69e-11	-5.22e-12	-3.84e-12	1.59e-12	7.85e-11	-4.14e-13	-6.02e-11	1.77e-10	-1.36e-11	2.05e-14	-1.86e-15	9.78e-15	-6.05e-15	7.19e-15	2.91e-15	-2.5e-15	-5.02e-15	1.08e-15	6.8e-16	1.13e-15	-1.92e-15	-7.96e-18	-4e-18	2.91e-25	-4.93e-25	-4.55e-26
CSF2RB	1.04e-09	5.02e-11	2.4e-07	3.71e-10	-7.96e-09	-6.12e-10	-3.83e-12	4.23e-11	-1.12e-08	3.97e-10	3.4e-09	1.09e-09	1.94e-09	9.87e-13	-4.13e-13	3.2e-13	-1.64e-13	-1.64e-13	-5.89e-14	1.46e-13	1.01e-13	2.4e-14	-9e-15	-2.41e-14	4.16e-14	-8.89e-15	-1.22e-14	-3.75e-24	2.99e-23	1.28e-23
E2F2	2.4e-09	3.76e-14	-5.46e-13	3.19e-11	3.07e-10	-4.86e-11	-3.82e-12	-6.1e-14	-1.01e-08	5.29e-13	5.22e-10	-4.06e-10	3.02e-11	5.42e-15	-2.2e-15	-2.18e-16	-1.09e-15	1.09e-15	-3.93e-16	5.15e-16	-1.01e-15	6.2e-18	1.21e-16	3.96e-16	9.84e-16	1.63e-16	1.01e-16	7.13e-26	7.72e-26	1.63e-25
IGSF21	4.14e-10	1.74e-12	2.94e-10	-1.1e-10	5.42e-11	-2e-11	-3.66e-12	-2.37e-13	2.62e-10	-1.73e-12	-4.7e-11	1.05e-10	4.91e-12	5e-15	4.12e-15	1.73e-15	2.76e-15	-5.72e-15	-5.95e-16	1.65e-16	2.39e-15	-7.09e-15	1.09e-15	-1.2e-15	2.46e-15	8.77e-16	-2.09e-16	-5.15e-25	-9.81e-25	5.01e-25
AC064805.1	5.98e-10	4.61e-12	6.78e-10	-4.48e-11	-7.54e-11	-9.72e-12	-3.64e-12	-2.21e-13	-6.57e-11	3.45e-12	-4.06e-11	1.53e-10	-3.98e-12	4.54e-15	-2.41e-15	-2.92e-14	2.98e-15	4.84e-15	-5.38e-15	-3.06e-15	-6.92e-15	-8.2e-16	-1.22e-15	-5.65e-16	-1.08e-15	-2.31e-16	-1.02e-16	7.09e-25	-6.44e-25	5.19e-25
TFPI	2.25e-10	-7.76e-13	-6.12e-14	-2.2e-10	7.07e-11	-4.08e-11	-3.3e-12	1.01e-13	8.33e-10	6.83e-14	-3.73e-11	2.12e-10	5.31e-12	3.75e-15	-4.18e-15	1.2e-15	1e-15	2.3e-15	2.59e-15	-5.76e-15	-4.47e-16	1.29e-15	-4.53e-16	1.57e-16	-3.67e-16	-8.86e-17	-7.94e-17	-3.97e-25	-2.99e-25	-2.3e-25
PITPNM2	3.05e-10	2.61e-13	-5.29e-14	6.74e-09	1.07e-10	-1.69e-11	-3.25e-12	1.98e-14	-1.15e-08	1.25e-13	3.65e-11	-1.69e-10	-5.46e-13	-6.01e-15	2.56e-15	1.85e-15	1.36e-15	-2.75e-16	2.15e-16	-1.07e-15	-1.31e-15	-5.29e-17	-5.52e-17	8.59e-17	-1.22e-16	3.69e-17	4.81e-17	-8.6e-28	6.58e-26	7.38e-26
CRB3	-2.54e-10	2.47e-13	4.84e-14	3.79e-08	-3.66e-10	-5.85e-12	-3.2e-12	-3.58e-14	1.08e-09	7.45e-12	-5.77e-10	3.38e-10	-1.46e-12	-1.02e-14	3.4e-15	-1.91e-15	6.37e-16	-9.14e-16	7.09e-16	-7.7e-16	-3.15e-16	3.67e-17	-3.04e-17	1.26e-17	-6.62e-16	-6.76e-17	-3.07e-17	5.98e-26	-1.91e-25	1.39e-25
MMRN1	5.89e-10	2.92e-13	-1.78e-13	8.57e-11	-2.23e-11	7.05e-12	-3.17e-12	1.47e-13	4.51e-09	-2.97e-12	1.51e-10	-8.94e-11	1.95e-12	-1.75e-16	1.43e-15	-3.33e-16	1.56e-15	7.38e-16	1.93e-16	-1.65e-15	2.19e-15	-5.9e-16	3.43e-17	8.29e-17	1.53e-15	3.05e-16	-1.82e-16	2.61e-25	1.15e-25	-2.22e-25
DMTN	8e-10	9.89e-13	-1.98e-13	-5.08e-09	2.61e-10	-2.58e-11	-3.15e-12	2.73e-13	1.12e-08	5.06e-12	-2.95e-11	1.04e-09	5.49e-12	3.85e-15	1.01e-15	2.21e-15	6.05e-16	-9.01e-16	-1.62e-16	1.47e-15	-1.82e-15	-5.98e-16	2.02e-16	-2.71e-16	1.16e-17	7.64e-17	1.96e-17	-1.46e-25	2.26e-26	1.39e-25
PTCRA	1.56e-10	2.86e-12	-7.15e-14	-8.9e-10	-7.46e-11	-4.51e-11	-2.96e-12	1.34e-13	-1.96e-11	7.05e-12	-1.6e-11	1.69e-11	3.52e-12	-6.82e-15	-2.29e-15	1.04e-15	-9.79e-16	-1.48e-15	-3.88e-17	1.12e-15	-2.68e-15	-1.09e-15	-2.3e-16	5e-16	1.35e-17	2.47e-16	1.07e-16	3.65e-25	2.64e-25	2.29e-25
VIL1	4.15e-10	5.2e-13	-4.32e-14	3.74e-10	5.36e-12	-2.75e-11	-2.94e-12	8.72e-15	-7.98e-09	5.32e-13	4.14e-10	1.04e-09	3.08e-12	3.18e-15	8.88e-16	8.13e-16	-2.37e-15	9.19e-16	-7.38e-16	6.07e-16	-2.35e-16	-4.47e-16	2.48e-16	-4.19e-17	-7.03e-16	-6.9e-17	4.19e-17	6.12e-27	-1.04e-26	-2.29e-25
LINC02206	3.32e-10	-4.35e-12	1.13e-09	-9.37e-11	1.3e-12	9.64e-12	-2.88e-12	6.27e-13	4e-11	-1.53e-12	-1.85e-11	8.23e-11	-2.37e-11	9.36e-15	4.13e-15	1.23e-15	9.75e-15	-7.78e-15	1.38e-15	-9.78e-17	-8.02e-16	8.58e-16	5.1e-16	7.24e-16	-1.05e-15	-2.03e-16	3.07e-16	-1.34e-25	-5.11e-25	1.41e-25
DDX25	1.43e-09	-9.56e-13	-2.93e-14	-2.56e-10	1.64e-10	-2.99e-11	-2.76e-12	1.48e-13	4.47e-09	2.41e-12	-4.53e-10	1.39e-09	7.02e-12	-1.32e-15	2.61e-15	-4.94e-15	-2.35e-15	1.47e-16	-9.96e-17	2.54e-15	6.65e-16	-1.49e-15	-3.67e-16	-4.33e-16	-3.1e-16	5.75e-17	1.8e-16	-2.82e-26	-6.18e-25	3e-25
CES1	5.9e-09	5.22e-11	-3.41e-10	-3.55e-10	7.1e-11	1.65e-12	-2.72e-12	1.16e-12	1.27e-09	7.81e-12	2.38e-11	9.75e-11	5.15e-13	2.09e-13	-2.72e-14	2.09e-14	-5.63e-15	-1.49e-14	2.22e-15	2.52e-14	-9.96e-15	-1.43e-15	2.91e-16	-2.29e-15	-4.78e-15	5.69e-16	2.91e-16	-1.15e-24	2.14e-24	-1.62e-25
PMP22	-3.42e-11	1.06e-11	-3.53e-10	1.2e-10	-1.41e-10	-1.66e-11	-2.7e-12	-7.08e-13	-1.01e-09	-3.77e-12	-1.37e-11	1.06e-10	6.25e-12	-1.04e-14	-1.72e-14	-2.04e-14	3.45e-14	-4.74e-15	1.62e-15	-5.18e-15	-3.29e-15	-3.4e-15	-1.58e-15	-1.21e-16	-4.27e-15	-2.33e-16	1.43e-17	-1.02e-24	3.18e-25	1.2e-24
ABALON	3.56e-10	2.17e-12	2.09e-13	-6.88e-11	1.38e-11	-1.59e-11	-2.54e-12	-9.71e-15	2.53e-10	-5.84e-13	-1.9e-10	3.18e-10	-2.25e-13	2.32e-15	1.17e-16	-3.25e-15	9.08e-16	-1.42e-15	3.02e-16	-9.55e-17	4.97e-16	3.86e-16	-7.46e-17	1.82e-18	-2.02e-16	-5.05e-17	6.88e-17	-2.44e-26	5.71e-26	4.86e-26
EREG	5.15e-10	-6.85e-14	5.83e-14	-6.42e-09	6.8e-11	-4.96e-11	-2.51e-12	1.01e-13	1.15e-08	-1.76e-12	-3.97e-10	7.35e-09	2.07e-12	-7.33e-15	6.58e-16	-6.54e-16	-1.17e-15	4.28e-15	-7.2e-16	-3.19e-15	9.64e-17	-8.58e-17	9.34e-17	6.53e-17	-3.6e-16	-2.35e-17	1.2e-16	7.61e-26	1.87e-25	1.46e-25
TRBV14	2.34e-10	6.78e-13	-8.03e-14	-8.82e-09	-3.88e-11	1e-11	-2.24e-12	1.62e-15	-2.89e-09	1.06e-11	1.9e-11	5.21e-10	2.3e-12	-4.76e-15	-4.21e-17	5.74e-16	-1.86e-18	7.09e-16	-5.34e-16	3.88e-15	2.96e-16	5.52e-16	-1.93e-16	-2.13e-16	1.72e-16	-6.67e-17	2.06e-17	-1.4e-25	-1.69e-26	4.94e-26
PTPRM	3.24e-10	1.31e-12	2.81e-14	-1.67e-09	-1.02e-10	7.5e-13	-2.08e-12	-2.79e-14	1.02e-08	9.26e-13	-1.14e-10	4.88e-10	1.09e-12	3.53e-15	-9.86e-16	6.67e-16	-8.25e-16	3.24e-16	6.13e-16	-5.2e-16	-1.05e-16	-5.54e-17	-1.07e-16	1.57e-16	-3.42e-16	3.57e-17	4.25e-17	3.5e-26	6.95e-26	8.18e-26
AL031733.2	3.32e-10	6.4e-13	-5.81e-14	3.04e-09	3.69e-10	1.7e-12	-2.07e-12	5.62e-14	6.06e-09	-2.95e-12	1.26e-10	1.06e-09	-1.79e-12	3.44e-15	1.15e-15	4.03e-16	2.24e-16	-1.39e-15	-2.52e-16	2.42e-15	9.98e-16	3.58e-17	1.37e-16	-6.54e-17	-1.22e-16	-2.16e-17	-1.07e-18	-1e-25	-8.33e-26	-9.03e-26
PRF1	8.07e-10	6.7e-13	-6.87e-14	-2.32e-07	1.17e-10	-7.87e-11	-2.02e-12	4.81e-14	5.55e-08	2.28e-11	2.56e-11	1.51e-09	5.89e-12	-1.61e-15	1.31e-15	1.83e-16	1.81e-16	5.29e-16	1.52e-16	3.53e-16	-3.73e-16	1.08e-16	2.88e-17	-5.65e-17	-4.65e-18	-7.34e-18	-2.87e-17	1.2e-26	3.16e-26	-5.8e-27
PCDH9	5.35e-10	1.19e-12	4.83e-14	-8.88e-10	6.97e-10	-3.33e-11	-2e-12	-1.35e-13	7.05e-09	-1.48e-11	-1.19e-09	3.28e-09	6.22e-12	4.86e-15	6.11e-17	-3.47e-15	5.31e-16	3.26e-16	-1.8e-16	3.66e-16	1.04e-16	1.48e-16	-1.07e-16	-7.62e-17	-4.39e-16	-1.04e-16	1.08e-16	2.45e-26	8.33e-26	9.38e-26
Z93241.1	6.52e-10	-4.32e-14	1.32e-13	-1.03e-08	-9.25e-10	-3.74e-11	-1.88e-12	2.67e-14	4.85e-09	6.18e-12	9.96e-11	1.98e-10	1.22e-11	1.79e-15	-3.27e-16	2.32e-15	-2.45e-16	-8.39e-16	4.2e-16	3.94e-16	5.29e-16	1.24e-17	-2.99e-17	-3.55e-16	8e-17	1.1e-17	1.23e-18	-1.35e-26	4.19e-26	9.27e-27
KIAA0391	1.74e-10	-9.3e-13	-2.74e-14	1.04e-08	1.71e-10	5.97e-12	-1.86e-12	-6.27e-15	-1.89e-09	2.32e-12	-1.92e-10	9.52e-10	3.43e-12	1.78e-16	-1.3e-15	-2.34e-15	-6.45e-16	5.17e-17	-6.29e-16	3.16e-15	4.79e-16	-1.82e-16	3.53e-17	-3.52e-17	-2.6e-16	-4.12e-17	-2.96e-18	-1.14e-26	-4.66e-26	-8.39e-27
AL023584.2	2.17e-10	-1.02e-13	-1.49e-14	9.06e-10	-5.27e-11	-2.59e-11	-1.86e-12	1.12e-14	-1.14e-09	3.32e-12	-5.84e-11	7.4e-10	3.9e-12	-5e-15	3.4e-15	9.14e-17	1.46e-16	1.43e-16	-6.63e-16	2.45e-15	4.83e-16	-4.94e-16	-1.65e-16	1.79e-16	-2.44e-17	4.52e-17	-2.01e-17	-1.98e-26	5.09e-26	7.08e-26
TOX2	1.55e-09	-2.53e-12	-3.56e-14	-3.96e-08	-4.89e-10	2.71e-11	-1.8e-12	-4.23e-14	-1.82e-08	-1.11e-11	2.54e-09	-1.25e-09	6.71e-13	3.39e-15	1.99e-15	2.58e-15	3.12e-16	-1.24e-15	1.85e-16	-4.38e-16	4.37e-16	9.85e-17	1.04e-16	-1.09e-17	5.45e-16	9.58e-17	-2.03e-17	1.91e-25	-5.69e-26	-7.11e-26
LAMP5	4.77e-10	-5.27e-13	1.48e-13	-1.59e-10	-6.8e-11	-1.55e-11	-1.78e-12	8.61e-14	8.13e-11	1.46e-12	-2.37e-10	1.96e-10	4.96e-12	-1.45e-15	-3.39e-16	-2.19e-15	1.84e-16	-3.24e-15	5.21e-16	-4.48e-16	4.05e-16	5.44e-16	5.7e-16	-1.77e-17	-6.32e-17	-7.26e-17	-8.38e-17	-2.15e-25	-1.69e-25	-4.29e-25
AC007952.4	7.21e-10	-4.54e-13	7.82e-14	-7.9e-09	-6.95e-10	-2.4e-11	-1.76e-12	4.16e-14	8.98e-09	7.27e-12	-1.36e-10	1.39e-09	1.52e-11	-5e-15	6.64e-16	3.74e-15	-6.9e-17	-2.51e-15	4.94e-17	1.98e-15	1.05e-15	-4.08e-16	1.18e-17	1.39e-16	1.22e-16	5.28e-17	-8.08e-17	6.66e-26	-7.21e-27	3.62e-26
HAND2-AS1	4.65e-10	-6.27e-13	-3.72e-14	-8.74e-09	1.09e-09	-2e-11	-1.72e-12	8.03e-14	9.56e-09	-6.69e-12	1.04e-10	7.22e-09	2.49e-12	7.88e-16	-1.02e-15	-2.19e-15	-5.52e-16	1.57e-15	-7.13e-16	-9.79e-17	-4.55e-16	-2.33e-16	-2.36e-16	-8.63e-17	3.19e-16	2.34e-18	-6.39e-17	-1.5e-25	-7.43e-27	-5.49e-27
PLCH2	4.62e-10	1.39e-12	-2.04e-13	-1.39e-08	2.64e-10	-1.18e-11	-1.65e-12	2.65e-14	1.8e-08	1.55e-11	3.05e-10	6.01e-10	3.42e-12	-8.64e-15	9.42e-16	-1.23e-15	-4.37e-16	7.48e-17	3.06e-16	7.02e-16	1.51e-16	8.07e-17	-1.72e-16	2.89e-16	-3.13e-16	-3.27e-17	-3.02e-17	-1.61e-25	9.46e-26	9.16e-26
PTCH2	7.76e-10	-1.47e-13	4.31e-14	2.35e-09	-1.42e-10	-1.12e-11	-1.64e-12	7.85e-14	7.97e-09	6.3e-12	-8.88e-11	3.51e-09	1.12e-11	1.08e-15	2.59e-16	5.53e-16	8.01e-16	-2.03e-15	5.17e-17	9.54e-16	7.52e-16	4.73e-16	1.9e-16	2.46e-16	4.18e-16	-4.54e-17	-3.86e-17	-7.98e-26	-8.32e-26	6.03e-26
PYGM	8.72e-11	5.43e-13	-2.85e-13	-3.24e-11	-1.79e-10	-5.92e-12	-1.62e-12	1.61e-14	-1.98e-09	-1.21e-12	-1.08e-10	-3.24e-10	6.77e-13	4.52e-15	-2.29e-15	-1.51e-15	2.92e-16	-7.78e-16	-1.04e-15	1.31e-15	-5.35e-16	3.78e-17	1.76e-16	-3.27e-16	7.22e-16	-2.32e-18	2.59e-17	-1.93e-25	-7.7e-26	-8.69e-27
DHRS9	1.24e-09	1.51e-11	3.78e-09	-8.73e-10	5.05e-11	-1.06e-10	-1.6e-12	8.26e-13	1.5e-09	3.39e-12	-1.7e-11	2.18e-10	9.31e-11	3.84e-14	-4.6e-15	-1.82e-14	1.31e-14	-3.92e-16	1.36e-14	-9.77e-15	3.43e-15	2.4e-15	2.21e-16	-3.52e-15	6.42e-16	-1.43e-16	3.03e-16	-1.5e-24	-1.61e-25	2.45e-25
SLC16A6	4.98e-10	1.14e-13	-3.35e-14	-1.97e-08	3.15e-10	-5.08e-12	-1.59e-12	-2.87e-14	1.45e-08	-1.37e-12	2.15e-10	4.39e-10	-3.4e-14	4.97e-15	4.71e-16	-1.94e-16	1.13e-15	-1.37e-15	9.09e-16	-1.42e-15	6.87e-16	8.56e-16	-1.11e-16	-4.74e-17	3.36e-16	-4.73e-17	-5.82e-18	5.41e-26	3.24e-26	-5.91e-26
KREMEN1	7.08e-10	-6.43e-14	8.96e-14	-2.47e-10	3.95e-10	-6.88e-11	-1.59e-12	6.86e-14	3.48e-09	-7.95e-12	-1.45e-10	6.31e-09	3.16e-12	-1.93e-16	-9.86e-16	-4.12e-15	2.49e-15	4.58e-16	-2.33e-16	6.71e-16	9.7e-16	-6.42e-17	7.54e-17	-4.5e-17	2.55e-16	1.06e-18	5.13e-17	-6.11e-26	5.4e-26	-1.59e-25
MORF4L2-AS1	4.44e-10	5.99e-13	1.72e-14	1.41e-09	-6.88e-11	-1.64e-11	-1.55e-12	1.11e-14	-5.88e-09	6.99e-13	-3.06e-10	-3.67e-10	6.41e-13	1.9e-15	1.77e-16	9.42e-16	2.38e-16	-3.82e-16	1.37e-15	-2.98e-16	1.85e-16	7.64e-16	-1.69e-16	-3.49e-16	-4.29e-17	-3.98e-17	-3.8e-17	1.64e-26	-7.42e-27	-1.52e-25
IGHV3-7	8.6e-11	3.28e-12	2.63e-13	-6.74e-11	-3.57e-10	-7.67e-12	-1.51e-12	6.96e-14	-2.19e-09	2.97e-11	2.38e-10	1.03e-10	8.66e-12	-1.13e-14	6.06e-16	1.47e-15	-8.61e-16	8.56e-16	-3.3e-16	3.79e-15	2.12e-15	4.13e-16	7.25e-17	-2.91e-17	1.15e-16	-6.97e-18	-7.49e-17	6.9e-26	-5.84e-26	-1.21e-25
Z98885.3	4.61e-10	-1.08e-13	1.93e-16	-9.33e-09	1.67e-10	-7.85e-11	-1.5e-12	1.4e-14	2.09e-08	-3.43e-12	-1.32e-11	3.69e-09	9.48e-13	-1.81e-15	9e-16	-2.92e-15	-2.77e-16	1.12e-15	-9.15e-17	4.81e-16	4.21e-16	6.44e-16	8.43e-17	-2.61e-16	-2.54e-16	-9.81e-17	6.74e-17	-6.04e-26	8.13e-26	-1.06e-25
GCNA	3.74e-10	1.32e-12	3.88e-14	-1.71e-10	1.35e-10	-1.57e-11	-1.36e-12	5.38e-14	6.79e-09	3.73e-12	1.74e-11	8.41e-10	1.56e-12	4.05e-15	-1.99e-15	-1.34e-17	-1.81e-15	1.11e-15	4.27e-17	1.09e-15	-7.09e-16	-3.34e-16	-1e-16	-1.1e-16	-1.03e-16	2.97e-17	-3.31e-17	-8.59e-26	-3.3e-26	-3.27e-26
HIST1H3A	4.36e-10	1.09e-12	-3.02e-14	-1.25e-09	-3.02e-10	-1.71e-11	-1.35e-12	-6.92e-14	5.5e-09	9.33e-12	-2.19e-11	5.19e-10	4.82e-12	-4.94e-15	9.53e-16	1.56e-15	-1.22e-15	-1.62e-15	-9.88e-17	4.02e-15	-1.09e-16	-2.01e-16	5.42e-17	2.12e-16	9.88e-17	2.2e-17	4.73e-17	6.44e-26	-3.75e-26	-5.35e-26
CTBP1-AS	4.07e-10	-1.2e-12	1.02e-13	-1.02e-08	-5.06e-11	-6.73e-11	-1.35e-12	1.06e-15	1.19e-08	-1.17e-11	-6.48e-11	3.23e-09	1.47e-12	4.22e-15	3.56e-16	5.06e-16	1.04e-15	5.46e-16	3.88e-16	-1.03e-15	-1.64e-16	4.29e-16	2.89e-17	-9.64e-17	3.53e-16	3.94e-17	4.15e-17	2.53e-26	1.08e-25	6.65e-27
TLR7	3.63e-09	-1.82e-11	4.15e-09	-3.13e-11	3.25e-10	-4.1e-11	-1.29e-12	1.24e-12	-1.61e-10	9.85e-12	-2.36e-10	5.25e-10	3.42e-12	-8.01e-15	1.55e-14	1.65e-14	1.04e-14	2.23e-15	1.02e-14	-7.76e-15	8.33e-15	1.44e-14	4.81e-16	4.61e-15	-4.21e-15	-8.85e-16	7.6e-16	-7.6e-25	-1.1e-24	-2.03e-25
DACT3	7.02e-10	-1.31e-12	-4e-14	-5.38e-09	8.67e-10	-4.62e-11	-1.23e-12	1.33e-13	1.71e-08	1.82e-12	-1.43e-10	7.19e-09	2.32e-12	4.41e-15	-9.8e-16	3.24e-16	8.29e-16	8.28e-16	1.92e-16	-2.64e-16	7.65e-16	1.45e-16	4.3e-17	-2.32e-16	-6.21e-17	-6.73e-17	-3.87e-17	5.67e-26	-3.08e-26	-3.01e-26
TNNT1	2.75e-10	-4.77e-12	8.6e-10	4.03e-11	-1.35e-11	-7.03e-12	-1.23e-12	1.26e-14	-6.41e-11	4.33e-12	-1.44e-10	7.66e-11	2.84e-11	6.85e-15	-1.26e-14	-1.71e-16	3.23e-15	-1.44e-14	-1.25e-14	9.11e-15	5.98e-15	-5.94e-15	8.21e-18	-1.22e-15	-5.03e-16	1.11e-16	2.61e-16	8.89e-25	4.03e-25	-2.48e-24
HIST4H4	2.57e-10	5.78e-13	4.91e-14	-4.86e-09	-1e-10	-1.67e-12	-1.22e-12	-1.56e-14	1.56e-09	7.39e-12	2.44e-11	1.74e-09	7.78e-12	3.72e-15	-3.46e-16	-1.42e-16	-8.05e-16	-1.24e-16	-5.53e-16	8.84e-16	-4.29e-16	-5.97e-17	-1.02e-16	-8.99e-18	-1.04e-16	-1.75e-17	2.04e-18	-1.14e-25	1.85e-26	-1.07e-25
TINCR	8.09e-10	-3.83e-13	8.66e-14	1.7e-09	4.32e-10	-7.49e-11	-1.16e-12	1.92e-13	1.41e-08	-1.36e-11	-1.64e-10	1.1e-08	1.11e-12	5.34e-15	-8.53e-16	-1.27e-15	1.3e-15	5.88e-16	4.74e-16	-7.61e-16	8.48e-16	9.97e-17	-1.23e-16	-1.21e-16	-2.28e-17	2.11e-18	3.09e-17	-2.1e-25	-4.52e-26	1.05e-25
GAREM2	6.13e-10	1.68e-12	-6.99e-14	-3.5e-09	-6.08e-11	2.54e-11	-1.13e-12	2.71e-14	-2.26e-09	5.95e-13	-6.85e-12	-1.18e-09	-6.2e-13	1.47e-14	-1.2e-15	3.57e-15	1.21e-16	-3.63e-16	-3.34e-16	-1.72e-15	-3.22e-15	-1.03e-15	-1.9e-16	-3.14e-16	-2.61e-16	5.9e-17	5.27e-17	7.3e-26	2.59e-25	-4.92e-26
SMIM25	2.58e-10	5.75e-12	5.5e-10	-4.59e-11	2.67e-12	-5.05e-12	-1.1e-12	-9.35e-14	-1.04e-10	3.51e-12	-2.53e-11	3.92e-11	3.36e-14	1.49e-14	-3.87e-15	-4.59e-15	2.71e-15	-6.13e-15	-2.48e-15	2.59e-15	2.6e-15	-2e-15	1.41e-16	6.81e-16	1.64e-16	2.76e-17	6.85e-17	2.11e-27	5.37e-26	-2.39e-25
HGD	6.02e-11	1.07e-12	-1.17e-14	6.9e-11	-1.11e-10	1.39e-12	-1.08e-12	-3.39e-14	-1.79e-10	-5.47e-13	-6.91e-11	2.22e-11	2.05e-12	2.81e-15	8.77e-17	2.15e-16	-1.33e-15	-5.55e-17	-4.63e-16	3e-16	-6.67e-16	-8.06e-16	-3.04e-16	-1.91e-16	-2.98e-16	1.27e-16	1.25e-16	2.98e-26	-1.37e-26	1.34e-26
JSRP1	2.04e-10	4.82e-13	9.4e-14	-8.69e-09	2.16e-10	-2.26e-11	-1.05e-12	4.26e-14	2.12e-09	1.76e-12	8.86e-11	-3.29e-10	2.39e-12	-4.14e-15	-3.09e-15	-4.25e-16	-1.69e-16	9.76e-16	7.39e-16	-1.6e-15	-2.27e-16	5.27e-16	-4.33e-17	4.58e-18	-8.53e-17	-4.21e-17	-6.33e-17	-8.26e-26	-1.56e-25	2.06e-25
IGFBP3	-1.77e-10	1.8e-12	3.67e-15	8.57e-11	4.16e-11	-3.14e-11	-1.04e-12	-5.53e-14	2.75e-08	9.52e-12	-3.77e-10	6.47e-10	6.5e-12	-9.36e-15	6.55e-16	2.26e-15	9.6e-18	1.05e-15	-6.57e-17	-5.63e-16	1.9e-16	-4.29e-16	-1.99e-16	-1.02e-16	-2.34e-16	4.49e-18	4.25e-17	1.45e-25	2.93e-26	-5.31e-26
AC103810.2	7.91e-11	6e-14	2.13e-14	-1.09e-08	2.71e-10	-1.19e-10	-1.03e-12	1.04e-13	-4.45e-09	-3.09e-12	9.73e-11	8.1e-10	7.76e-14	-8.05e-16	-9.85e-16	9.72e-16	-1.02e-15	8.67e-16	-6.44e-16	2.43e-17	4.31e-16	-4.1e-16	6.58e-17	9.33e-17	-2.6e-17	2.54e-17	1.2e-17	8.34e-26	5.97e-26	8.43e-26
ACACB	4.13e-11	2.87e-13	1.11e-14	1.54e-09	-1.22e-11	-3.92e-11	-9.82e-13	1.73e-14	-1.5e-11	-7.47e-12	-2.04e-10	2.32e-09	-9.48e-13	7.21e-15	-6.71e-16	-1.18e-17	-9.1e-16	9.64e-17	3.22e-16	-6.25e-16	-6.93e-16	4.78e-16	1.02e-17	-1.35e-16	-2.4e-17	-2.54e-17	3e-17	4.19e-26	6.65e-26	8.2e-26
AL138694.1	9.34e-10	-3.9e-13	6.72e-14	9.64e-09	9.87e-10	-5.8e-11	-9.73e-13	1.03e-13	4.71e-09	-6.79e-12	-1.78e-10	7.6e-09	3.15e-13	-2.64e-16	-1.31e-15	-2.33e-16	1.75e-16	1.5e-15	9.19e-17	1.09e-16	3.21e-16	1.76e-16	6.77e-18	2.26e-17	1.01e-16	-1.39e-17	8.72e-18	-4.05e-26	-1.6e-25	1.97e-25
ESAM	1.3e-10	-8.9e-13	4.12e-14	2.54e-10	-5.29e-11	-6.02e-12	-9.63e-13	4.75e-14	-1.51e-11	-2.08e-12	-7.22e-11	1.74e-11	-3.96e-13	-2.83e-15	-3.64e-16	2.81e-16	2.68e-16	1.3e-15	2.2e-16	-5.23e-17	1.95e-15	1.15e-16	2.34e-16	-6.29e-17	7.09e-18	3.45e-18	-4.65e-17	-4.3e-26	-8.69e-26	5.14e-26
MTRNR2L10	1.17e-09	2.14e-12	1.77e-15	-1.96e-10	5.16e-10	-6.51e-11	-9.61e-13	6.5e-14	4.69e-09	-1.25e-12	-3.03e-10	3.42e-09	6.59e-12	-2.73e-15	-2.37e-15	2.76e-15	9.62e-16	-1.16e-15	3.52e-16	4.04e-16	2.37e-15	1.82e-17	2.75e-16	-3.02e-17	3.43e-16	2.16e-17	7.44e-17	-1.3e-25	1.4e-25	-1.18e-25
TNNC2	2.87e-10	2.05e-13	1.6e-13	1.8e-10	-4.03e-10	1.4e-11	-9.48e-13	1.05e-13	-3.6e-09	1.01e-11	-1.99e-10	1.25e-10	-5.14e-13	2.95e-15	2.94e-17	-2.45e-15	-1.45e-15	5.93e-16	-1.55e-15	2.01e-15	-1.21e-15	-8.53e-16	2.79e-16	-2.11e-17	-9.69e-17	-1.8e-17	-6.12e-18	-1.41e-25	-2.06e-26	-4.61e-26
ABHD6	4.91e-10	6.97e-13	4.06e-14	-1.7e-08	-2.09e-10	-1.88e-11	-9.45e-13	-1.05e-14	-1.66e-09	1.27e-12	1.68e-10	1.13e-09	4.42e-12	2.52e-15	-6.17e-16	-1.93e-16	-3.32e-16	8.46e-16	2.42e-16	6.43e-16	2.82e-16	1.63e-16	-5.63e-17	-2.02e-16	2.67e-16	1.45e-17	3.3e-18	-2.37e-26	4.09e-26	7.09e-27
SOCS6	4.45e-08	2.93e-11	1.08e-06	4.31e-11	-1.64e-09	-3.01e-11	-9.33e-13	-1.01e-11	-4.69e-09	2.97e-11	-1.92e-09	2.16e-10	1.11e-08	2.32e-13	7.19e-15	3.6e-14	-3.09e-14	-6.93e-14	2.89e-14	1.98e-14	3.54e-15	3.46e-14	-2.37e-14	3.94e-14	1.76e-14	-3.45e-16	-4.66e-15	-1.06e-23	-5.9e-25	-6.4e-25
IGFBP2	7.3e-11	1.89e-12	-2.15e-14	3.02e-10	6.29e-11	-7.78e-12	-9.18e-13	9.53e-14	1.04e-09	1.12e-12	3.02e-11	-5.67e-11	9.76e-13	7.52e-16	-1.91e-15	1.52e-15	5.54e-16	-2.82e-17	-9.24e-16	-5.07e-17	-2.76e-16	-1.32e-16	-3.05e-17	4.34e-16	-3.23e-16	-7.45e-17	-5.6e-17	4.71e-25	-1.41e-25	2.62e-25
AC006547.3	2.66e-10	-1.35e-12	4.16e-14	7.59e-09	2.73e-10	-6.5e-11	-9.17e-13	4.33e-14	1.91e-09	-8.43e-12	3.27e-10	9.07e-10	1.86e-12	-7.31e-15	-2.19e-16	-1.13e-15	5.75e-16	1.49e-15	5.54e-16	-2.34e-15	-1.03e-15	-1.58e-16	-1.55e-16	2.79e-16	-3.36e-16	3.74e-17	2.22e-17	1.39e-26	-1.23e-25	1.56e-26
IFT140	3.77e-10	8.41e-13	3.73e-14	2.12e-09	4.96e-11	-5.81e-11	-9.13e-13	1.5e-14	1.93e-08	1.53e-14	-1.34e-10	1.65e-09	2.19e-12	4e-15	1.2e-16	-2.42e-15	9.45e-17	-6.78e-17	6.95e-16	-1.15e-15	7.38e-16	-1.47e-16	2.02e-16	8.01e-16	-4.53e-16	6.32e-18	-8.46e-17	-2.84e-26	1.69e-25	-7.48e-27
SPINK2	1.81e-10	1.51e-12	-8e-14	6.11e-08	1.25e-10	-8.27e-12	-8.89e-13	2.79e-14	4.11e-08	1.51e-11	-2.55e-10	-5.51e-10	1.85e-12	-3.34e-15	-1.7e-18	-1.24e-15	-2.02e-16	1.71e-15	1.12e-15	-3.93e-15	1.29e-16	5.7e-16	-1.02e-16	-8.33e-17	-2.5e-16	-1.47e-17	4.07e-17	6.13e-26	6.08e-26	1.41e-25
PCP2	2.68e-10	-2.15e-14	2.07e-14	-1.38e-09	-2.4e-10	2.27e-11	-8.77e-13	1.82e-14	-4.38e-09	1.81e-12	9.52e-11	1.41e-09	2.84e-12	-1.17e-16	8.98e-16	7.83e-16	-6.95e-16	-8.9e-16	3.81e-16	-7.31e-17	-2.4e-16	-4.23e-17	-1.92e-16	-1.42e-17	5.11e-16	7.6e-17	-4.9e-17	1.32e-25	-5.31e-26	-1.14e-25
IGHA2	-5.35e-11	3.89e-12	-6.38e-15	4.48e-10	-1.08e-10	-1.94e-12	-8.72e-13	-4.86e-14	-3.44e-10	1.71e-12	-4.16e-11	-1.84e-10	8.74e-15	5.19e-15	-2.06e-15	9.84e-15	8.54e-16	4.54e-16	-3.66e-16	-6.89e-16	-3.13e-16	-2.01e-17	-2.07e-16	-1.63e-16	5.23e-16	4.56e-17	7.19e-17	2.88e-25	-3.24e-25	1.97e-25
BEND2	2.76e-10	-2.02e-12	2.34e-14	-2.79e-09	1.77e-10	-2.53e-11	-8.61e-13	1.58e-13	1.19e-08	3.44e-12	2.58e-10	8.42e-10	3.54e-12	-2.86e-16	-3.11e-15	4.18e-15	-1.94e-15	2.64e-15	-2.75e-16	3.33e-16	-8.9e-16	-1.27e-16	-5.25e-16	1.03e-15	-1.09e-15	6.32e-17	1.46e-16	-2.11e-25	1.1e-25	6.44e-26
SRC	5.74e-10	-2.46e-13	3.55e-14	2.27e-09	-3.76e-11	-7.95e-12	-8.4e-13	2.04e-15	-3.26e-09	-8e-12	2.18e-10	-6.52e-10	2.25e-12	1.73e-15	3.27e-15	2.45e-15	7.71e-16	-2.23e-15	-1.15e-15	2.58e-15	2e-15	-1.49e-15	-3.38e-16	1.47e-16	1.15e-16	1.26e-16	1.22e-16	1.2e-25	3.72e-26	1.11e-25
INPP5A	2.72e-10	1.77e-12	-3.61e-14	5.28e-09	4.56e-11	-2.22e-11	-8.2e-13	-4.48e-14	-1.07e-08	-2.55e-12	-1.42e-10	-5.45e-10	6.66e-13	1.11e-15	-9.63e-16	1.73e-15	7.5e-16	1.91e-16	5.46e-16	-2.79e-16	-5.15e-16	5.02e-16	4.23e-16	-3.43e-16	1.9e-16	2.6e-17	6.54e-17	-1.81e-25	-4.31e-26	-8.99e-26
MEIOC	1.58e-10	-9.15e-13	7.73e-14	2.37e-09	2.5e-10	-8.47e-11	-8.12e-13	3.85e-14	4.09e-09	2.43e-12	-2.43e-10	3.79e-09	-1.57e-12	5.26e-15	-1.62e-15	-3.13e-15	6.24e-16	-7.66e-16	5.42e-16	-6.98e-16	5.02e-16	1.47e-16	-3.79e-17	2.11e-16	4.1e-16	1.77e-17	-6.74e-17	6.8e-26	8.87e-26	6.23e-26
CAV2	6.92e-10	1.21e-13	-4.03e-14	-8.26e-10	1.33e-10	-8.87e-12	-7.91e-13	1.13e-15	-1.35e-09	-6.31e-13	1.97e-10	6.77e-10	-2.12e-12	5.13e-15	4.44e-16	-6.6e-15	1.4e-15	-3.17e-16	4.03e-16	-1.34e-15	-1.05e-15	8.47e-16	2.72e-16	-4.92e-16	1.14e-15	9.67e-17	2.37e-16	2.23e-25	1.05e-25	1.54e-25
HES4	1.7e-13	-2.65e-15	-1.31e-12	7.12e-14	4.94e-16	-2.03e-15	-7.85e-13	-3.1e-17	1.16e-14	1.22e-16	-7.08e-15	-1.85e-14	1.76e-13	5.46e-18	-2.63e-18	2.91e-18	-6.74e-19	6.21e-19	4.79e-19	-8.04e-19	1.15e-18	4.6e-19	-1.63e-19	5.18e-20	1.71e-19	-6.68e-21	3.42e-20	1.29e-28	-4.66e-29	6.01e-29
PFN2	-1.32e-10	1.51e-12	-7.96e-14	4.56e-08	1.19e-10	-4.8e-12	-7.49e-13	-4.34e-14	-1.58e-09	1.94e-13	-1e-09	3.75e-10	-1.36e-12	1.13e-15	1.03e-16	-2.38e-15	1.45e-15	1.27e-15	7.3e-16	-2.05e-15	-7.35e-16	4.91e-16	8.16e-17	1.3e-16	-1.44e-16	-3.69e-17	1.51e-17	3.64e-26	-2.34e-26	-5.73e-26
PBX1	3.15e-10	1.21e-12	-8.59e-14	-1.82e-10	1.24e-10	-4.81e-11	-7.12e-13	8.74e-14	6.32e-09	-3.22e-12	-3.89e-10	9.95e-10	-1.53e-12	2.16e-15	2.27e-15	-1.89e-16	-1.96e-15	1.39e-15	6.86e-16	-1.91e-15	-5.13e-16	1.39e-16	-4.88e-16	2.51e-16	-3.64e-16	1.45e-18	-4.56e-17	-1.5e-25	-1.67e-26	7.42e-26
AP003086.1	1.79e-10	1.84e-12	1.33e-14	-7.25e-11	-6.22e-11	-1.36e-11	-7e-13	-6.05e-14	-5.16e-11	-3.49e-13	-1.22e-10	-5.72e-11	5.51e-12	4.8e-15	-9.18e-16	2.4e-15	5.06e-16	-2.16e-15	7.22e-17	1.59e-15	1.19e-15	-4.52e-17	5.53e-17	3.33e-16	-3.45e-16	-1.06e-16	4.35e-17	-6.85e-26	-7.77e-26	1.86e-25
ARAP3	4.04e-10	6.9e-13	3.91e-14	5.7e-10	1.44e-10	2.16e-11	-6.93e-13	1.12e-13	9.68e-09	2.74e-12	-1.26e-10	-2.77e-10	-1.67e-12	4.7e-15	1.78e-15	2.85e-15	-1.88e-15	-1.6e-16	6.42e-16	-1.79e-15	-2.67e-15	-9.77e-17	-5.28e-17	-2.46e-17	-3.81e-16	-2.68e-17	-8.92e-18	1.91e-25	-2.8e-26	1.28e-25
AP000692.2	2.68e-10	-8.04e-15	4.77e-14	-9.31e-10	-2.09e-10	-5.27e-11	-6.8e-13	-3.6e-14	4.73e-09	6.67e-12	-7.87e-11	1.07e-09	2.87e-12	-2.3e-15	-1.76e-15	-1.3e-16	-2.34e-15	2.26e-15	4.59e-16	-9.22e-16	-6.82e-16	7.87e-16	-2.43e-16	-3.81e-16	2.18e-17	-6.86e-17	-1.21e-17	-1.11e-26	-4.49e-26	-1.09e-25
SYTL4	-5.94e-11	-1.9e-12	9.26e-14	-2.17e-10	3.54e-10	3.74e-12	-6.55e-13	-3.23e-14	3.87e-10	-5.19e-14	-5.31e-11	4.88e-11	1.02e-13	-2.57e-15	2.15e-15	1.17e-15	3.93e-16	6.25e-16	-7.54e-16	1.83e-15	6.1e-16	-3.96e-16	-5.07e-16	-3.13e-16	-1.66e-16	7.47e-19	-4.99e-17	-2.01e-25	-6.8e-26	8.1e-26
RILPL1	2.24e-10	1.15e-12	-5.11e-14	1.95e-09	5.32e-10	-3.87e-11	-6.27e-13	3.04e-14	-1.56e-09	-9.32e-12	-3.49e-11	8.69e-10	-4.28e-13	5.32e-16	2.9e-16	2.17e-15	3.56e-16	2.98e-16	3.54e-16	-6.02e-16	-7.76e-16	2.18e-16	-3.07e-17	-7.78e-17	1.75e-16	4.22e-17	-1.53e-17	-4.82e-26	1.2e-25	-5.18e-27
MSRB3	2.14e-10	-8.06e-13	-3.87e-14	-4.58e-10	3.61e-11	-2.5e-11	-6.15e-13	5.13e-14	5.68e-11	9.49e-13	-8.87e-12	1.16e-10	-1.37e-12	3.54e-15	-1.15e-15	-3.14e-15	-6.23e-16	2.98e-16	-4.69e-16	1.09e-15	9.2e-16	5.44e-16	1.52e-16	1.4e-16	-4.51e-16	-1.47e-16	-6.27e-18	5.96e-26	2.53e-26	-4.7e-26
C2orf40	1.73e-10	1.67e-12	-4.34e-13	2.79e-10	8.33e-12	-5.44e-12	-6.04e-13	-1.26e-14	-2.73e-10	-2.01e-16	-5.52e-11	-3.58e-13	1.32e-12	9.31e-15	-8.24e-16	5.72e-16	-7.79e-16	-5.68e-16	9.97e-17	2.39e-15	-1.28e-16	1.14e-16	-6.59e-17	3.82e-17	1.64e-16	2.46e-17	-3.25e-17	3.75e-26	3.51e-27	3.28e-26
GFI1B	2.02e-10	2.68e-13	1.2e-13	1.44e-09	4.14e-10	-8.8e-11	-5.96e-13	2.06e-13	2.75e-09	-5.09e-12	-9.91e-11	1.39e-09	8.37e-12	-6.43e-15	3.5e-15	1.86e-15	2.21e-15	3.19e-16	-1.84e-16	4.03e-17	9.5e-16	-1.03e-16	-3.51e-16	3.41e-16	-1.49e-16	2.76e-17	3.09e-17	2.46e-25	-7.47e-26	-4.33e-26
RASD1	4.75e-11	3.45e-12	5.16e-14	2.68e-10	-2.5e-10	1.59e-12	-5.9e-13	8.99e-14	3.8e-10	2.1e-11	-6.43e-10	1.81e-09	1.45e-12	-1.99e-15	-2.11e-15	2.23e-16	8.6e-16	-1.66e-15	1.3e-15	2.15e-15	2.75e-15	1.19e-15	3.07e-18	4.78e-16	7.99e-16	9.23e-18	-2.09e-16	1.94e-25	-1.02e-25	-4.63e-25
EHD3	7.03e-10	1.57e-12	-9.19e-14	-2.78e-09	2.39e-10	-4.85e-11	-5.81e-13	1.23e-14	-1.39e-09	4.94e-12	3.01e-11	3.34e-10	3.1e-12	8.02e-15	-1.11e-15	-3.56e-16	-5.69e-16	-1.9e-15	-4.96e-16	2.51e-15	-1.23e-15	1.42e-16	-1.32e-16	-2.18e-16	-1.98e-17	-5.12e-17	4.59e-17	-8.32e-26	1.4e-26	-9.32e-26
SERAC1	5e-10	-3.06e-13	2.2e-14	-1.79e-09	5.38e-10	-1.15e-11	-5.81e-13	3.67e-14	7.73e-09	-4.6e-13	2.58e-11	1.93e-09	6.51e-14	-1.73e-17	4.13e-17	-1.36e-15	-3.07e-17	1.7e-16	-1.53e-16	1.28e-16	-4.25e-16	-9.41e-17	-8.23e-17	-9.61e-17	1.17e-16	-4.54e-18	7.97e-18	-4.88e-26	-1.31e-26	-5.7e-26
FAM71F2	1.9e-10	2.81e-13	2.54e-14	7.44e-10	3.31e-10	-1.98e-11	-5.75e-13	1.3e-13	6.3e-09	-2.83e-13	-4.34e-11	2.91e-09	1.13e-12	-4.36e-15	1.77e-15	3.5e-16	1.51e-16	5.09e-17	1.12e-15	-1.08e-15	-4.79e-16	4.05e-16	3.55e-18	-4.31e-17	-4.46e-16	-3.18e-17	3.43e-17	2.25e-25	-1.54e-26	-4.59e-26
MPPED2	2.11e-10	2.9e-13	8.22e-15	6.02e-09	3e-10	-5.88e-11	-5.69e-13	8.74e-14	4.97e-10	8.22e-13	-2.54e-10	3.9e-09	-1.13e-13	3.32e-15	-2.54e-15	-7.04e-16	1.62e-15	3.35e-15	1.41e-15	-4.4e-15	8.05e-16	9.87e-16	2.64e-16	2.36e-16	1.55e-16	6.45e-18	-2.4e-18	9.03e-26	7.84e-26	-4.03e-26
AC136475.9	2.07e-11	1.62e-12	3.51e-14	5.67e-10	-3.46e-11	-2.5e-12	-5.62e-13	-1.02e-14	-3.81e-10	1.57e-12	-2.59e-11	-2.5e-11	7.04e-14	-1.07e-15	2.74e-16	1.82e-15	4.14e-16	-1.96e-15	3.08e-16	9.79e-16	1.03e-15	-3.86e-17	-6.72e-18	1.93e-16	2.94e-16	3.67e-17	3.24e-17	-4.29e-26	-3.15e-26	4.38e-26
GLT1D1	5.85e-10	4.4e-14	1.45e-13	-1.26e-09	-4.8e-11	2.72e-12	-5.47e-13	9.07e-14	2.79e-09	-3.35e-12	-2.56e-11	1.55e-10	9.9e-12	4.84e-15	7.23e-16	-2.68e-15	1.76e-15	-2.06e-15	-1.18e-15	1.48e-15	-3.49e-15	-1.48e-15	-1.91e-16	7.72e-16	-1.92e-15	-1.69e-17	5.24e-17	-1.92e-25	-3.64e-25	3.47e-25
MADCAM1	1.29e-10	2.04e-14	1.91e-14	9.48e-10	1.6e-11	-2.17e-11	-5.46e-13	7.81e-15	3.7e-09	-8.31e-14	9.75e-12	-5.68e-10	6.13e-12	4.39e-16	-1.06e-15	3.22e-17	-1.97e-15	1.34e-15	3.22e-16	3.23e-16	-6.25e-16	-1.48e-16	1.41e-16	-1.68e-16	6.53e-17	1.1e-16	-6.16e-17	-1.97e-26	3.01e-26	-3.13e-26
LINC01088	-6.08e-11	-2.14e-13	2.72e-14	-6.17e-11	-1.48e-11	-8.32e-12	-5.28e-13	-4.84e-14	3.22e-10	-3.72e-13	-7.89e-14	-2.48e-12	-2.22e-13	-1.15e-15	6.41e-17	3.8e-15	9.83e-16	-8.01e-16	-1.15e-16	-6.69e-16	1.39e-15	2.42e-16	-1.02e-16	3.41e-17	-8.06e-16	-1.62e-16	4.63e-17	4.38e-26	-1.88e-25	1.07e-25
CA1	6.13e-10	6.51e-13	4.15e-13	-1.35e-10	-1.56e-11	-8.71e-12	-4.96e-13	8.47e-13	2.79e-10	1.45e-12	4.18e-11	1.38e-10	5.59e-12	-4.59e-15	1.43e-15	-7.46e-15	-4.05e-16	2.29e-15	-8.85e-16	1.79e-15	7.77e-16	-6.44e-16	5.88e-16	-1.99e-16	-3.36e-16	-4.27e-19	-7.12e-17	6.7e-25	4.17e-25	3.04e-25
FRZB	2.56e-11	1.65e-13	1.22e-13	1.24e-10	-5.17e-11	-2.92e-13	-4.94e-13	-7.39e-14	-3.51e-10	-2.92e-12	-5.59e-11	2.81e-11	-1.53e-12	-1.12e-14	-2.6e-15	1.87e-15	1.81e-15	5.9e-15	3.29e-15	-2.98e-15	3.11e-16	1.18e-15	-4.39e-16	-6.18e-17	-1.77e-15	-1.62e-16	-1.81e-16	4.7e-25	-7.62e-26	1.84e-25
DIXDC1	1.16e-10	-6.67e-13	-8.04e-14	7.89e-12	-2.42e-11	3.12e-12	-4.94e-13	7.8e-15	2.05e-10	-7.62e-13	8.53e-11	-1.02e-11	1.18e-12	5.26e-15	4.64e-16	2.41e-15	1.57e-16	1.81e-16	4.91e-16	-3.24e-16	-2.74e-16	4.81e-16	1.6e-16	1.09e-16	2.33e-16	-1.58e-17	-4.11e-17	-7.84e-26	-6.73e-26	2.45e-26
GP6	9.88e-11	-1.04e-12	-8.69e-14	-3.21e-10	1.17e-10	-7.41e-12	-4.91e-13	-5.1e-14	-5.52e-10	2.54e-13	3.8e-11	3.73e-11	5.93e-13	-9.09e-16	2.15e-15	2.24e-16	1.03e-15	-1.31e-15	-1.27e-15	1.12e-15	1.08e-15	4e-17	-7.42e-17	-4.32e-16	3.73e-16	-8.74e-17	9.87e-17	1.13e-25	-1.04e-25	8.31e-27
NPIPB13	7.19e-10	-2.38e-13	2.38e-14	-1.29e-08	6.53e-11	-4.41e-11	-4.91e-13	1.23e-13	7.85e-09	3.05e-12	-1.86e-11	6.37e-09	-3.46e-14	5.52e-16	6.44e-16	-2.67e-16	-1.04e-16	4e-16	6.09e-16	-3.45e-16	5.5e-16	5.23e-17	-6e-17	-3.46e-17	1.89e-16	5.69e-17	1.41e-17	-5.29e-26	-3.3e-27	-8.05e-26
HLF	4.11e-10	-6.42e-13	-1.18e-13	3.92e-10	8.27e-11	-2.34e-12	-4.74e-13	-4.85e-14	6.75e-10	-3.01e-12	-2.6e-11	8.5e-12	1.06e-12	7.14e-16	4.61e-16	-4.93e-16	1.14e-15	-1.29e-15	3.04e-16	8.45e-16	6.98e-16	5.02e-16	6.9e-17	-1.4e-16	4.37e-16	-1.7e-17	-6.91e-18	4.16e-26	-3.39e-26	5.63e-27
AC020659.1	2.21e-10	1.3e-12	-4.38e-14	-4.88e-09	-2.16e-10	-3e-11	-4.63e-13	2.14e-14	1.45e-08	1.4e-11	2.08e-10	9.11e-10	8.51e-13	-6.94e-16	-3.43e-16	-2.99e-15	-4.82e-16	1.06e-15	-1.2e-16	1.09e-15	-2.97e-17	-1.98e-16	1.34e-16	-1.3e-16	-1.69e-16	1.86e-18	-4.76e-17	-4.83e-26	1.83e-26	-4.58e-27
AL450384.2	2.25e-10	-1.59e-12	-1.16e-13	9.22e-10	4.53e-10	-2.54e-11	-4.61e-13	-4.92e-14	-1.7e-09	-4.41e-12	2.99e-11	8.47e-10	6.16e-13	-1.69e-15	2.36e-16	-6.34e-16	-7.02e-16	7.7e-16	-1.01e-16	-6.96e-17	3.79e-16	2.06e-16	-1.36e-16	7.58e-17	2.03e-16	4.68e-17	3.7e-17	-9.46e-26	-4.98e-26	-1.88e-26
AL355312.2	4e-10	-5.78e-13	2.95e-14	-2.5e-09	3.19e-10	-1.15e-10	-4.6e-13	2.11e-14	1.07e-08	-6.13e-12	1.73e-10	4.89e-09	2.46e-12	-2.27e-15	4.46e-16	-4.5e-17	4.13e-16	-2.92e-16	-1.83e-16	-1.07e-16	-8.65e-17	2.7e-17	6.2e-17	4.31e-17	3.75e-16	4.63e-18	-2.69e-17	1.86e-26	8.32e-26	-7.6e-26
CRABP2	1e-10	-4.46e-13	2.52e-14	-1.07e-11	-9.95e-12	1.42e-12	-4.48e-13	2.06e-14	2.12e-10	-2.11e-12	-1.54e-10	1.15e-10	5.49e-13	-4.99e-16	5.43e-16	7.93e-16	-1.38e-15	-5.03e-16	-8.97e-16	3.07e-15	-2.64e-16	-1.58e-16	-2.55e-16	3.01e-16	-4.7e-16	-5.38e-17	3.35e-17	1.25e-25	-8.35e-26	2.54e-25
AC018638.7	1.02e-10	-1.04e-12	-3.69e-15	3.1e-09	3.07e-10	-2.36e-11	-3.95e-13	2.21e-14	-4.8e-10	-7.93e-12	-3.82e-10	1.63e-09	3.44e-13	4.53e-16	-7.44e-16	1.97e-15	-1.55e-15	-5.21e-16	-1.26e-15	2.69e-15	6.73e-16	-1.38e-15	-1.38e-16	-1.69e-16	1.25e-16	1.04e-16	1.9e-17	6.43e-26	6.67e-27	7.61e-26
SH3BGRL2	7.47e-12	4.5e-13	-1.07e-13	1.06e-10	6.16e-11	-7.68e-12	-3.76e-13	2.62e-14	-4.82e-10	-1.09e-12	-5.39e-11	8.25e-11	-4.98e-13	4.28e-15	-1.65e-15	-7.54e-16	8.08e-16	-1.16e-15	2.8e-16	1.08e-15	5.17e-16	-1.03e-16	2.37e-16	1.84e-16	-4.45e-16	-1.15e-17	-3.9e-17	-7.67e-26	1.65e-26	1.26e-25
TRAV6	1.44e-10	9.39e-13	-2.59e-13	-1.31e-10	8.41e-11	-9.28e-12	-3.74e-13	-4.29e-14	7.13e-10	3.46e-12	4.56e-11	7.07e-11	1.83e-12	-6.72e-15	1.02e-15	-1.45e-15	7.31e-16	-1.34e-16	2.56e-17	-6.76e-16	9.75e-16	2.35e-16	-1.57e-16	-1.52e-16	4.65e-16	3.3e-18	7.87e-17	7.98e-26	9.51e-27	1.54e-25
JAM3	7.46e-11	2.3e-13	-2.82e-13	3.95e-11	1.34e-12	-1.35e-12	-3.7e-13	-8.47e-15	8.34e-11	1.18e-12	-2.88e-11	-1.01e-11	4.23e-12	1.03e-14	-4.46e-16	-7.63e-16	7.3e-16	-3.34e-17	-2.47e-16	6.53e-16	-2.55e-16	-3.79e-16	2.68e-17	-9.51e-17	-1.83e-16	-5.15e-18	2.46e-17	5.53e-26	5.34e-26	3.59e-26
MCEMP1	-1.69e-13	-1.49e-15	9.51e-13	-7.77e-14	-4.93e-15	7.97e-16	-3.47e-13	-4.71e-17	1.71e-15	-5.76e-16	-1.39e-14	8.93e-15	2.53e-14	-4.79e-18	-1.79e-18	5.12e-19	1.26e-18	-1.64e-18	-2.72e-19	-2.5e-19	1.52e-18	-3.68e-19	-8.74e-20	5.49e-21	-4.02e-19	-5e-20	-6.43e-20	2.93e-29	2.47e-28	-4.47e-28
IGHGP	-5e-10	5.88e-12	-5.42e-14	-1.14e-09	-4.87e-09	-3.97e-11	-3.4e-13	9.22e-14	-6.07e-08	1.91e-10	7.68e-10	-1.35e-09	2.67e-12	-1.39e-14	-1.24e-15	-4.51e-16	-6.76e-16	-3.06e-17	-4.52e-16	1.44e-15	-1.55e-16	-1.19e-16	-7.79e-17	1.43e-16	1.38e-16	3.55e-17	-1.11e-17	-2.97e-26	-4.9e-26	-1.1e-25
AL139424.3	1.95e-10	-2.55e-13	3.24e-14	-5.95e-09	4.87e-10	-2.91e-11	-3.28e-13	6.62e-14	1.62e-08	2.84e-12	2.08e-10	4.89e-09	2.77e-12	9.96e-16	-1.55e-15	-5.12e-16	1.48e-16	7.08e-16	-8.46e-16	3.29e-15	-7.01e-16	-2.9e-16	9.51e-18	-2.56e-16	-2.52e-16	-2.77e-17	-4.37e-17	-9.29e-26	6.33e-26	-6.52e-26
TAL1	3.25e-10	-1.03e-11	3.2e-11	-4.41e-11	7.54e-12	1.9e-12	-3.02e-13	6.38e-13	9.9e-11	-2.31e-12	-2.15e-11	2.2e-11	3.33e-13	3.42e-15	2.88e-15	-1.76e-14	4.99e-15	-5.01e-15	-5.12e-16	3.16e-15	8.05e-16	9.92e-16	1.93e-16	1.13e-15	1.34e-15	1.88e-16	4.6e-16	-4.89e-25	-4.15e-26	9.41e-26
C2orf88	3.64e-10	4.7e-13	-8.35e-15	-1.55e-10	2.63e-11	-3.33e-12	-3e-13	1.57e-13	4.15e-10	1.23e-12	-1.46e-10	4.96e-11	5.79e-12	6.5e-15	-1.39e-15	2.04e-15	7.77e-16	-3.25e-15	-1.92e-16	3.67e-15	2.68e-16	-1.24e-16	8.74e-18	7.88e-16	3.33e-16	2.36e-17	-1.12e-16	-1.58e-25	3.51e-26	-2.34e-25
NNAT	4.08e-10	1.28e-11	3.66e-11	-9.95e-11	-1.81e-11	4.59e-12	-2.91e-13	-3.59e-14	1.17e-09	-2.13e-12	-2.79e-11	1.56e-11	4.65e-11	1.58e-14	-1.05e-14	2.83e-15	4.58e-15	3.8e-15	1.47e-15	-8.18e-15	2.24e-16	-1.46e-15	-3.73e-16	-3e-15	2.7e-15	4.19e-16	1.64e-17	3.54e-25	-4.97e-26	2.78e-25
EBI3	2.92e-09	6.46e-11	6.02e-09	-2.16e-10	-2.87e-10	4.89e-12	-2.68e-13	-1.11e-12	-1.09e-09	2.32e-12	-1.78e-11	4.76e-11	-2.81e-11	1.46e-13	-9.95e-14	6.97e-14	1.79e-14	4.22e-14	-6.02e-16	-3.58e-14	-1.87e-14	-7.71e-15	8.38e-15	-7.27e-15	-4.37e-15	-1.76e-16	-2.97e-15	-3.66e-24	-2.02e-24	7.07e-25
PLK4	8.14e-10	-2.72e-13	3.14e-16	-3.42e-08	-3.24e-10	2.1e-11	-2.62e-13	1.03e-14	-1e-08	-4.36e-12	3.62e-10	-4.73e-10	-5.5e-13	6.53e-16	-1.34e-15	5.49e-16	2.28e-16	1.36e-16	-1.06e-15	2.01e-15	3.63e-16	-4.77e-16	-1.51e-16	1.17e-18	2.79e-16	7.62e-17	5.09e-17	-5.03e-26	2.48e-27	4.22e-26
MEGF6	1.15e-11	2.01e-13	3.49e-14	1.41e-10	-4.4e-11	-5.6e-12	-2.57e-13	1.73e-14	-2.99e-10	-1.36e-13	3.58e-11	4.62e-11	6.81e-13	-2.88e-15	5.24e-17	-3.97e-16	-1.45e-15	4.79e-16	-7.21e-16	1.7e-15	-1.99e-16	-1.54e-16	4.37e-17	4.6e-17	-4.02e-16	-3.77e-17	1.79e-17	-2.7e-26	-8.48e-27	1.37e-25
SGPP2	2.72e-10	-3.03e-13	1.76e-14	-6.93e-09	-5.03e-10	-5.24e-11	-2.54e-13	-1.5e-15	-1.58e-08	1.07e-12	4.78e-10	1.39e-09	2.71e-12	-1.22e-15	-2.16e-15	-8.54e-16	-2.21e-15	3.65e-15	2.63e-16	-1.79e-15	-9.18e-16	4.45e-16	-5.68e-17	6.95e-17	4.43e-16	1.11e-17	-4.07e-17	-8.33e-26	6.17e-26	-1.63e-25
AL591895.1	1.72e-10	4.94e-13	2.03e-14	1.12e-09	-6.76e-11	-2.73e-11	-2.53e-13	-1.2e-14	-2.53e-09	2.31e-12	-2.63e-11	1.66e-09	1.19e-12	2.03e-15	2.45e-16	-9.9e-16	-8.09e-16	5.69e-16	2.45e-16	4.87e-16	-6.11e-16	1.78e-16	-6.57e-17	7.11e-17	-1.79e-16	-1.6e-17	1.5e-18	-8.93e-26	-4.77e-26	2.04e-26
TNFSF4	8.57e-10	-8.32e-13	-1.67e-13	-7.71e-09	-2.7e-11	3.05e-11	-2.46e-13	-2.69e-14	2.23e-08	1.86e-12	-1.72e-11	-2.14e-10	1.51e-12	2.86e-15	-7.25e-16	-1.14e-15	-7.33e-16	2.19e-15	6.11e-16	-3.73e-15	-1.39e-15	1.26e-15	-8.76e-17	2.1e-16	-2.74e-16	-6.53e-17	6.41e-17	-2.22e-25	-1.17e-26	1.58e-25
LINC02384	1.43e-10	-1.01e-12	-1.83e-13	-4.02e-09	1.75e-11	5.55e-12	-2.26e-13	-7.47e-14	2.25e-09	6.4e-12	6.14e-11	-6.9e-10	5.75e-13	-1.88e-15	3.63e-16	1.29e-15	-1.17e-15	8.27e-16	1.54e-15	-2.71e-15	-4.06e-15	2.09e-15	-1.48e-16	4.87e-16	-3.77e-18	-1.39e-16	9.35e-17	-1.93e-25	-1.97e-26	-4.6e-27
NRP1	7.41e-09	8.75e-11	3.18e-09	-2.46e-10	-1.12e-09	-3.15e-10	-2.13e-13	-4.68e-12	-2.15e-08	5.7e-11	-8.2e-10	4.95e-09	1.15e-10	-1.04e-13	-1.54e-13	-4.97e-13	7.84e-14	5.63e-14	-7.94e-14	1.42e-13	4.83e-14	-1.44e-14	6.88e-15	-3.82e-15	2.97e-14	-1.02e-15	-4.33e-15	-4.14e-24	2.12e-24	6.7e-24
TMCC2	9.24e-10	-3.43e-12	1.37e-10	-5.62e-11	-2.82e-11	-3.15e-12	-2.12e-13	-2.27e-13	-6.72e-10	-1.36e-12	1.09e-10	-9.23e-11	-2.96e-12	-2.11e-14	1.3e-14	-3.88e-15	4.15e-16	1.93e-15	-3.4e-15	6.85e-16	1.09e-15	-8.44e-16	2.43e-16	-2.69e-15	1.36e-15	-2.38e-16	-1.33e-16	-2.25e-25	3.12e-25	-3.51e-25
MAST1	5.59e-10	5.75e-13	8.39e-14	-1.11e-09	6.04e-10	-5.8e-11	-2.06e-13	9.14e-14	5.81e-09	-3.6e-12	-5.23e-10	1.36e-08	3.92e-13	-8.69e-15	1.41e-15	-8.26e-17	-1.71e-17	1.26e-15	1.74e-16	-2.2e-15	3.39e-17	1.71e-16	-1.4e-16	2.98e-16	-3.3e-16	-7.31e-17	1.06e-18	-1.96e-25	-2.83e-26	1.32e-25
AL139274.2	1.55e-10	1.71e-13	-4.63e-15	-1.01e-08	-1.05e-10	6.99e-12	-1.99e-13	-1.43e-14	-4.13e-11	-5.54e-12	-3.06e-10	-1.33e-10	-1.34e-12	-4.95e-16	1.88e-15	3.17e-16	4.82e-16	-1.45e-15	-4.2e-18	1.07e-15	7.6e-16	5.29e-16	-2.2e-16	6.72e-17	2.52e-16	-7.09e-17	-5.51e-17	6.38e-27	-7.16e-26	-6.5e-27
MEIS1	-2.39e-14	3.2e-15	-1.32e-13	-2.26e-14	4.09e-15	-3.58e-16	-1.91e-13	6.61e-17	3.25e-15	-5.95e-16	-1.02e-14	2.54e-14	2.44e-14	5.93e-18	2.64e-19	-6.51e-19	9.52e-21	8.85e-20	-1.48e-18	2.21e-19	-1.55e-18	9.31e-20	2.9e-19	1.47e-19	2.19e-19	5.29e-21	1.52e-19	-3.44e-28	1.61e-28	2.24e-29
IGHE	-4.99e-11	-6.72e-12	-3.55e-14	8.17e-11	-3.07e-11	-1.13e-12	-1.82e-13	-6.13e-14	-1.3e-10	-5.99e-12	9.88e-11	-6.22e-11	-8.71e-14	-1.85e-14	1.34e-15	1.26e-15	-3.32e-15	-1.08e-15	-1.79e-15	5.98e-15	-2.02e-15	-9.19e-16	4.13e-16	3.12e-16	-2.38e-15	-1.71e-16	-1.72e-16	-2.17e-25	-7.87e-27	3.9e-25
AC144652.1	5.11e-10	4.51e-13	3.81e-14	-1.83e-08	1.92e-10	4.46e-11	-1.75e-13	3.9e-14	1.84e-09	-2.03e-13	-2.84e-11	5.03e-11	4.56e-12	1.39e-15	-1.57e-16	5.54e-16	1.07e-15	-1.17e-15	9.29e-17	5.11e-16	6.05e-16	-1.88e-16	-1.49e-16	1.77e-16	-1.83e-16	1.3e-18	-5.52e-17	1.51e-25	6.77e-28	1.1e-25
GNAZ	1.4e-10	-1.59e-12	3.33e-13	-1.33e-10	1.75e-11	-3.52e-12	-1.72e-13	3.37e-14	-6.28e-11	-4.09e-13	8.46e-12	2.91e-11	7.12e-12	5.35e-15	-2.54e-16	4.78e-16	1.12e-15	-5.16e-16	-7.54e-16	6.4e-16	2.93e-16	-7.14e-16	-9.27e-17	2.81e-16	1.17e-16	6.42e-17	3.24e-17	1.25e-25	-6.17e-26	-1.01e-25
HES1	2.27e-10	3.36e-12	1.39e-15	1.21e-11	-1.47e-10	-1.07e-11	-1.7e-13	4.28e-14	-4.49e-09	4.23e-12	-5.28e-10	2.04e-10	2.76e-12	-5.67e-15	-2.62e-15	-4.96e-15	-6.12e-15	5.71e-15	-2.2e-15	-3.15e-15	-4.28e-15	-4.49e-15	-3.48e-16	3.16e-17	-7.54e-16	3.7e-16	-2.22e-16	1.05e-24	4.09e-25	8.98e-25
ENKUR	6.22e-11	9.42e-13	-7.09e-14	-6.45e-11	-6.97e-11	3.58e-12	-1.64e-13	3.01e-15	-4.86e-11	1.89e-13	-2.9e-11	-1.58e-10	7.59e-13	-7.8e-15	1.91e-15	9.44e-15	-1.2e-15	7.26e-16	-1.34e-15	5.12e-15	2.18e-15	-4.1e-16	-2.86e-16	2.4e-16	-7.84e-16	-1.17e-16	-1.49e-16	3.29e-25	2.37e-25	-1.52e-25
AC068888.1	4.68e-10	-1.19e-12	-1.81e-14	2.1e-09	-1.32e-10	-6.01e-11	-1.64e-13	5.44e-15	1.75e-08	-1e-11	-2.07e-10	2.42e-09	3.48e-13	6.45e-16	-8.69e-16	1.92e-15	1.48e-15	-1.83e-16	-3.2e-16	-1.17e-16	-1.09e-16	-1.09e-16	-7.76e-17	-4.56e-17	2.24e-16	-2.92e-17	-2.82e-17	-3.1e-26	-3.82e-28	1.11e-26
CDKL1	8.25e-10	1.43e-12	1.5e-13	-9.55e-09	5.03e-10	-4.22e-12	-1.64e-13	1.26e-14	1.47e-08	-1.11e-12	1.91e-10	-6.64e-11	-2.95e-13	-6.8e-15	6.14e-16	-6.32e-16	-1.15e-16	7.44e-16	-7.01e-16	7.55e-16	-1.87e-16	-6.97e-16	1.44e-17	1.68e-16	7.55e-17	1.07e-16	8.6e-17	-1.05e-26	-1.32e-25	9.83e-27
HRASLS2	4.61e-10	-1.54e-12	-5.77e-14	-2.7e-09	7.09e-11	-1.91e-11	-1.58e-13	1.61e-13	5.92e-09	1.3e-11	9.88e-11	2.58e-09	3.03e-13	6.19e-16	3.26e-16	-3.1e-15	-1.05e-15	2.49e-15	-6.14e-16	-1.28e-15	-2.12e-15	-3.8e-16	1.1e-16	-3.91e-16	4.59e-16	8.77e-17	-5.67e-17	-2.21e-26	8.21e-26	1.17e-25
CAV1	2.43e-09	1.01e-11	-1.35e-11	-3.94e-10	2.55e-12	-1.55e-11	-1.42e-13	-3.84e-13	-5.41e-08	-4.33e-12	5.99e-10	-1.87e-09	2.16e-12	-1.03e-13	2.88e-14	2.11e-14	9.47e-15	-4.04e-15	8.04e-15	-1.32e-15	-4.93e-15	2.79e-15	1.38e-15	-8.87e-16	1.06e-15	1.32e-16	1.88e-16	-2.68e-25	1.2e-24	-1.06e-24
PDE5A	1.31e-10	1.08e-12	3.28e-14	4.78e-10	-2.2e-11	-1.49e-12	-1.18e-13	2.71e-14	7.75e-10	-1.94e-12	-1.27e-11	4.78e-11	2.36e-13	3.12e-15	8.37e-16	-1.81e-15	4.76e-16	9.34e-16	-3.16e-16	9.64e-17	-5.77e-16	-5.54e-16	2.57e-16	7.86e-17	-2.66e-16	3.87e-17	5.5e-17	2.09e-26	-2.91e-26	-2.02e-28
AP004609.1	6.42e-12	-2.02e-12	1.03e-13	-8.14e-11	-2.5e-11	-3.55e-12	-1.16e-13	-2.75e-14	-2e-09	-1.61e-12	3.91e-11	-1.99e-11	1.06e-12	1.04e-15	1.58e-15	4.06e-16	1.9e-15	2.86e-16	-1.73e-16	-1.02e-15	7.1e-16	-9.57e-17	2.6e-17	-2.63e-16	1.47e-16	-1.36e-17	5.97e-17	-1.27e-26	-2.04e-28	-1.66e-26
FANK1	3.27e-10	-4.07e-12	7.82e-14	9.28e-10	1.32e-10	1.01e-11	-1.15e-13	-4.43e-14	-9.9e-09	-1.91e-12	2.16e-10	1.42e-10	-5.74e-13	2.52e-15	1.29e-15	-1.73e-15	1.22e-15	3.21e-16	-4.84e-16	1.13e-16	-1.77e-15	-9.55e-16	-1.99e-16	-5.72e-16	1.71e-16	7.28e-17	-1.27e-17	-1.87e-25	-4.27e-26	-3.43e-26
HBG2	-9.64e-11	6.45e-13	-1.98e-13	1.35e-11	-8.49e-12	-3.94e-12	-1.09e-13	1.86e-12	7.82e-11	-1.38e-13	2.67e-11	-1.15e-11	-1.25e-13	-1.26e-15	5.77e-16	-1.99e-15	-9.26e-16	-9.39e-17	-9.26e-16	1.21e-15	3.54e-16	-1.76e-16	1.38e-16	1.22e-16	-3.73e-17	-6.04e-17	-2.22e-17	1.4e-25	9.48e-26	-1.05e-25
AC007878.1	1.2e-10	-4.58e-13	3.87e-14	4.7e-09	6.15e-10	-9.2e-12	-1.04e-13	-5.58e-14	2.25e-09	5.2e-12	-1.15e-10	9.28e-10	6.01e-13	5.02e-16	2.24e-15	-1.54e-15	-5.96e-16	4.44e-16	-2.95e-16	8.75e-16	-8.3e-16	4.79e-17	1.51e-17	1.58e-16	-6.29e-16	-5.89e-17	2.62e-17	1.35e-25	1.1e-25	-5.92e-26
TBC1D32	1.25e-10	8.53e-13	-8.77e-15	-1.88e-09	1.24e-10	7.39e-12	-9.63e-14	1.1e-14	9.01e-09	5.64e-13	-3.74e-10	1.36e-09	-2.36e-13	-2.91e-15	8.02e-16	-3.73e-16	-2.04e-17	-8.35e-16	2.62e-16	1.54e-15	9.19e-16	3.66e-16	-1.04e-16	-1e-16	3.33e-16	-4.01e-18	-5.19e-18	-7.22e-27	-1.23e-26	-1.31e-25
INSL3	8.38e-11	2.96e-13	2.02e-14	3.36e-10	1.66e-11	-8.28e-12	-9.33e-14	-9.58e-15	-4.46e-09	4.01e-12	1.42e-10	7.09e-11	1.63e-13	-2.38e-15	1.51e-15	-1.15e-15	1.52e-16	2.88e-16	-1.5e-16	7.54e-17	-6.64e-17	2.04e-16	-4.25e-17	9.75e-17	-2.46e-16	-6.24e-17	-1.94e-17	-4.34e-26	2.63e-26	2.65e-26
RAB6B	2.38e-11	3.12e-12	3.97e-14	-6.89e-11	-6.12e-11	1.49e-12	-8.97e-14	-5.82e-14	9.13e-10	1.36e-12	2.18e-11	-1.93e-11	-1.96e-13	-4.32e-15	1.16e-15	-4.84e-16	-8.65e-16	1.36e-15	-8e-16	8.14e-16	-2.06e-15	5.94e-16	-1.25e-16	1.09e-16	-3.8e-16	-6.2e-17	-6.84e-17	-2.53e-25	-3.59e-26	7.28e-26
AC004076.2	1.54e-10	-6.05e-13	2.58e-14	1.52e-09	3.09e-10	-2.52e-11	-7.78e-14	-1.09e-14	8.72e-09	2e-12	-4e-11	8.08e-10	-1.43e-12	1.07e-15	-9.71e-17	-6.58e-17	-1.74e-16	5.39e-16	-3.59e-16	3.91e-16	-6.54e-17	-2.09e-16	-1.09e-16	1.33e-16	1.76e-16	2.65e-17	-4.34e-17	-9.93e-26	1e-26	2.03e-25
SFRP4	2.12e-11	1.6e-12	6.6e-14	5.2e-11	1.35e-11	-2.88e-12	-7.62e-14	-3.35e-14	1.82e-10	-2.38e-12	4.44e-11	3.88e-11	1.17e-12	-1.94e-16	-3.01e-15	-2.84e-15	-8.71e-16	1.33e-15	-1.86e-16	2.87e-16	2.23e-15	-2.07e-16	7.09e-16	2.43e-16	-7.67e-16	-9.55e-17	-5.16e-17	-4.59e-25	2.46e-25	7.07e-26
CRABP1	-6.29e-11	4.69e-12	-4.63e-12	8.61e-11	2.61e-11	5.54e-12	-7.51e-14	2.17e-13	4.95e-10	-1.03e-12	-3.57e-12	3.44e-11	-4.84e-13	9.39e-15	-6.28e-15	-7.91e-15	-2.16e-15	3.09e-15	-2.15e-15	5.2e-15	5.63e-16	1e-16	8.44e-16	-1.1e-15	-5.3e-16	-2.51e-16	7.58e-17	2.49e-25	-3.26e-25	1.51e-25
AL117336.3	1.99e-10	-6.9e-13	2.38e-15	-1.32e-09	-1.62e-10	-5.09e-11	-7.35e-14	-3.72e-14	3.62e-09	-4.93e-12	1.3e-10	4.99e-10	-1.06e-12	1.16e-15	-7.2e-16	2.22e-16	2.17e-16	8.37e-16	8.15e-16	-2.47e-15	-6.03e-17	6.41e-16	5.45e-17	1.83e-16	-1.36e-16	-3.5e-17	2.46e-17	1.67e-26	-1.09e-25	-1.03e-25
AC074386.1	2.46e-10	-6.72e-13	-8.51e-14	3.69e-12	2.16e-12	1.91e-13	-7.23e-14	-2.19e-15	-1.83e-10	-1.13e-12	-3.51e-11	2.64e-11	1.31e-12	2.36e-15	8.13e-16	-8.97e-16	-2.09e-16	-2.34e-16	-1.7e-16	1.43e-15	-2.2e-16	-9.01e-18	3.93e-17	8.55e-17	5.4e-17	2.13e-17	3.42e-17	2.15e-26	-7.54e-26	7.91e-26
PMCH	1.09e-10	-1.49e-12	8.34e-14	-4.14e-11	-1.65e-11	3.99e-12	-6.86e-14	-2.92e-14	-1.73e-09	-1.76e-12	1.24e-10	2.49e-12	3.16e-14	1.34e-15	-1.14e-15	1.81e-15	1.3e-15	-8.69e-16	9.61e-16	-1.98e-15	9.62e-16	3.82e-16	-1.53e-18	-5.76e-16	5.4e-16	-1.06e-18	-1.37e-18	-1.34e-25	8.6e-26	-9.23e-27
SCNN1A	8.03e-10	-4.41e-13	4.96e-14	2.15e-09	4.63e-10	-2.61e-11	-5.4e-14	3.65e-14	6.28e-09	5.94e-13	-2.07e-11	7.86e-09	1.19e-12	1.22e-14	-3.7e-16	-2.11e-15	1.32e-17	9.19e-17	4.81e-16	6.42e-16	-5.48e-16	1.45e-15	-2.96e-17	-5.2e-16	6.81e-16	-1.28e-16	1.57e-17	-9.81e-26	1.01e-25	3.63e-26
ITGB3	2.54e-11	-7.95e-14	3.26e-13	-7.53e-15	3.85e-13	-8.68e-14	-4.87e-14	-2.03e-15	4.97e-12	-5.58e-15	-2.74e-12	3.09e-12	1.06e-12	3.21e-16	-5.04e-18	5.74e-17	1.3e-16	3.02e-17	-3.84e-17	1.79e-17	1.62e-17	-4.09e-17	-2.06e-17	3.93e-17	6.88e-18	5.61e-18	-8.45e-18	-1.99e-26	1.14e-26	2.18e-26
CEP126	2.34e-10	-4.81e-14	1.04e-13	-8.25e-09	4.91e-10	3.28e-12	-4.6e-14	-4.19e-15	6.73e-09	7.63e-13	-1.47e-10	1.07e-09	2.19e-12	1.14e-15	-1.73e-15	-4.57e-17	-3.21e-16	2.19e-17	1.16e-15	-3.07e-16	-1.08e-17	1.12e-15	-1.63e-16	2.87e-16	-1.19e-16	-6.72e-17	-2.86e-17	6.33e-26	2e-26	-3.18e-26
FHL2	1.34e-09	-3.95e-13	-4.04e-14	-3.94e-08	7.41e-12	-6.82e-11	-4.57e-14	4.36e-15	1.98e-08	-7.51e-12	2.8e-10	3.8e-09	3.47e-12	-2.47e-15	5.01e-16	8.47e-16	3.66e-16	-1.79e-15	1.88e-16	3.89e-15	1.57e-15	9.83e-16	-7.63e-17	-3.04e-18	6.2e-16	-8.45e-17	-5.95e-17	2.48e-26	2.36e-26	3.06e-25
CCNJL	-1.64e-10	3.14e-12	-6.85e-14	4.67e-10	2.13e-10	5.1e-12	-4.39e-14	-9.76e-14	-2.28e-10	-1.36e-12	-3.41e-11	1.42e-11	1.05e-12	-9.45e-15	5.76e-16	-1.91e-15	-5.1e-16	-2.25e-15	-2.5e-16	7.62e-16	-1.85e-15	-8.73e-16	3.18e-16	1.94e-16	7.68e-16	2.15e-16	-1.28e-16	2.33e-25	-2.56e-25	-2.11e-25
PDZK1IP1	1.43e-12	2.49e-14	-7.35e-12	-2.9e-14	-2.34e-13	-7.82e-15	-4.29e-14	2.86e-14	1.58e-12	2.54e-15	3.86e-14	1.34e-13	1.1e-12	1.73e-16	5.13e-17	1.18e-16	-6.01e-17	3.31e-17	-1.19e-17	-5.93e-17	-4.55e-17	-1.38e-17	-1.18e-17	-7.32e-19	-3.71e-17	-1.53e-18	-5.79e-19	7.72e-28	1.83e-27	2.93e-28
RGS6	6.34e-12	-4.96e-14	-1.13e-13	-3.63e-15	-3.81e-13	7.18e-15	-3.5e-14	-1.79e-15	-2.4e-12	-3.45e-14	-2.78e-12	-1.12e-12	-1.89e-13	6.58e-16	-7.18e-17	4.3e-17	-1.6e-16	7.54e-17	-9.42e-17	1.71e-16	-6.14e-18	-1.84e-17	-1.57e-17	-3.66e-17	-2.29e-17	-5.82e-18	1.11e-17	-2.97e-26	-1.03e-27	8.56e-28
LRRC26	-2.72e-11	-6.2e-13	-5.39e-15	1.74e-11	8.93e-12	-5.66e-12	-3.23e-14	7.54e-14	-6.72e-11	5.01e-13	-5.18e-11	2.12e-11	-2.48e-13	2.43e-15	-4.38e-15	-1.54e-15	6.88e-16	-1.21e-16	-1.49e-16	2.32e-16	4.22e-16	-2.29e-16	-1.24e-16	-7.77e-17	5.61e-17	-2.24e-17	-1.2e-17	-4.95e-27	1.29e-25	-4.57e-26
ADGRG3	1.2e-12	-1.46e-14	-1.04e-13	-4.27e-14	6.04e-13	1.75e-13	-3.12e-14	-1.15e-15	-2.36e-13	-1.42e-14	-7.11e-13	4.72e-13	-3.14e-13	-6.09e-18	1.27e-16	5.34e-18	9.23e-17	-2.44e-17	1.81e-17	3.7e-17	1.09e-17	4.37e-17	-1.05e-17	-1.48e-17	2.74e-17	-4.48e-18	-4.94e-18	-1.66e-26	7.51e-27	-6.75e-27
ZNF385D	5.51e-10	-1.25e-13	4.61e-14	-3.56e-09	7.53e-10	-1.27e-10	-3.08e-14	1.27e-13	1.04e-08	-1.89e-13	-3.25e-10	1.24e-08	1.09e-12	1.65e-15	-2.51e-15	8.75e-16	3.66e-16	2.6e-15	-2.43e-17	-2.63e-15	6.81e-16	2.12e-16	2.45e-16	2e-16	9.06e-17	2.61e-17	-3.61e-17	-2.03e-26	8.57e-26	-9.92e-26
SPOCD1	4.09e-10	-5.05e-13	1.25e-13	1.32e-10	-1.17e-11	4.32e-13	-2.97e-14	1.82e-13	3.1e-10	2.15e-13	-2.78e-11	1.13e-10	4.47e-12	6.69e-15	2.92e-16	1.05e-15	-1.5e-15	-1.35e-16	-2.43e-15	6.57e-17	1.83e-15	-1.11e-15	1.05e-15	4.11e-18	-4.98e-16	4.68e-17	2.42e-16	-4.55e-25	-2.73e-25	-3.74e-25
HBD	3.65e-11	2.81e-13	2.25e-14	3.88e-11	1.05e-10	2.44e-12	-2.9e-14	1.68e-12	-1.87e-10	3.06e-13	4.29e-11	2.18e-10	1.21e-13	3.48e-15	-3.27e-16	-1.88e-15	-1.83e-15	6.77e-16	-7.69e-16	1.87e-15	-3.03e-16	2.74e-17	-3.17e-16	-2.33e-16	-8.61e-16	-8.06e-17	5.28e-17	1.47e-26	-3.18e-25	7.67e-26
FCRLA	1.05e-10	3.3e-12	4.73e-14	-3.85e-11	-2.87e-11	-1.73e-12	-2.78e-14	3.92e-14	-4.18e-10	-3.02e-13	-1.14e-11	-8.13e-12	-8.36e-13	6.75e-15	-3.22e-15	-2.54e-15	9.87e-16	-3.53e-15	-3.44e-17	2.53e-15	-2.03e-17	1.38e-16	-1.06e-16	-2.56e-16	6.03e-16	-2.15e-17	-1.07e-17	1.29e-25	9.95e-26	3.42e-25
DNM1	4.95e-10	3.45e-13	7.64e-14	-1.81e-09	9e-10	-8.63e-11	-2.77e-14	1.05e-13	6.53e-09	-6.79e-13	-3.37e-10	6.31e-09	7.96e-13	6.39e-15	-2.5e-16	-2.43e-15	2.71e-16	7.7e-16	1.33e-15	-1.21e-15	3.26e-16	5.24e-16	-1.03e-16	-5.2e-16	1.04e-16	-3.35e-17	-6.61e-17	-2.13e-25	-4.76e-26	9.36e-26
WNT2B	2.37e-11	3.96e-13	3.08e-14	3.86e-09	8.79e-11	7.27e-12	-2.75e-14	5.39e-14	8.33e-09	-5.61e-12	-4.55e-11	1.5e-09	-6.12e-13	3.58e-15	-1.84e-15	3.6e-16	2.67e-16	5.86e-16	-5.7e-16	-4.64e-16	-4.09e-16	3.37e-17	-7.14e-17	-8.79e-17	-2.13e-16	-4.98e-17	7.82e-17	-5.53e-26	6.49e-26	5.03e-26
COX6A2	-2.09e-12	-1.09e-14	-4.87e-12	-1.69e-14	1.39e-13	1.15e-13	-2.28e-14	-9.57e-16	-3.76e-13	-7.65e-15	3.25e-13	-7.26e-14	-1.82e-13	3.7e-16	-1.44e-16	-2.9e-17	2.07e-17	5.21e-17	-3.27e-17	4.66e-17	5.35e-17	2.16e-17	3.08e-17	-1.91e-17	1.6e-17	-3.54e-18	-3.66e-18	-2.96e-27	1.67e-26	5.88e-27
CPNE5	1.01e-10	1.23e-12	8.06e-14	-6.07e-11	-5.8e-11	-1.59e-12	-1.95e-14	-1.84e-14	3.52e-10	5.62e-12	3.99e-11	-2.27e-10	2.86e-13	9.6e-16	-5.55e-18	-3.01e-16	-2.86e-16	3.36e-16	-1.83e-16	-2.63e-16	4.03e-16	4.05e-16	-8.56e-17	-2.13e-16	2.37e-17	-5.59e-17	2.73e-17	-1.6e-25	-1.31e-25	-7.21e-26
TUBB1	3.43e-12	2.04e-12	6.67e-14	-1.22e-10	-5.19e-11	-4.78e-12	-1.67e-14	-2.48e-14	1.52e-10	3.38e-12	-3.22e-11	3.04e-11	5.98e-15	-8.23e-16	4.65e-16	2.49e-15	2.95e-16	2.57e-17	-5.85e-16	6.76e-16	2.59e-16	3.48e-16	-1.09e-16	-3.03e-16	6.87e-16	1.55e-17	3.35e-17	1.72e-25	1.14e-25	7.3e-27
CCL17	-1.99e-12	4.37e-15	-7.58e-12	9.89e-15	-1.33e-13	-9.92e-14	-1.64e-14	-1.3e-15	-7.3e-13	-2.96e-14	5.15e-13	3.03e-13	5.07e-13	-2.22e-17	-5.97e-18	4.84e-17	5.78e-18	-3.95e-17	-1.73e-17	2.73e-17	3.85e-17	-2.81e-17	-1.19e-17	-1.81e-17	7.17e-18	2.69e-18	-4.78e-18	-8.43e-27	5.82e-27	1.35e-27
LINC00853	5.98e-12	-4.23e-14	-1e-13	4.1e-15	-7.88e-14	-1.02e-14	-1.61e-14	-1.91e-15	3.92e-12	2.16e-15	1.45e-12	1.26e-12	2.5e-13	-3.28e-16	-1.82e-18	-2.17e-16	-6.25e-17	3.21e-17	-9.56e-17	6.5e-17	1.27e-16	-2.05e-17	2.43e-17	-2.28e-18	-3.06e-17	-5.44e-18	1.28e-17	3.38e-26	8.07e-27	-5.79e-27
ARHGAP6	5.92e-12	7.23e-14	1.7e-11	-3.63e-14	-2.41e-15	-2.02e-13	-1.61e-14	7.94e-16	-4.92e-13	2.17e-14	-1.65e-13	2.29e-14	-4.79e-13	2.72e-16	-1.53e-16	2.62e-17	1.57e-19	4.83e-17	3.03e-17	-5.77e-17	-3.74e-17	1.43e-17	-1.7e-18	-9.36e-18	-6.58e-18	2.62e-20	-2.12e-18	-6.25e-27	-6.61e-28	1.18e-26
IGLV6-57	-5.52e-11	2.79e-12	9.14e-14	1.42e-11	-4.63e-11	-2.54e-12	-1.43e-14	-7.06e-14	-4.46e-10	5.02e-12	-4.55e-11	-1.81e-10	2.81e-13	-1.56e-15	2.68e-17	-1.4e-15	-4.4e-16	7.69e-17	-4.46e-16	-6.95e-16	1.26e-15	-5.78e-16	8.68e-17	3.68e-17	-1.02e-16	8.5e-18	-1.07e-16	-3.68e-26	2.03e-25	-1.27e-25
CRISPLD2	1.98e-10	-4.42e-13	1.02e-13	3.78e-12	3.07e-11	-1.41e-11	-1.3e-14	-7.6e-14	-4.94e-10	-1.78e-12	-8.4e-11	8.01e-11	-8.34e-14	-1.35e-14	3.22e-15	3.92e-15	5.01e-16	-1.16e-16	-1.26e-16	2.18e-15	2.21e-15	-1.91e-16	-2.03e-17	2.93e-17	5.96e-16	1.16e-16	-1.09e-17	-6.32e-26	1.23e-25	1.9e-25
PDK4	3.78e-14	8.79e-17	-3.42e-15	1.59e-15	2.04e-15	-5.74e-16	-1.2e-14	-6.87e-19	-1.43e-15	1.37e-16	-1.31e-15	5.91e-15	1.17e-14	2.44e-18	-1.62e-19	-6.72e-20	2.23e-19	1.06e-19	6.69e-19	-1.09e-18	-6.93e-19	2.96e-19	1.77e-20	-2.93e-20	-8.25e-21	4e-23	2.15e-20	-4.68e-29	-1.74e-29	7.05e-30
PTN	1.32e-11	1.68e-13	2.8e-13	-1.06e-14	1.56e-12	-2.63e-13	-1.16e-14	2.38e-15	2.69e-12	-2.62e-14	-1.38e-12	-2.1e-13	-1.25e-13	2.18e-19	-9.17e-17	2.78e-18	-2.23e-17	-2.74e-17	9.09e-18	2.58e-17	-1.58e-17	-1.96e-17	-1.53e-17	2e-17	-2.39e-17	-4.68e-19	-3.98e-18	1.59e-26	-7.99e-27	1.12e-26
DCN	1.9e-12	4.91e-15	-5.8e-15	7.76e-15	-3.43e-13	7.43e-14	-1.09e-14	8.21e-15	4.02e-13	-4.54e-14	-8.5e-13	-7.06e-13	-1.16e-13	-1.52e-16	4.74e-17	4.29e-17	2.54e-17	4.54e-17	1.79e-17	-5.26e-17	-5.6e-17	2.11e-17	1.18e-17	1.93e-17	-6.4e-18	-9.08e-19	-5.3e-18	-7.48e-27	-8.43e-28	-5.83e-27
CD163	3.51e-09	-1.77e-12	2.2e-09	-2.44e-10	-2.55e-11	1.22e-11	-1.01e-14	-3.66e-13	2.03e-09	-1.92e-12	-2.08e-10	4.24e-10	8.8e-12	7.18e-14	-1.16e-14	-7.85e-14	-5.37e-15	-3.92e-14	6.61e-15	3.85e-14	3.66e-15	1.44e-14	2.48e-15	2.2e-15	6.13e-15	-1.36e-15	1.36e-15	-4.27e-24	-1.08e-24	2.95e-25
CXCL2	1.28e-14	-2.97e-16	-2.59e-15	3.09e-16	6.41e-16	-1.41e-16	-8.3e-15	1.36e-17	-1.09e-16	-5.69e-17	5.76e-16	1.51e-15	2.02e-14	1.51e-18	-4.93e-19	-5.91e-20	2e-20	1.15e-19	1.35e-19	-2.99e-19	5.31e-20	3.94e-20	1.48e-20	-2.81e-20	1.09e-19	1.03e-20	-9.38e-22	9.09e-30	-2.02e-30	-5.72e-30
PROK2	1.56e-10	-1.48e-12	6.35e-17	-2.2e-10	9.98e-12	1.9e-13	-6.64e-15	1.17e-14	1.31e-09	2.25e-13	6.31e-11	3.09e-11	-1.19e-14	1.57e-16	2.77e-16	2.6e-16	-4.45e-16	1.46e-15	-2.3e-16	-3.92e-16	8.9e-17	2.67e-16	-2.8e-17	-2.56e-17	-4.04e-17	-3.79e-17	-3.14e-17	3.65e-26	-2.25e-26	4.16e-26
HOXA10-AS	2.77e-11	2.35e-13	1.9e-13	5.37e-14	1.62e-12	-1.13e-13	-6.49e-15	-1.95e-15	4.13e-12	-1.43e-14	-5.18e-12	1.35e-12	1.38e-12	3.5e-16	-1.66e-16	-2.79e-16	-1.12e-17	-7.64e-17	9.9e-17	-9.4e-17	3.39e-17	1.26e-16	-1.58e-17	6.63e-18	6.89e-17	-6.55e-18	4.47e-18	-1.19e-26	-8.12e-27	-3.57e-27
PROS1	-8.68e-13	1.24e-13	1.13e-11	1.45e-14	-1.03e-12	8.86e-14	-6.17e-15	-1.08e-15	-2.25e-12	8.51e-14	7.33e-13	-6.8e-13	-1.78e-13	2.74e-16	-1.4e-16	-1.51e-17	2.3e-16	-1.13e-16	-1.53e-17	1.85e-17	9.49e-17	-1.51e-17	2.88e-17	-3.93e-17	2.25e-17	-4.98e-18	-3.84e-18	-1.23e-26	-1.9e-26	-6.18e-27
MAEL	5.84e-12	-7.9e-14	-4.64e-14	7.49e-15	1.52e-12	9.74e-14	-4.55e-15	-8.42e-16	1.98e-13	3e-15	9.66e-14	1.04e-12	-3.63e-14	1.2e-16	-1.18e-16	-1.66e-17	8.04e-17	-1.3e-17	2.19e-17	4.72e-18	5.52e-17	2.87e-17	7.48e-19	-4.39e-18	5.91e-18	-3.15e-18	-4.27e-19	-6.69e-28	1.2e-27	3.69e-28
LCNL1	7.82e-11	2.43e-12	2.06e-14	-1.62e-10	3.85e-11	-9.89e-13	-3.95e-15	-2.68e-14	1.85e-08	1.29e-11	-2.11e-10	-3.41e-10	-2.84e-13	4.38e-15	8.24e-16	-9.83e-16	-1.5e-16	7.72e-16	-5.34e-16	1.48e-15	-2.27e-16	3e-16	3.24e-16	-1.81e-16	-1.34e-16	-6.84e-17	-9.1e-17	-6.1e-26	1.42e-25	1.22e-25
ABLIM3	6.74e-12	-7.91e-14	-7.6e-14	5.03e-16	-3.23e-13	-1.49e-13	-2.49e-15	2.87e-15	8.83e-14	3.01e-14	9.12e-13	-5.66e-13	3.7e-13	-1.6e-16	-1.4e-17	-5.27e-17	7.03e-17	-7.09e-17	-1.58e-17	-4.68e-17	-2.67e-17	-6.04e-17	-2.79e-18	1.56e-17	1.96e-17	6.31e-18	-4.57e-18	-2.26e-27	3.91e-28	-9.23e-27
CXCL5	2.03e-12	5.25e-14	2.53e-14	1.73e-14	9.9e-13	-2.42e-13	-1.35e-15	-1.42e-15	-1.29e-12	-3.75e-14	5.82e-13	2.32e-13	-5.58e-14	-9.6e-17	-6.21e-17	-1.88e-16	-3.96e-17	-5.11e-17	1.15e-16	-7.96e-17	-1.16e-16	1.68e-18	-1.21e-17	-3.58e-17	4.63e-17	8.62e-18	-4.69e-18	-9.45e-27	-3.49e-27	8.76e-27
VSTM1	-2.44e-12	-9.97e-14	1.32e-11	-5.06e-14	-5.95e-14	-6.1e-14	-9.08e-16	-1.8e-15	1.26e-12	2.1e-15	-3.9e-12	1.48e-12	-1.17e-12	-1.92e-16	-1.9e-16	-5.46e-16	-6.69e-17	-9.92e-17	-6.25e-17	3.26e-16	1.4e-16	-3.7e-17	2.65e-17	-5.42e-18	7.03e-17	1.05e-17	-6.42e-18	1.83e-26	1.15e-26	-1.94e-26
FPR2	2.41e-11	2.5e-13	2.01e-11	-3.69e-14	2.07e-12	-2.71e-13	-4.8e-16	2.56e-16	-3.35e-12	-8.04e-14	3.22e-13	8.68e-13	3.17e-12	1.26e-16	5.07e-17	-2.79e-16	1.8e-17	-1.58e-17	-3.49e-19	8.43e-17	1.14e-16	1.18e-17	-1.51e-17	-4.18e-18	-2.62e-17	-6.08e-18	-2.01e-18	-9.86e-27	2.62e-27	-4.35e-27
LTBP1	5.12e-14	1.75e-16	-2.32e-16	-4.35e-18	2.01e-15	-3.1e-16	-3.05e-16	5.54e-18	6.3e-16	-2.08e-16	-1.46e-15	8.42e-16	3.14e-15	1e-17	-1.47e-18	5.11e-21	3.79e-19	-8.63e-20	-2.78e-20	-2.21e-19	-6.3e-19	-2.51e-19	-1.75e-20	6.46e-20	-9.33e-20	2.31e-20	-1.02e-20	-1.68e-29	-1.79e-29	-3.09e-29
AP001189.1	1.01e-11	7.21e-14	6.49e-14	1.35e-14	-2.3e-14	-4.81e-13	-2.51e-16	3.24e-15	1.39e-12	8.55e-14	2.86e-12	2.15e-13	-1.4e-13	-1.39e-16	1.03e-16	3.1e-17	3.17e-16	-8.53e-17	8.96e-17	-1.74e-16	1.21e-16	1.07e-16	-1.48e-17	-3.62e-17	6.82e-17	-5.65e-18	-4.05e-18	4.78e-27	1.91e-26	1.13e-27
AQP9	2.17e-15	1.17e-16	-1.95e-14	9.12e-17	-1.6e-16	-3.62e-17	-4.12e-17	-2.49e-18	-6.12e-18	4.19e-18	2.65e-16	-2.72e-16	4.56e-16	1.99e-19	-4.01e-20	6.53e-20	-1.29e-20	-5.3e-20	-1.15e-20	1.43e-21	1.27e-20	2.08e-20	-8.99e-21	-3.11e-21	-1.79e-20	-4.43e-21	1.4e-21	-4.83e-31	-1.44e-32	-1.27e-30
APOD	0	0	0	0	0	0	0	0	0	0	0	0	0	0	0	0	0	0	0	0	0	0	0	0	0	0	0	0	0	0
CMTM5	0	0	0	0	0	0	0	0	0	0	0	0	0	0	0	0	0	0	0	0	0	0	0	0	0	0	0	0	0	0
TDRP	0	0	0	0	0	0	0	0	0	0	0	0	0	0	0	0	0	0	0	0	0	0	0	0	0	0	0	0	0	0
SCGB1C1	1.15e-15	3.85e-17	-2.62e-18	4.93e-16	-2.32e-17	-1.19e-16	7.97e-18	-2.56e-18	-2.39e-16	-4.75e-17	-8.5e-16	1.46e-16	-2.07e-15	5.48e-18	1.33e-18	7.55e-19	3.36e-19	2.9e-20	-1.37e-19	-9.27e-20	-6.88e-21	1.72e-21	2.49e-20	9.53e-20	-4.57e-20	-1.4e-20	1.21e-20	-3.11e-29	-2.01e-29	9.55e-30
AC090409.1	-2.61e-15	1.6e-16	-3.93e-15	6.32e-17	-4.21e-16	3.17e-17	1e-16	-3.99e-18	-5.59e-17	-5.6e-17	-1.94e-16	-6.06e-16	-7.74e-16	4.49e-19	1.81e-20	2.2e-19	-7.38e-20	2.48e-19	-2.94e-20	-5.51e-20	-7.94e-20	-1.46e-20	1.13e-20	1.15e-20	-1.1e-21	2.79e-21	-6.27e-21	8.12e-30	-5.28e-30	-1.79e-29
TUBA3C	1.39e-11	6.47e-15	-5.93e-14	2.54e-14	-6.9e-13	2.29e-14	4.24e-16	-1.35e-15	-8.14e-14	-1.46e-14	-1.69e-13	1.6e-12	9.04e-14	2.68e-16	-2.79e-16	1.89e-16	6.65e-17	-2.86e-17	2.27e-17	8.29e-18	3.18e-17	3.99e-17	3.32e-17	-2.26e-18	-3.74e-17	-6.32e-18	1.1e-17	1.62e-26	2.55e-27	-1.58e-26
CLDN5	-1.15e-12	-1.91e-14	1.02e-14	1.67e-14	1.25e-12	9.47e-14	5.06e-16	-1.3e-15	-2.18e-12	-2.13e-14	-6.08e-14	1.1e-13	-1.28e-13	1.07e-16	3.33e-17	3.96e-17	6.78e-18	-5.79e-17	-5.07e-17	1.18e-16	2.46e-17	-2.49e-18	2.18e-18	-3.05e-18	8.59e-18	-4.18e-18	2.37e-18	-3.35e-27	-1.62e-27	-7.66e-27
CLEC4D	3e-11	2.16e-13	4.95e-11	-2.13e-13	1.02e-12	-2.61e-13	5.69e-16	-1.89e-15	8.68e-12	1.64e-15	1.08e-12	2.6e-13	1.09e-12	3.55e-16	-3.27e-17	9.31e-17	7.21e-17	2.71e-17	-4.59e-17	2.15e-17	4.42e-17	-4.21e-17	3.62e-17	-5.86e-18	-9.19e-17	-7.96e-18	-7.95e-18	-3.28e-27	1.43e-26	-1.26e-28
TMEM51	8.09e-12	9.36e-14	1.68e-11	-6.93e-14	2.62e-13	-9.69e-14	6.42e-16	2.12e-15	1.31e-12	4.89e-15	-1.26e-12	1.34e-12	1.65e-11	-7.54e-17	-4.03e-17	-4.72e-17	3.25e-17	-2.97e-17	-2.79e-17	3.49e-17	1.55e-17	-2.25e-17	-1.62e-18	1.4e-17	-1.2e-17	1.08e-18	1.33e-19	-1.3e-27	-4.04e-27	1.72e-27
GP9	1.01e-13	-4.52e-15	-2.25e-13	9.36e-16	-2.19e-15	-3.85e-16	7.07e-16	-2.15e-17	-1.13e-17	1.38e-16	-4.79e-15	2.54e-18	1.77e-13	5.58e-18	-1.41e-18	1.06e-18	-1.19e-19	-1.5e-19	5.99e-19	-3.72e-19	-1.51e-19	-8.11e-20	3.41e-20	-2.34e-19	1.54e-19	2.02e-20	-4.29e-20	9.45e-29	-3.94e-30	-1.26e-30
THEM5	-1.98e-12	-3.24e-14	-4.88e-14	1.54e-14	-7.75e-13	-2.34e-14	1.89e-15	2.06e-15	-2.77e-13	-5.82e-14	3.23e-13	6e-13	-1.93e-13	5.32e-16	-1.76e-16	3.29e-16	6.77e-17	6.02e-17	9.63e-17	-1.79e-16	1.2e-17	4.23e-17	-1.16e-17	-4.02e-18	3.63e-18	-4.33e-18	-4.39e-18	1.75e-27	-8.13e-27	-2.41e-27
AL954642.1	-2.76e-15	-5.17e-16	-2.18e-14	3.76e-16	-2.02e-15	8.28e-17	1.99e-15	-1.56e-17	-1.43e-16	-4.9e-18	-1.94e-17	-3.24e-16	-3.53e-14	1.97e-19	-2.08e-19	-1.83e-18	2.35e-19	-2.46e-19	-2.84e-20	4.32e-19	4.51e-19	-2.97e-21	2.58e-21	2.43e-21	2.03e-19	9.6e-21	7.44e-21	2.35e-29	3.67e-30	3.82e-29
AL731557.1	1.21e-11	-9.7e-14	5.42e-14	2.96e-14	-7.82e-13	3.79e-14	2.03e-15	-1.8e-15	-1.02e-12	4.13e-14	-2.71e-13	-8.48e-13	1.69e-13	-2.11e-16	-2.85e-17	6.09e-17	1.74e-16	-8.49e-17	-4.16e-17	6.68e-17	2.74e-17	-5.93e-17	-1.69e-17	3.54e-17	4.2e-17	9.26e-18	-8.59e-20	-4.94e-27	-2.99e-28	-5.28e-27
GATA2	1.21e-12	-1.64e-15	-1.89e-13	-5.34e-13	8.86e-15	-2.36e-15	3.06e-15	-2.41e-17	-1.07e-14	-3.41e-16	-3.27e-14	-1.72e-14	-3.8e-14	8.85e-19	-2.62e-18	-8.5e-19	-6.63e-18	6.63e-18	-3.27e-18	1.88e-18	-1.95e-18	-6.51e-19	-5.07e-19	9.46e-20	-1.09e-18	-2.38e-19	4.02e-20	1.53e-28	-1.01e-28	-1.54e-28
HBG1	4.05e-12	5.26e-14	-2.05e-13	3.18e-14	3.16e-14	-4.76e-14	4.14e-15	1.3e-14	8.58e-13	-5.74e-14	1.16e-12	-6.04e-13	-1.43e-14	3.41e-17	-8.04e-17	-1.34e-16	-6.22e-17	2.16e-16	-5.49e-17	-3.34e-17	1.76e-17	4.85e-17	-1.29e-17	-5.53e-17	5.26e-17	-5.03e-18	-4.35e-18	-1.22e-26	2.15e-26	-6.7e-27
LYPD2	5.89e-14	5.6e-16	9.99e-13	7.79e-17	-1.8e-18	-2.42e-16	4.98e-15	-8.64e-18	7.99e-17	1.62e-17	-3.33e-16	1.87e-16	-1.85e-15	1.52e-19	-3.21e-19	9.85e-19	1.56e-19	6.88e-20	1.3e-20	-1.77e-19	2.04e-19	-6.54e-20	-1.7e-20	8.59e-20	5.65e-20	1.28e-20	-1.02e-20	2.08e-29	1.53e-29	-8.89e-30
TMEM40	1.12e-11	-1.74e-13	1.98e-14	8.01e-15	1.74e-13	-1.46e-13	5.18e-15	-1.12e-15	2.32e-12	-1.91e-14	-4.74e-13	-2.51e-13	5.1e-14	-6.82e-17	-3.17e-17	3e-16	-3.74e-17	-5.77e-17	-2.64e-17	9.89e-18	3.07e-17	-3.89e-18	2.24e-17	2.78e-17	2.37e-17	3.75e-18	-5.36e-18	-2.06e-26	1.23e-26	-1.62e-26
AP002478.1	2.95e-14	-2.92e-17	4.44e-14	1.13e-16	-8.7e-16	-1.09e-16	7.55e-15	2.12e-17	-1.46e-16	-1.9e-16	-1.78e-15	5.79e-16	-1.82e-15	1.16e-18	2.15e-19	-6.89e-19	-3.68e-19	-2.21e-19	-1.03e-19	6.7e-19	-8e-19	2.9e-19	-2.69e-20	3.44e-20	-1.16e-19	-5.28e-20	-4.47e-20	-3.22e-29	-4.57e-29	8.35e-29
ALOX12	9.93e-13	-4.19e-14	3.73e-14	-4.8e-15	-6.05e-13	-1.07e-13	7.57e-15	4.37e-16	-1.3e-12	3.5e-14	-1.01e-12	-9.69e-13	-1.49e-13	3.77e-17	1.56e-17	-7.53e-17	4.46e-17	-3.25e-17	-4.86e-17	3.64e-17	4.98e-17	-2.19e-17	3.15e-18	2.89e-17	-1.53e-17	-2.37e-18	-1.33e-18	4.92e-27	3.26e-27	1.97e-28
ALDH1A1	8.16e-12	-9.11e-14	5.48e-12	4.01e-15	-4.94e-13	-5.69e-14	7.98e-15	-9.93e-16	-1.59e-13	-6.3e-14	9.86e-13	-2.75e-13	-3.6e-13	3.96e-16	-8.46e-17	9.28e-17	-7.2e-17	6.47e-17	3.21e-17	-1.91e-16	-1.55e-16	2.67e-17	1.27e-17	-4.16e-17	-1.13e-17	-6.23e-18	9.26e-18	-3.16e-28	-9.56e-27	2.71e-27
AHSP	-6.16e-11	9.43e-13	9.73e-15	1.25e-10	-2.7e-12	-5.28e-12	1.19e-14	1.85e-12	2.46e-10	7.91e-12	-5.75e-11	-4.67e-11	-3.25e-13	1.6e-15	-2.86e-15	9.43e-16	2.37e-15	-1.61e-15	-2.27e-16	-9.26e-16	1.91e-16	-1.38e-15	1.95e-16	1.47e-16	7.5e-17	1.66e-16	7.83e-17	1.89e-26	1.11e-25	-4.47e-25
TPPP3	7.49e-12	-7.28e-14	6.5e-12	2.29e-14	-4.7e-13	5.64e-14	1.34e-14	1.11e-15	-3.83e-13	-2.5e-16	-7.69e-13	-7.96e-13	5.31e-13	2.25e-16	1.13e-16	-8.77e-17	3.37e-18	-6.64e-17	-6.96e-17	9e-18	-1.58e-18	2.28e-17	-1.5e-17	-2.18e-17	5.59e-17	-5.94e-18	7.23e-18	-1.65e-26	2.38e-28	-9.06e-27
HBQ1	-1.51e-13	3.35e-15	-8.61e-16	-2.53e-15	3.85e-15	2.5e-15	1.55e-14	1.05e-15	5.38e-16	6.64e-16	-8.71e-15	-5.94e-15	-8.95e-15	-2.41e-18	5.16e-19	-1.72e-18	-6.88e-19	-8.68e-19	1.69e-18	3.57e-19	1e-18	-2.69e-20	-2.34e-19	-4.4e-19	2.38e-19	9.17e-20	-4.32e-20	6.62e-29	-1.02e-28	2.15e-29
GIPR	3.29e-10	-2.26e-13	3.56e-14	-9.82e-09	3.89e-10	-2.96e-11	1.66e-14	-4.77e-14	-7.52e-11	2.35e-12	3.2e-10	-1.36e-10	1.61e-12	-4.25e-16	2.3e-15	-1.35e-15	-5.53e-16	-3.23e-16	5.91e-16	8.87e-16	-8.11e-16	6.86e-16	2.3e-17	-8.19e-17	-2.08e-16	-5.78e-17	-4.79e-17	7.23e-26	4.46e-27	-2.95e-27
AC243965.1	8.09e-11	9.28e-13	-1.27e-15	-4.3e-10	-1.86e-11	-4.55e-13	1.7e-14	9.91e-16	6.36e-10	1.16e-12	-3.84e-11	-6.52e-12	1.08e-13	-7.73e-17	-1.74e-16	3.41e-17	-5.64e-16	3.51e-16	-7.76e-17	4.98e-16	-5.65e-16	-1.37e-16	-5.19e-17	-1.1e-16	-6.54e-19	5.96e-18	3.2e-18	-5.13e-26	-2.77e-26	-3.49e-27
IGLL5	2.81e-10	2.7e-12	3.8e-14	7.3e-11	-2.31e-10	-4.56e-12	1.78e-14	-1.3e-13	-2.31e-08	5.2e-11	-3.46e-11	-1.47e-08	6.09e-13	6.5e-15	-2.21e-16	-7.95e-16	-3.78e-16	8.49e-16	-5.03e-16	1.18e-15	-8.03e-16	4.75e-16	-1.07e-16	3.03e-16	-4.06e-16	-9.04e-17	6.38e-17	-5.2e-26	1.38e-25	-4.35e-26
KALRN	1.34e-11	3.69e-13	1.7e-14	4.63e-09	1.77e-11	-6.03e-13	1.91e-14	6.76e-14	-8.22e-09	5.03e-13	-1.64e-10	7.15e-10	-1.47e-13	4.98e-15	-5.83e-16	-1.87e-16	-5.78e-16	-4.7e-16	-5.28e-16	2.84e-15	-1.6e-16	-2.33e-16	-3.86e-17	2.13e-16	-2.59e-16	-2.74e-17	-1.15e-17	-5.04e-26	6.13e-26	5.51e-26
CLEC1B	-5.92e-13	5.14e-14	-1.02e-13	-8.68e-15	-6.74e-13	-1.1e-13	1.94e-14	1.5e-15	-1.35e-13	4.55e-14	-4.75e-13	2.03e-12	4.45e-13	2.2e-16	-1.19e-16	1.24e-17	9.5e-17	-4.04e-17	-6.17e-17	2.25e-17	-1.37e-17	-6.02e-17	5.5e-18	-1.83e-17	-5.98e-18	3.22e-18	3.61e-18	7.53e-27	-7.1e-27	-1.2e-26
GUCY1B1	1.82e-11	1.32e-13	1.08e-12	2.35e-14	3.86e-12	3.42e-13	2.11e-14	-2.8e-15	3.56e-12	7.83e-14	-3.01e-12	2.2e-12	2.05e-11	7.98e-16	6.63e-17	3.28e-16	-1.15e-16	-1.24e-16	-1.11e-16	1.37e-16	-5.37e-17	-4.64e-17	3.64e-17	1.48e-17	-1.87e-17	-8.8e-18	3.64e-18	1.67e-26	8e-27	-3e-26
TRAPPC3L	-5.84e-12	-1.24e-13	-1.98e-12	6.76e-15	1.53e-12	3.05e-13	2.14e-14	-1.43e-15	-1.15e-12	5.18e-14	3.24e-13	2e-13	-2.05e-13	-2.49e-16	1.29e-16	-5.22e-17	-5.68e-17	8.37e-17	2.95e-18	-1.69e-17	-2.62e-17	1.72e-17	-2.9e-18	1.6e-17	-2.8e-17	-2.89e-18	4.84e-18	-1.86e-27	-2.76e-27	-4.21e-27
NFE2	-8.11e-13	1.64e-14	1.28e-14	-3.92e-14	-5.42e-13	-1.16e-13	2.29e-14	-1.55e-15	1.98e-12	6.23e-14	-9.91e-13	1.4e-14	-8.12e-14	-2.04e-16	-1.25e-16	-9.76e-17	-6.44e-17	2.42e-16	-3.47e-17	-1.1e-16	-7.46e-17	1.65e-17	1.04e-18	-1.47e-17	-1.55e-17	-4.02e-18	-7.86e-19	1.62e-27	-1.2e-27	-3.37e-27
XK	-1.19e-10	3.33e-13	3.93e-14	-6.76e-11	-5.13e-11	3.26e-12	2.82e-14	-6.55e-14	-7.07e-11	2.46e-12	-4.94e-12	-2.92e-11	9.01e-14	9.12e-15	-1.99e-15	2.28e-15	1.99e-16	-1.55e-15	1.62e-15	-2.06e-15	2.6e-16	4.75e-16	-3.56e-16	-6.29e-18	-4.12e-16	-9.14e-17	-7.05e-17	-6.04e-26	-2.41e-25	-1.95e-25
FOLR3	5.6e-11	-1.54e-14	4.47e-13	-1.1e-13	7.67e-13	-2.46e-13	3.15e-14	-2.76e-15	-2.71e-12	-2.56e-14	-1.18e-12	4.11e-12	4.55e-13	4.75e-17	-1.35e-17	-9.98e-17	-3.18e-16	-1.46e-17	-7.08e-17	4.02e-16	-1.26e-16	-3e-17	-3.1e-17	-5.87e-18	-1.06e-17	1.12e-17	7.09e-18	-3.07e-26	3.77e-27	-8.86e-28
PRCD	-2.75e-10	2.21e-12	1.53e-16	2.27e-09	1.19e-10	-2.25e-12	3.39e-14	-5.89e-14	-2.24e-09	8.39e-13	-4.03e-10	-7.3e-11	7.38e-13	-5.46e-15	1.01e-15	5.9e-16	-3.94e-16	6.45e-16	1.02e-15	-2.94e-15	-4.92e-16	-6.88e-17	-2.41e-16	3.9e-16	-6.85e-16	9.44e-18	-8.58e-17	-8.17e-26	-4.26e-26	9.97e-26
ROPN1L	2.14e-10	-1.15e-12	-2.54e-15	3.32e-12	-7.74e-12	-1.58e-14	3.54e-14	-5.46e-15	-1.64e-10	-9.49e-13	3.8e-12	-4.45e-12	-2.15e-13	9.63e-16	1.48e-15	-2.17e-16	2.63e-17	-3.76e-16	-4.98e-16	1.92e-16	-2.42e-16	-4.79e-16	-3.72e-17	-2.05e-16	1.89e-16	3.85e-17	4.68e-17	4.4e-26	-4.25e-26	3.78e-26
IGLC7	-1.22e-11	1.94e-12	-6.76e-15	5e-11	-1.77e-11	-3e-12	3.54e-14	-4.71e-14	-5.11e-10	3.6e-12	-3.51e-11	-2.85e-10	2.18e-13	-3.55e-16	1.02e-15	7.06e-16	1.6e-15	-5.57e-16	3.77e-16	-2.3e-15	2.41e-16	5.72e-16	-2.15e-16	1.55e-16	-1.73e-16	-6.58e-17	-3.7e-18	-3.81e-26	4.17e-26	1.67e-25
SPX	-3.33e-11	9.92e-13	-9.55e-17	1.12e-10	4.42e-11	4.33e-12	3.54e-14	-3.16e-14	-5.36e-11	1.45e-12	-1.67e-11	-1.34e-11	-2.87e-13	1.9e-16	1.52e-16	1.42e-15	-1.65e-15	2.85e-15	-6.59e-16	-2.07e-15	-1.45e-15	-4.63e-16	-1.03e-16	-1.23e-16	-8.11e-16	-2.94e-17	-2.46e-17	2.94e-26	3.68e-26	-1.04e-26
AP000894.4	1e-10	1.05e-12	-7.32e-15	-2.49e-10	-3.32e-12	-2.51e-12	3.62e-14	4.92e-14	3e-09	1.76e-12	-3.04e-11	-1.71e-10	-1.03e-13	3.19e-15	-2.05e-15	6.09e-16	6.32e-16	2.07e-17	4.68e-16	-6.78e-16	5.48e-16	6.34e-16	-1.39e-16	-2.32e-16	1.05e-16	-7.3e-17	5.3e-19	-2.31e-26	1.02e-25	2.53e-26
RBPMS	1.04e-10	1.79e-13	-3.56e-14	1.03e-08	2.03e-10	3.3e-12	3.78e-14	-5.3e-15	-5.39e-09	2.78e-12	-2.14e-10	-3.18e-10	1.33e-12	1.68e-16	1.46e-15	-1.4e-15	1.22e-15	5.61e-17	8.81e-16	-2.28e-15	3.26e-16	2.34e-16	-8.88e-17	-1.05e-16	-2.44e-16	9.89e-18	2.4e-17	1.64e-26	8.49e-26	-1.43e-26
PKHD1L1	7.29e-12	1.93e-12	-1.56e-14	9.71e-11	-8.55e-11	-1.74e-12	4e-14	-3.24e-14	-4.67e-10	2.91e-12	2.12e-11	-1.42e-10	-1.83e-13	4.1e-15	8.93e-16	2.61e-16	-3.95e-15	1.89e-15	-3.32e-16	4.97e-16	-2.27e-15	5.47e-16	-8.4e-17	-3.18e-16	-3.42e-16	-7.15e-17	-6.76e-17	-1.78e-25	1.13e-25	8.17e-26
AP006284.1	7.3e-11	6.57e-13	4.28e-15	3.16e-13	-6.07e-11	-1.81e-12	4.15e-14	3.29e-14	1.04e-08	3.64e-12	3.52e-11	4.6e-10	-1.02e-13	-5.79e-16	1.04e-15	-9.37e-16	-6.78e-16	6.86e-16	2.35e-16	7.09e-16	7.97e-16	2.33e-16	8.69e-17	7.53e-17	1.08e-16	9.74e-18	-1.98e-17	4.26e-26	-3.3e-26	5.38e-26
AC147651.1	-1.34e-13	1.28e-15	-6.84e-13	3.15e-13	-7.84e-15	8.75e-16	5.38e-14	-4e-17	-1.26e-14	-1.5e-16	-6.68e-16	-2.01e-14	-1.58e-14	-7.64e-19	3.97e-18	5.91e-18	9.89e-19	-2.85e-18	-2.89e-19	1.61e-18	6.78e-19	-1.45e-18	8.67e-19	-1.01e-20	2.65e-19	1.85e-19	-7.4e-20	-2.74e-29	1.95e-28	2.76e-29
AC017083.1	2.03e-10	2.83e-13	1.08e-13	7.92e-09	-2.16e-10	-3.62e-11	5.9e-14	-6.99e-14	-1.1e-08	1.07e-11	-1.47e-10	-7.67e-10	4.74e-12	5.65e-15	-2.91e-17	-1.18e-15	-1.3e-16	-1.75e-16	7.14e-16	6.24e-16	-3.33e-16	2.28e-16	-7.75e-17	9.22e-17	-1.56e-16	-1.88e-18	3.04e-17	-2.65e-26	-5.69e-26	-1.16e-25
DNASE1L3	3.34e-10	5.27e-11	-3.37e-12	-1.13e-09	-4.78e-10	-4.28e-12	6.22e-14	-6.35e-14	-3.04e-08	3.88e-10	-2.85e-11	-5.12e-09	1.48e-13	-1.12e-13	1.63e-14	-2.31e-15	3.38e-16	3.6e-16	-4.45e-15	2.86e-14	-2.19e-15	-1.8e-14	4.08e-15	1.88e-15	-4.58e-15	1.25e-15	-1.31e-15	7.68e-25	1.78e-25	9.2e-25
IGHG2	7.75e-10	1.93e-11	5.06e-12	-4.49e-09	-3.06e-10	-2.01e-11	6.23e-14	-5.46e-13	-3.93e-08	5.6e-11	2.11e-10	-1.29e-08	3.36e-12	-1.41e-14	1.5e-14	-2.59e-15	-4.65e-15	-7.54e-15	-4.12e-15	9.86e-15	-1.33e-15	-6.09e-15	-1.35e-17	2.15e-15	-3.39e-15	-7.32e-17	2.47e-16	-1.35e-24	1.19e-24	-2.85e-25
ZNF502	-8.56e-11	6.71e-13	-3.67e-14	7.66e-09	2.81e-10	1.78e-12	6.26e-14	-5.14e-14	6.36e-09	1.79e-12	-6.19e-10	4.1e-10	4.6e-13	3.01e-15	-2.52e-16	-1.6e-15	9.54e-17	-2.99e-17	-4.66e-16	6.29e-16	4.97e-16	-5.95e-16	-7.71e-17	1.21e-16	-1.63e-16	2.94e-17	1.44e-17	8.16e-26	9.41e-26	-1.89e-26
MYL4	1.81e-13	2.26e-15	5.19e-14	7.51e-15	-3.03e-15	-1.49e-15	6.57e-14	3.23e-17	-5.24e-15	-5.53e-17	-1.14e-14	2.06e-14	5.66e-14	-5.78e-18	-2.56e-19	2.13e-18	2.44e-18	4.66e-19	1.92e-18	-1.27e-18	-5.67e-19	9.54e-19	-3.07e-19	-1.73e-19	-4.41e-19	-3.37e-20	-7.78e-20	-1.56e-28	-1e-28	-7.34e-29
PVALB	2.74e-10	-2.32e-12	-3.87e-14	1.98e-10	-4.9e-11	-1.03e-12	6.57e-14	-5.66e-14	5.75e-10	-5.18e-13	6.64e-11	-6.52e-12	-5.21e-13	-5.59e-15	-2.47e-15	9.45e-16	1.26e-15	1.68e-15	-1.4e-15	2.28e-15	2.39e-15	-1.33e-15	-1.4e-16	-7.19e-17	1.02e-15	2.81e-16	-1.36e-16	1.65e-26	-2.34e-25	6.26e-25
LINC01730	1.35e-10	1.99e-13	-7.66e-14	-1.87e-10	7.14e-11	-9.48e-12	7.21e-14	-9.32e-15	-6.07e-10	1.65e-12	5.37e-11	4.72e-10	-6.33e-14	-4.68e-15	7.27e-16	1.62e-16	-1.33e-15	6.36e-16	-5.2e-16	1.58e-15	2.12e-16	-4.95e-16	6.93e-17	9.25e-17	-5.43e-16	-2.82e-17	-5.82e-17	-6.85e-26	-3.26e-26	3e-26
HBM	-9.37e-11	6.98e-13	-1.26e-14	-4.82e-11	-8.1e-12	-5.74e-13	8.22e-14	1.68e-11	-8.01e-11	4.04e-12	-2.46e-11	-2.9e-11	-7.23e-14	1.71e-17	9.68e-16	4.81e-17	5.73e-16	-2.23e-15	-6.31e-16	1.9e-15	5.59e-16	2.92e-16	1.02e-17	9.21e-17	1.75e-17	-8.75e-17	1.24e-17	-1.7e-25	1.48e-25	6.64e-26
IKZF2	2.13e-10	3.92e-13	-3.15e-14	-1.04e-07	7.51e-10	1.5e-11	8.32e-14	1.45e-14	-1.37e-08	1.31e-11	3.86e-11	7.11e-11	2.76e-12	-1.25e-15	1.53e-15	-2.96e-16	1.17e-15	-2.76e-16	-1.83e-16	-3.56e-16	-5.56e-17	-1.44e-16	1.45e-16	8.18e-17	3.56e-16	3.07e-17	2.58e-17	-6.84e-26	4.07e-26	-1.5e-25
PPFIBP1	2.25e-10	8.32e-13	6.73e-14	3.84e-09	-8.03e-11	-2.79e-11	8.48e-14	8.5e-14	3.77e-09	-3.32e-12	-2.24e-10	4.2e-11	2.26e-12	5.85e-15	-3.31e-16	-2.71e-15	8.41e-17	-6.49e-16	-1.71e-16	2.13e-15	-2.02e-16	-1.14e-15	2.55e-16	-2.09e-16	3.43e-16	1.73e-16	3.51e-17	-6.49e-26	-7e-26	3.95e-26
LINC01781	-2.24e-10	2e-12	4e-14	-7.37e-10	-1.02e-10	-7.54e-12	9.64e-14	2.65e-13	-3.55e-09	1.96e-11	-1.5e-10	-8.43e-10	3.15e-13	-8.29e-15	6.01e-16	-3.81e-16	1.98e-15	-8.22e-16	2.43e-15	-9.13e-16	2.82e-16	2.61e-15	7.15e-16	2.23e-16	2.16e-16	-1.64e-16	-7.69e-17	6.97e-26	2.22e-25	2.09e-25
CYP1B1	5.26e-10	5.61e-12	4.58e-11	1.21e-10	7.64e-11	1.27e-11	9.68e-14	-1.4e-13	4.41e-10	-3.05e-12	2.84e-12	-1.23e-11	3.79e-13	1.35e-15	-1.38e-14	-9.08e-15	1.13e-14	8.08e-15	-2.2e-15	-6.84e-15	2.42e-15	5.97e-15	-1.17e-15	-2.27e-16	3.66e-15	-4.73e-16	-2.95e-16	-3.12e-25	-1.42e-25	5.45e-25
SPARC	1.06e-09	-1.7e-11	4.75e-11	-2.99e-10	3.76e-11	-1.88e-11	1.01e-13	-9.79e-14	7.58e-10	-1.12e-12	-3.22e-11	8.69e-12	8.7e-12	2.36e-14	-6e-15	2.52e-14	-3.48e-15	-9.85e-15	2.97e-16	6.56e-16	4.18e-15	-1.04e-16	1.91e-15	3.83e-15	2.38e-15	5.48e-16	-4.38e-16	-2.41e-24	1.66e-24	-1.96e-24
EBF1	-2.89e-11	-2.2e-13	-1.41e-14	4.84e-10	-1.87e-11	-3.29e-12	1.1e-13	5.14e-14	-6.52e-10	-9.98e-13	-1.54e-11	-4.28e-11	2.63e-13	3.15e-15	4.93e-16	-4.22e-15	3.34e-16	1.14e-15	-1.34e-15	1.26e-16	-2.11e-16	5.69e-16	-1.53e-17	1.13e-16	1.63e-16	-3.3e-17	1.87e-16	1.03e-25	-5.46e-26	1.85e-25
TAS2R14	3.45e-10	2.1e-13	-1.73e-14	-9.53e-10	-5.41e-11	9.47e-12	1.11e-13	-5.83e-14	2.16e-10	-8.37e-12	8.85e-12	1.22e-09	-5.79e-13	-8.48e-16	-8.47e-16	-5.23e-16	-1.08e-15	8.57e-16	5.77e-16	4.75e-16	-2.16e-16	8.26e-16	9.6e-17	-1.92e-16	-2.21e-16	-6.88e-17	-8.79e-17	5.41e-26	6.28e-26	6e-26
CDC20	1.98e-10	9.63e-13	1.6e-11	9.65e-10	-8.55e-11	-7.28e-12	1.17e-13	-1.39e-13	-1.19e-09	1.31e-12	-6.02e-12	-1.04e-10	2.99e-13	2.12e-14	1.81e-15	-1.1e-14	-2.1e-15	5.06e-15	9.32e-15	-7.66e-15	4.5e-16	4.39e-15	-3.57e-16	-7.52e-16	2.55e-15	4.41e-17	-4.29e-16	-1.55e-25	6.14e-25	-7.46e-25
CLC	1.03e-10	1.32e-12	1.35e-13	8.06e-10	4.24e-11	2.71e-12	1.31e-13	-5.4e-14	-1.25e-09	2.07e-12	-5.47e-11	-4.3e-11	-6.82e-13	3.24e-15	-1.16e-15	3.25e-15	5.85e-16	1.91e-15	-2.82e-16	-2.32e-15	-1.15e-15	-2.28e-16	-1.75e-17	-5.06e-16	2.46e-16	2.77e-17	5.4e-17	1.48e-25	1.7e-25	1.22e-25
ATP9A	-3.8e-11	-1.55e-12	2.81e-14	-3.75e-08	-1.56e-11	1.17e-11	1.31e-13	3.45e-15	8.87e-10	8.29e-12	5.79e-10	2.46e-10	-1.55e-12	3.94e-16	-1.05e-15	6.51e-16	-5.26e-16	-3.76e-17	1.56e-16	9.95e-16	1.13e-15	-3.65e-16	-1.68e-17	4.21e-17	3.16e-16	1.29e-16	-5.93e-17	1.77e-26	-6.23e-26	1.2e-25
ANO8	1.21e-10	4.03e-13	-5.89e-14	-8.93e-12	5.67e-11	4.32e-12	1.33e-13	1.3e-14	3.19e-10	1.96e-12	-4.91e-11	5.11e-11	4.03e-13	-1.37e-15	3.49e-16	-2.25e-16	8.6e-16	-6.66e-17	-1.05e-16	2.47e-16	8.74e-17	2.33e-16	-3.5e-17	-1.02e-16	1.16e-16	-1.69e-17	1.29e-17	-6.51e-26	2.36e-26	6.82e-26
TSPAN9	4.92e-11	1.29e-12	5.83e-15	4.71e-11	-3.86e-12	-2.69e-12	1.36e-13	7.91e-14	1.32e-10	-5.38e-13	1.11e-11	2.07e-11	-1.2e-12	2.51e-16	-1.04e-15	2.05e-15	5.89e-16	-4.53e-16	-1.4e-16	-1.28e-15	1.19e-17	-7.08e-16	-2.46e-16	2.88e-16	-6.99e-16	2.08e-17	-1.55e-17	6.26e-26	-4.24e-26	-3.49e-27
PTGIR	7.66e-10	-1.15e-12	5.07e-14	6.38e-09	2.1e-12	-6.63e-11	1.4e-13	4.7e-14	-3.5e-08	3.93e-12	8.83e-11	7.73e-10	7.55e-13	1.9e-14	-5.94e-16	-4.99e-16	1.05e-15	1e-15	9.57e-16	-4.69e-15	-2.57e-15	-1.86e-17	-1.41e-16	-7.41e-16	5.15e-17	1.54e-18	-9.53e-17	-2.74e-25	-1.05e-25	7.02e-26
SFRP1	1.9e-10	3.71e-12	3.33e-14	-4.8e-09	-1.25e-10	-1.24e-11	1.55e-13	-1.33e-13	-1.02e-08	1.06e-11	-1.08e-10	-1.26e-09	-3.73e-12	6.06e-15	-2.03e-15	-2.16e-15	-5.06e-17	1.28e-15	3.14e-18	-1.81e-15	2.84e-16	2.96e-16	5.57e-17	1.72e-16	4.2e-17	-1.6e-17	8.63e-19	-1.41e-25	1.28e-25	1.89e-26
ALAS2	6.71e-11	1.72e-12	-1.1e-14	-1.15e-10	-3.15e-11	-6.18e-13	1.57e-13	3.71e-12	-1.8e-12	4.46e-13	-7.05e-11	3.46e-11	7.13e-13	-7.46e-15	3.44e-16	4.4e-15	1.24e-16	-1.65e-15	-3.21e-16	2.78e-15	2.43e-15	-1.71e-15	7.22e-16	-1.94e-16	6.09e-16	1.77e-16	-1.38e-16	1.5e-25	1.43e-26	1.81e-26
IGLC6	-1.28e-10	1.75e-12	-1.31e-13	-8.22e-14	-7.87e-11	-4.86e-12	1.78e-13	-8.98e-14	-1.68e-09	6.34e-12	-7.28e-11	-5.53e-10	3.09e-13	7.27e-16	-1.42e-16	-9.36e-16	-5.06e-17	3.78e-16	7.93e-16	-2.3e-15	-1.4e-16	7.49e-17	1.3e-16	3.68e-16	-2.46e-16	6.22e-17	1.35e-16	1.05e-25	4.25e-26	-5.49e-26
AC020917.3	4.17e-10	9.02e-13	3.28e-14	8.94e-11	4.48e-10	-1.1e-11	1.8e-13	-4.54e-14	3.66e-09	-6.08e-12	8.25e-11	8.08e-10	1.32e-12	6.55e-15	-3.1e-16	1.46e-15	5.6e-16	6.13e-16	5.63e-16	-9.29e-16	2.29e-16	-4.63e-16	-1.32e-16	-5.2e-16	1.14e-16	7.92e-17	-6.62e-17	-4.3e-27	9.16e-26	1.25e-25
PF4	1.61e-10	-8.72e-13	-1.83e-14	-1.73e-10	-3.78e-11	-8.23e-12	1.82e-13	5.62e-14	8.22e-11	4.82e-12	2.88e-11	6.62e-11	2.62e-12	2.11e-15	-4.75e-17	-6.76e-16	1.1e-15	-1.94e-16	-1.6e-17	-4.55e-16	-1e-15	4.37e-16	-2.27e-17	5.33e-16	7.81e-16	2.13e-17	-1.11e-16	-1.6e-25	2.61e-26	2.02e-26
POPDC2	2.33e-10	-2.02e-13	-2.45e-14	7.07e-09	1.63e-11	1.73e-11	1.88e-13	-5.48e-14	3.3e-09	-2.98e-12	-3.88e-11	3.03e-10	1.92e-12	-4.72e-16	-4.12e-16	1.71e-16	-8.46e-16	1.99e-15	1.23e-15	-2.36e-15	-2.32e-16	1e-15	4.9e-17	3.02e-16	-2.14e-16	-2.37e-17	-3.85e-18	1.99e-27	-1.11e-26	3.77e-26
IGHD	2.54e-10	-6.36e-13	-1.05e-14	1.71e-10	5.07e-11	-6.01e-13	1.93e-13	-9.08e-14	-1.44e-09	2.62e-12	2.51e-11	-7.96e-11	8.57e-13	-3.15e-15	2.77e-15	-5.39e-15	-3.14e-15	2.14e-15	-5.85e-17	1.17e-15	-1.11e-15	1.15e-15	2.49e-16	-4.71e-17	2.19e-17	-1.57e-17	3.29e-17	-4.32e-26	1.17e-25	-1.61e-26
S100P	1.49e-09	2.74e-11	-4.01e-11	1.24e-09	2.33e-12	-2.22e-12	1.94e-13	-1.28e-13	3.83e-09	-1.33e-13	-2.11e-11	-7.09e-11	-5.8e-13	9.33e-14	-2.98e-15	-1.44e-15	3.91e-15	4.98e-15	-2.83e-15	-1.33e-15	-4.62e-15	5.57e-15	1.83e-15	2.27e-15	-2.78e-15	-1.17e-15	8.89e-16	-3.49e-25	-7.54e-25	-3.83e-25
AC130456.3	8.46e-12	8.49e-13	-4.44e-12	1.04e-10	2.81e-11	-3.13e-12	1.97e-13	3.38e-10	2.33e-10	1.48e-13	-4.1e-11	-3.9e-11	-3.11e-14	-4.41e-15	9.86e-15	-6.8e-15	-2.02e-15	3.05e-15	-2.85e-15	9.1e-16	5.02e-16	-1.66e-15	4.1e-16	-5.08e-16	3.34e-15	3.59e-16	-9.76e-17	1.78e-25	-8.34e-25	2.74e-25
CERCAM	4.08e-10	9.53e-15	9.28e-15	-2.84e-09	5.06e-10	-8.32e-11	2.01e-13	5.99e-14	1.61e-09	-3.52e-13	1.49e-10	3.56e-09	2.01e-12	-2.67e-15	7.46e-16	-3.42e-15	2.04e-16	2.93e-17	3.31e-16	5.69e-17	6.06e-16	7.5e-16	-1.47e-16	4.7e-17	2.9e-16	-5.11e-17	-4.14e-17	-3.09e-26	-6.18e-26	1.39e-26
PPBP	2.8e-10	-1.89e-12	1.07e-13	-1.38e-10	-5e-11	-6.73e-12	2.04e-13	1.74e-14	-1.61e-10	2.54e-12	2.49e-11	3.88e-11	-1.18e-12	-9.72e-16	-7.37e-16	-1.1e-15	7.85e-16	-1.47e-15	1.25e-15	1.14e-15	2.41e-15	8.98e-16	2.74e-16	5.23e-16	7.53e-16	4.35e-17	-7.33e-17	-1.49e-26	-4.32e-26	4.76e-26
FAM229A	2.02e-10	-2.11e-13	-3.23e-14	-4.33e-09	1.24e-10	-1.4e-11	2.19e-13	-4.38e-14	-1.08e-09	2.91e-12	1.53e-10	1.53e-10	1.15e-12	-3.61e-16	2.04e-16	-7.44e-16	-1.04e-15	5.87e-16	2.56e-16	-5.66e-16	-1.08e-15	2.1e-16	8.14e-17	-1.7e-17	-3.76e-16	-3.01e-17	1.16e-17	2.64e-26	-3.61e-26	-1.94e-26
AL109955.1	4.55e-10	-4.48e-13	-3.26e-14	-3.61e-10	-3.94e-11	-4.29e-11	2.21e-13	2.53e-14	4.02e-09	2.56e-12	7.07e-11	6.48e-10	1.81e-12	1.78e-15	-1.39e-16	1.27e-15	1.24e-15	-6.23e-16	1.62e-16	-1.37e-15	-7.3e-16	-7.95e-17	-7.11e-17	1.26e-16	-2.09e-16	-1.88e-17	4.01e-17	4.08e-26	-1.25e-25	2.39e-26
PRRG2	2.02e-10	-1.88e-14	3.18e-14	2.94e-09	-1.8e-10	9.05e-12	2.33e-13	4.38e-14	-1.37e-09	9.11e-12	-1.36e-10	-4.27e-10	6.77e-13	-3.12e-15	-1.19e-15	1.95e-15	-6.7e-16	-4.51e-17	-4.96e-16	2.62e-15	-8.59e-16	1.28e-16	1.88e-17	-7.25e-17	3.12e-16	9.67e-18	-2.7e-17	7.83e-26	-1.5e-25	6.66e-26
GNAO1	1.81e-10	3.7e-14	2.46e-14	-1.11e-09	-8.43e-11	-7.08e-12	2.36e-13	1.96e-14	1.7e-08	4.6e-13	1.87e-10	2.61e-10	-4.88e-13	1.26e-15	-1.3e-15	-6.01e-16	-1.02e-15	1.18e-15	-5.03e-16	4.04e-16	-1.31e-15	-1.12e-17	-1.73e-16	1.49e-16	-6.68e-17	-1.78e-17	9.94e-17	2.42e-26	7.53e-26	1.1e-25
IL2RA	3.9e-10	-2.25e-13	-2.11e-13	2.69e-07	2.99e-10	-6.44e-12	2.36e-13	9.08e-15	9.03e-09	1.94e-12	-5.5e-10	4.32e-10	3.41e-12	4.89e-16	-4.37e-16	4.87e-16	2.43e-16	2.65e-16	6.7e-16	-2.13e-16	1.04e-16	2.44e-16	-4.69e-17	-2.05e-16	-1.08e-16	-3.53e-17	-4.24e-17	-9.95e-26	4.16e-26	1.98e-26
NRIP2	1.34e-10	-4.54e-13	-1.95e-14	1.27e-08	4.11e-10	-2.7e-11	2.52e-13	-3.08e-14	3.71e-09	-8.42e-12	-4.36e-11	9.49e-10	3.01e-12	-7.94e-16	4.97e-16	7.18e-17	4.6e-16	1.41e-15	1.17e-15	-2.13e-15	8.89e-16	6.4e-16	9.2e-17	2.47e-16	-7.47e-16	-8.58e-17	6.04e-18	1.97e-27	1.53e-26	2.15e-26
TEPP	3e-10	4.36e-13	8.38e-14	-1.37e-11	2.82e-11	1.08e-11	2.57e-13	3.39e-14	3.33e-08	3.5e-12	-2.04e-10	3.08e-10	5.3e-13	2.99e-15	2.19e-15	-5.86e-16	8.61e-16	4.89e-16	1.21e-16	6.37e-16	5.41e-16	8.26e-16	-3.9e-17	1.1e-16	-1.36e-16	-7.51e-17	4.73e-17	-1.91e-26	2.08e-25	4.37e-26
FSD1	7.91e-10	6.33e-13	-4.94e-14	-1.84e-09	3.44e-10	-7.12e-11	2.7e-13	9.26e-14	-4.93e-09	-4.54e-12	-7.39e-11	8.76e-10	3.24e-12	-3.5e-15	1.23e-15	2.53e-15	1.76e-15	-1.47e-15	1.44e-15	-2.46e-15	7.59e-16	-1.34e-16	8.28e-17	-4.69e-16	2.32e-16	2.81e-17	-4e-17	-1.34e-25	5.49e-26	-6.9e-26
LINC01943	6.66e-10	1.9e-13	-2.35e-14	-2.47e-08	-1.47e-10	-4.21e-12	2.93e-13	-5.69e-14	6.23e-08	4.77e-12	6.15e-10	1.36e-09	6.27e-12	7.12e-17	-1.08e-15	-1.47e-16	-6.84e-16	3.18e-16	-4.37e-16	4.13e-16	-3.01e-16	-1.32e-16	2.1e-18	-1.08e-17	4.49e-17	-5.51e-18	1.28e-17	-3.79e-26	-3.6e-26	-7.81e-28
STX1A	6.12e-10	2.72e-14	-1.02e-13	-2.91e-09	2.41e-11	2.43e-12	3e-13	2.18e-14	4.78e-08	2.46e-12	1.01e-10	-5.48e-10	1.22e-13	1.15e-15	1.97e-16	9.4e-16	6.09e-16	2.44e-16	2.96e-16	-1.04e-15	1.6e-16	8.56e-18	1.29e-17	-2.08e-17	-5.57e-17	3e-17	1.59e-18	-3.81e-26	-4.99e-26	-3.16e-26
AP001469.3	3.31e-10	6.56e-13	2.63e-14	-4.18e-09	2.96e-10	-3.66e-11	3.26e-13	-6.65e-14	-1.24e-09	-7.81e-14	-7.03e-11	1.29e-09	-8.18e-13	1.12e-15	1.99e-15	2.11e-15	-1.71e-17	-9.67e-16	-3.69e-17	-3.45e-16	6.42e-16	-1.87e-16	7.86e-17	2.2e-16	-6.05e-16	-2.84e-17	-1.41e-17	6.42e-26	2.05e-26	-8.6e-26
SERP2	4.6e-09	2.01e-11	-1.17e-12	-1.21e-09	-1.55e-10	-3.38e-12	3.27e-13	1.12e-12	-6.48e-09	-5.54e-12	6.57e-10	3.3e-11	4.43e-12	-2.03e-13	5.61e-14	5.64e-14	-1.15e-15	8.44e-15	3.44e-15	-1.23e-14	1.04e-14	-3.41e-15	3.07e-15	-5.75e-15	-2.21e-15	-4.45e-16	8.31e-16	-2.59e-24	2.43e-24	3.93e-26
HEMGN	1.63e-09	3.04e-11	5.74e-11	2.02e-10	3.28e-12	-6.87e-12	3.32e-13	2.7e-13	-3.07e-10	8.99e-12	-4.23e-10	-1.09e-11	6.57e-10	9.29e-14	-5.91e-15	6.99e-15	-1.8e-15	4.94e-15	-1.57e-15	-1.36e-14	-1.08e-14	2.08e-15	-1.04e-15	3.23e-17	7.42e-16	-1.63e-16	-3.05e-16	1.22e-24	1.3e-25	-1.93e-25
RAB27B	2.34e-10	1.73e-12	3.03e-14	-1.79e-09	-1.23e-10	3.68e-12	3.66e-13	1.52e-14	2.16e-08	7.96e-12	8.05e-11	7.72e-10	-4.43e-13	-3.49e-15	2.28e-15	3.57e-16	2.51e-16	-6.67e-16	4.44e-16	-6.35e-16	1.14e-17	2.04e-16	-1.44e-17	1.94e-16	-3.56e-17	2.31e-17	1.68e-17	6.12e-26	3.15e-26	2.86e-26
PTK7	9.57e-10	1.85e-12	6.17e-14	-4.51e-10	1.52e-10	-4.81e-11	3.92e-13	-1.07e-14	-6.07e-09	2.99e-12	-5e-11	1.2e-11	2.05e-12	-1.19e-14	4.16e-15	3.63e-15	-3.46e-17	1.05e-15	3.43e-16	-3.32e-15	-2.66e-15	2.92e-16	-2.36e-16	7.37e-18	3.42e-16	1.94e-17	1.05e-17	4.97e-26	-2.54e-25	3.07e-25
OGN	6.21e-10	3.64e-12	1.66e-15	-1.48e-09	5.05e-11	5.93e-12	4.31e-13	-2.36e-14	-1.85e-08	-2.48e-12	3.31e-10	-3.21e-10	-3.69e-12	2.24e-15	2.37e-15	2.63e-15	8.26e-16	-1.76e-15	1.63e-16	-1.89e-15	-1.77e-15	6.67e-16	-3.36e-17	-4.8e-16	9.64e-16	-9.51e-18	2.55e-16	2.05e-26	3.06e-25	-3.93e-25
NANOS1	1.74e-11	2.49e-13	-1.34e-14	1.96e-08	-6.03e-11	-1.98e-11	4.34e-13	4.65e-14	-2.55e-09	9.59e-12	8.83e-11	1.64e-09	-3.79e-12	1.71e-15	-2e-15	-4.05e-16	-7.93e-16	1.65e-15	-1.89e-16	1.11e-15	-1.46e-15	5.49e-16	-9.47e-17	8.81e-17	-3.04e-16	-6.74e-17	-6.8e-17	-1.93e-26	1.18e-26	-1.51e-25
AC087623.3	3.39e-10	-8.75e-13	4.34e-14	-3.32e-10	-2.99e-11	-3.25e-12	4.35e-13	-3.61e-14	-3.23e-09	5.08e-12	-1.77e-10	5.66e-10	1.05e-11	-3e-15	4.76e-17	6.95e-17	-2.23e-16	1.92e-16	1.68e-16	-1.95e-15	-1.25e-15	-3.48e-16	9.21e-17	4.25e-16	-5.35e-16	-1.44e-17	-4.89e-17	5.29e-26	-5.33e-26	1.09e-25
AP000866.2	-6.71e-11	4.31e-14	3.99e-14	5.35e-10	4.33e-10	-4.15e-11	4.52e-13	-4.14e-15	-3.43e-09	-6.81e-12	2.13e-10	1.31e-09	-3.29e-13	7.83e-15	-6.59e-17	-3.19e-16	-7.96e-16	1.28e-15	-1.23e-16	5.9e-16	6.44e-16	2.83e-16	-2.27e-17	-2.95e-16	-1.47e-16	-9.44e-17	-3.81e-19	4.1e-26	1.89e-26	-1.44e-26
PTPRF	7.72e-10	1.16e-13	6.13e-14	-8.56e-10	1.76e-10	-7.49e-11	4.59e-13	1.75e-13	4.89e-09	-2.73e-12	-5.97e-11	6.07e-09	-8.87e-14	-1.35e-15	-6.93e-16	1.63e-15	1.98e-16	1.3e-15	-5.82e-16	6.61e-17	-3.83e-16	-1.69e-17	5.12e-17	6.08e-17	4.68e-16	5.86e-18	4.92e-17	1.54e-25	-1.47e-25	-1.32e-26
CALD1	-3.98e-11	-7.46e-13	-6.69e-14	1.09e-09	-1.58e-11	8.21e-13	4.73e-13	-3.67e-14	-1.4e-10	1.51e-12	-3.54e-11	7.7e-12	6.94e-13	1.17e-15	5.31e-16	-4.58e-16	-2.69e-16	-4.13e-16	-8.38e-18	5.79e-16	-2.68e-16	-5.45e-17	-8.66e-17	-6.59e-17	-1e-16	1.73e-17	8.66e-19	2.71e-26	1.55e-26	-5.77e-26
TOLLIP-AS1	2.54e-10	1.44e-12	1.9e-16	-5.05e-09	-2.82e-11	1.77e-11	4.89e-13	-1.16e-14	-5.8e-09	2.42e-12	2.76e-11	-4.36e-10	-3.41e-13	1.58e-15	-1.52e-16	2.09e-16	-1.77e-16	1.97e-15	5.39e-17	-1.5e-15	-5.71e-16	2.23e-16	1.99e-16	1.69e-16	-6.61e-17	-2.35e-17	6.57e-18	6.18e-26	-4.59e-26	2.01e-26
AC007014.1	2.08e-12	-7.19e-13	-3.29e-14	-3.17e-09	8.07e-11	-3.39e-11	4.98e-13	7.03e-14	1.08e-09	-1.19e-11	1.89e-10	8.9e-10	5.43e-13	-4.56e-15	8.32e-16	-1.65e-15	5.98e-16	1.43e-15	3.73e-16	-2e-15	-2.54e-16	4.71e-17	7.2e-17	-1.25e-16	2.22e-16	-1.09e-17	-2.44e-17	1.42e-25	4.32e-26	3.79e-26
HPGD	2.8e-10	-1.36e-12	1.58e-14	9.78e-10	1.76e-10	-8.71e-12	5.03e-13	2.32e-14	1.98e-08	8.92e-14	-2.84e-10	-1.12e-10	-1.33e-12	-7.51e-16	-2.24e-16	-1.44e-15	-4.08e-16	1.18e-15	4.07e-16	-1.65e-15	-8.97e-17	-1.19e-16	1.15e-16	7.68e-17	-2.44e-16	1.54e-17	5.68e-17	8.18e-26	-2.61e-26	4.77e-26
IGKV4-1	-2.57e-10	2.02e-12	3.91e-14	-1.63e-10	-1.14e-09	-4.14e-11	5.5e-13	1.09e-13	-8.91e-09	4.09e-11	3.19e-10	-4.98e-10	-1.54e-13	-6.77e-16	3.63e-16	-2.13e-15	-2.3e-16	4.84e-16	8.3e-16	-2.5e-16	-2.98e-16	5.54e-16	1.76e-16	2.05e-16	-4.7e-16	-6.11e-17	-5.18e-17	-4.99e-26	-1.33e-25	-3.45e-26
HAP1	4.2e-10	-4.51e-13	1.26e-13	-1.7e-09	3.66e-10	-6.05e-12	5.52e-13	7.11e-14	5.78e-09	6.03e-12	-5.42e-11	3.04e-09	-5.82e-15	1.72e-15	-3.37e-15	1.51e-16	8.1e-16	5.92e-16	7.82e-16	-4.27e-15	-1.74e-15	-6.14e-16	5.45e-17	-4.68e-16	-3.51e-16	1.04e-16	2.9e-17	9.77e-26	-5.84e-26	-8.23e-26
CCR10	1.08e-09	-1.56e-12	1.08e-13	-7.11e-10	-4.75e-11	2.73e-11	5.52e-13	9.54e-14	-1.57e-09	-2.35e-12	7.6e-10	8.05e-10	1.7e-13	-7.14e-15	2.46e-15	-2.71e-15	-9.82e-16	-6.06e-16	-3.45e-16	4e-15	1.18e-15	1.14e-16	8.97e-17	1.12e-16	1.47e-16	5.95e-17	4.76e-17	-2.17e-25	6.75e-27	-1.67e-25
TMTC2	8.56e-11	6.62e-13	-1.61e-14	3.47e-09	-2.03e-10	-1.83e-11	5.6e-13	-4.6e-14	-6.11e-09	9.96e-12	2.68e-10	1.27e-09	1.19e-12	1.45e-15	-1.62e-15	1.35e-16	-1.73e-16	-2.44e-16	-1.66e-16	1.5e-15	1.62e-16	4.52e-16	-1.69e-17	-9.32e-17	3.37e-16	-4.86e-17	-3.11e-17	1.61e-25	-6.32e-26	5.7e-26
UNC5CL	2.4e-10	1.26e-13	3.25e-14	-3.03e-09	4.98e-10	-3.82e-11	5.61e-13	1.73e-14	-1.66e-09	1.6e-12	-8.75e-12	1.2e-09	-1.61e-12	2.37e-15	5.02e-16	2.93e-15	-2.06e-15	-4.74e-16	-8.6e-16	2.83e-15	3.88e-16	-3.3e-16	-2.39e-17	1.53e-16	4.19e-16	4.25e-17	-6.39e-17	4.85e-26	-3.73e-26	-1.22e-25
MAGIX	4.63e-10	-5.75e-13	2.33e-14	4.32e-09	2.01e-10	-6.02e-11	5.63e-13	1.54e-14	4.83e-09	2.67e-13	-2.15e-10	3.3e-09	1.91e-12	2.04e-15	1.58e-15	-1.8e-15	-1.77e-15	-6.52e-16	2.55e-17	4.9e-16	-7.81e-16	6.24e-17	9.58e-18	-2.34e-17	3.25e-17	1.36e-17	-1.52e-18	5.37e-26	4.69e-26	4.56e-27
AQP10	3.75e-10	-9.49e-14	-4.14e-14	-1.87e-10	3.53e-11	3.36e-12	6.16e-13	2.09e-15	-3.1e-09	5.97e-13	-7.89e-12	1.3e-10	1.26e-13	-2.66e-15	2.48e-15	-4.31e-15	5.64e-16	2.59e-15	5.7e-16	-1.75e-15	-1.7e-16	1.18e-18	1.16e-17	-2.25e-16	-7.18e-17	5.12e-17	3.84e-17	-4.96e-27	-4.03e-26	-1.12e-25
CPT1B	6.48e-10	-1.36e-12	6.09e-16	-2.76e-09	1.56e-10	-3.27e-11	6.37e-13	8.92e-14	7.71e-09	-1.16e-11	-6.36e-11	3.58e-09	-8.48e-13	3.02e-15	4.57e-17	6.14e-16	-3.95e-16	1.64e-15	2.89e-16	-1.01e-15	7.76e-17	-4.25e-16	-8.33e-17	-1e-16	-6.43e-17	5.53e-17	3.66e-17	-8.26e-27	1.19e-25	-1.16e-25
TNNT3	-1.25e-11	-6.48e-13	7.31e-14	6.03e-09	-1.06e-10	-2.92e-12	6.68e-13	-4.91e-14	1.82e-09	1.14e-12	-1.77e-10	-3.95e-10	-3.34e-12	-6.66e-15	-6.72e-16	2.15e-15	-4.39e-16	2.18e-16	5.62e-16	-4.09e-16	6.02e-16	3.75e-16	1.87e-16	-1.85e-16	4.63e-16	-8.42e-18	-1.38e-16	1.12e-25	1.96e-25	2.85e-26
NLRP12	2.31e-10	-9.05e-13	4.88e-14	1.06e-12	1.35e-09	3.82e-12	6.88e-13	1.6e-13	3.45e-09	1.31e-11	-1.43e-10	2.48e-09	-1.34e-12	2.91e-15	-1.24e-15	-4.82e-15	1.33e-16	1.28e-15	-1.87e-16	9.13e-16	-3.76e-16	1.78e-16	9.98e-17	-1.49e-16	5.96e-16	4.14e-17	-7.13e-17	6.14e-26	-3.32e-26	2.15e-25
LGALSL	8.14e-11	2.37e-12	1.14e-14	9.19e-11	6.66e-11	1.77e-12	7.46e-13	-7.87e-14	1.39e-11	-1.12e-12	-1.18e-10	7.56e-11	3.88e-12	-2.8e-15	1.63e-15	-2.81e-15	1.5e-15	-4.23e-16	-4.8e-16	2.54e-15	3.01e-16	7.18e-17	1.39e-16	-3.73e-17	-1.33e-17	1.89e-17	1.19e-17	5.53e-26	-1.81e-26	3.07e-25
GRTP1	3.78e-10	-6.93e-13	3.21e-14	-4.31e-10	1.12e-10	-3.75e-11	7.49e-13	9.24e-14	4.76e-09	-1.35e-12	-2.42e-11	2.18e-09	-6.36e-13	1.29e-15	-1.36e-15	-3.79e-15	-1.85e-15	1.43e-15	3.65e-16	5.75e-17	-1.34e-16	4.78e-16	-1.05e-16	-2.4e-16	3.14e-16	3.89e-17	-5.71e-17	-1.61e-25	-8.73e-27	-2.25e-25
[truncated: 869 more rows]

## Sheet: Supp_Table4
Supplementary Table 4. Viral genome alignment
[truncated: 67 more rows]

[truncated: 4 more sheets: Supp_Table5, Supp_Table6, Supp_Table7, Supp_Table8]
